# Supplementary material for: Metabolomic adaptations and correlates of survival to immune checkpoint blockade
Source: Nat Commun. 2019 Sep 25;10:4346. doi: 10.1038/s41467-019-12361-9 (PMC6761178; doi:10.1038/s41467-019-12361-9)
Supplement: Supplementary file 4 — Supplementary Data 1 [file 41467_2019_12361_MOESM4_ESM.xlsx]

## Sheet: patient characteristics
Unique_Subject_Identifier	Region	Derived_Age_at_Consent	Sex	Race	BRAF_V600E	OS	OS_Censor
CA209038-1-1	USA	48	M	WHITE	FALSE	5.33333	0
CA209038-1-2	USA	75	M	WHITE	FALSE	9.16667	0
CA209038-8-3	SPAIN	52	M	WHITE	FALSE	38.1333	1
CA209038-8-4	SPAIN	62	F	WHITE	FALSE	21.1	0
CA209038-8-5	SPAIN	58	F	WHITE	FALSE	7.4	0
CA209038-8-9	SPAIN	46	M	WHITE	TRUE	3.06667	0
CA209038-8-10	SPAIN	81	F	WHITE	FALSE	8.53333	0
CA209038-12-11	USA	61	F	WHITE	TRUE	27.9	0
CA209038-12-13	USA	67	M	WHITE	TRUE	9.33333	0
CA209038-12-14	USA	47	F	WHITE	FALSE	23.5	0
CA209038-12-16	USA	21	F	WHITE	TRUE	1.5	0
CA209038-8-17	SPAIN	48	F	WHITE	FALSE	1.9	0
CA209038-8-18	SPAIN	53	M	WHITE	FALSE	35.7667	1
CA209038-1-23	USA	53	F	WHITE	TRUE	1.73333	0
CA209038-10-24	USA	63	M	WHITE	TRUE	4.96667	1
CA209038-8-25	SPAIN	42	M	WHITE	FALSE	3.36667	0
CA209038-12-26	USA	22	F	WHITE	FALSE	31.7333	1
CA209038-10-27	USA	65	M	WHITE	TRUE	15.8333	0
CA209038-12-28	USA	79	F	WHITE	FALSE	24.6667	0
CA209038-10-29	USA	57	F	WHITE	FALSE	9.1	0
CA209038-10-30	USA	89	F	WHITE	FALSE	35.1	1
CA209038-10-31	USA	56	F	WHITE	FALSE	32.0333	1
CA209038-8-32	SPAIN	34	M	WHITE	TRUE	3.8	1
CA209038-14-34	USA	71	M	WHITE	FALSE	27.8	1
CA209038-14-35	USA	80	M	WHITE	FALSE	29.5667	0
CA209038-9-36	USA	58	M	WHITE	FALSE	36.0333	1
CA209038-9-37	USA	63	M	WHITE	FALSE	21.5333	0
CA209038-8-38	SPAIN	54	F	WHITE	FALSE	5.56667	0
CA209038-1-39	USA	40	M	WHITE	FALSE	5.53333	0
CA209038-12-44	USA	61	M	WHITE	TRUE	36.4333	1
CA209038-9-46	USA	79	M	WHITE	TRUE	7.56667	0
CA209038-4-47	USA	52	M	WHITE	TRUE	23.9333	0
CA209038-8-48	SPAIN	44	M	WHITE	FALSE	34.8667	1
CA209038-3-49	USA	52	F	WHITE	FALSE	27.5667	1
CA209038-1-51	USA	43	M	WHITE	TRUE	1.9	1
CA209038-4-52	USA	45	F	WHITE	FALSE	15.8667	0
CA209038-9-53	USA	82	M	WHITE	FALSE	14.4333	0
CA209038-9-54	USA	59	M	WHITE	FALSE	28.8333	1
CA209038-1-58	USA	53	F	WHITE	FALSE	16.6333	0
CA209038-1-59	USA	49	F	WHITE	FALSE	23.6	0
CA209038-5-60	USA	50	M	WHITE	FALSE	24.6	1
CA209038-6-62	USA	51	M	WHITE	FALSE	15.7333	0
CA209038-6-63	USA	36	F	WHITE	TRUE	24.0667	1
CA209038-6-64	USA	47	M	WHITE	TRUE	27.3333	1
CA209038-3-66	USA	49	F	WHITE	FALSE	18.0667	0
CA209038-4-67	USA	33	F	WHITE	FALSE	34.4	1
CA209038-6-68	USA	69	M	WHITE	FALSE	28.0667	1
CA209038-6-69	USA	75	F	WHITE	FALSE	25.2667	1
CA209038-7-70	USA	72	M	WHITE	TRUE	10.3667	0
CA209038-1-71	USA	50	F	WHITE	FALSE	8.2	1
CA209038-1-73	USA	60	M	WHITE	FALSE	9.36667	1
CA209038-9-74	USA	27	M	WHITE	FALSE	0.666667	0
CA209038-3-76	USA	60	M	WHITE	FALSE	0.333333	0
CA209038-5-77	USA	56	F	WHITE	FALSE	15.7	0
CA209038-5-79	USA	64	M	WHITE	FALSE	7.26667	0
CA209038-7-80	USA	35	F	WHITE	TRUE	20.4333	0
CA209038-3-81	USA	63	M	WHITE	TRUE	15.6333	0
CA209038-1-82	USA	60	F	WHITE	FALSE	14.3	0
CA209038-5-83	USA	39	F	WHITE	TRUE	15.4	1
CA209038-5-84	USA	48	F	WHITE	FALSE	5.03333	0
CA209038-3-85	USA	66	M	WHITE	FALSE	30.1333	1
CA209038-6-86	USA	50	F	WHITE	FALSE	9.06667	0
CA209038-5-87	USA	68	M	WHITE	FALSE	32.4667	1
CA209038-3-89	USA	56	M	WHITE	FALSE	28.1333	0
CA209038-7-90	USA	60	F	WHITE	FALSE	5.8	0
CA209038-5-91	USA	47	M	WHITE	TRUE	31.8667	1
CA209038-7-92	USA	58	M	WHITE	FALSE	11.1	0
CA209038-3-93	USA	52	M	WHITE	FALSE	28.3	1
CA209038-4-94	USA	41	M	WHITE	FALSE	32.7	1
CA209038-5-98	USA	74	M	WHITE	FALSE	24.9	0
CA209038-5-100	USA	64	M	WHITE	FALSE	28	0
CA209038-3-101	USA	47	F	WHITE	TRUE	27.8	1
CA209038-6-102	USA	62	F	WHITE	FALSE	21.2	1
CA209038-7-103	USA	52	F	OTHER	FALSE	16.1333	1
CA209038-6-104	USA	64	M	WHITE	FALSE	27.2667	1
CA209038-4-105	USA	66	M	WHITE	FALSE	32.0667	1
CA209038-13-106	USA	53	M	WHITE	TRUE	3.03333	0
CA209038-4-108	USA	37	F	WHITE	FALSE	30.4333	1

## Sheet: baseline
Unique_Subject_Identifier	Kyn/Trp (log10)	tryptophan	kynurenic acid	kynurenine	3-hydroxyanthranilic acid	quinolinic acid	serotonin	5-HIAA	melatonin	1-methylhistamine	2-deoxycytidine	3-nitro-L-tyrosine	5-adenosylhomocysteine	5-aminolevulinic acid	5-methylthioadenosine	adenine	adenosine	ADMA	alanine	alpha-glycerophosphocholine	aminoisobutyric acid	anserine	arginine	argininosuccinate	asparagine	aspartate	beta-alanine	betaine	butyrobetaine	cAMP	choline	citrulline	cotinine	creatine	creatinine	cytosine	dimethylglycine	epinephrine	GABA	glutamate	glutamine	glycine	guanidinoacetic acid	guanine	histamine	histidine	homocysteine	hydroxyproline	hypoxanthine
CA209038-1-1	-2.22615	6.08768	6.48005	3.86153	2.76118	2.76042	6.12842	3.98096	3.59329	5.02459	2.49693	3.90298	3.59693	5.85689	4.15821	5.22723	4.91341	6.86321	5.90091	6.72181	3.3216	2.71012	7.68097	2.62325	4.89943	4.18946	4.24403	8.12582	5.60361	NA	6.72943	5.78352	4.84148	7.29709	7.34138	5.13146	6.12996	3.83998	3.63458	5.58065	6.81691	4.34076	4.78287	5.42647	5.32456	7.9185	2.45025	6.64561	7.25908
CA209038-1-2	-1.82211	5.95002	6.61282	4.12791	3.03222	3.96928	5.80168	4.07838	3.52153	5.26002	2.31597	3.97123	3.64207	5.99121	4.35038	5.19083	4.62883	6.92447	5.82114	6.39059	3.50174	2.37107	7.68876	2.5682	4.77247	4.31559	4.03933	8.08749	5.59852	2.99476	6.68407	5.6389	4.69924	7.48762	7.28477	5.44331	6.26187	3.65495	3.84696	5.35767	6.73744	4.27848	4.44411	5.5606	5.17244	7.72627	2.0607	5.65123	7.12425
CA209038-8-3	-2.18861	5.90785	6.46525	3.71925	2.85612	2.49276	6.27554	3.74966	3.33506	5.03567	4.18549	3.75228	3.28058	5.70555	3.11428	4.59368	6.43947	6.83431	5.96356	7.03789	3.273	2.57171	7.65379	2.50651	4.95396	3.87309	4.3356	8.0562	5.59553	3.12418	6.52772	5.77122	4.70279	7.32031	7.18115	4.66658	6.21647	3.93857	3.59704	4.74986	6.96567	4.2467	4.66207	5.52388	5.34257	7.82707	2.58659	5.44451	7.65056
CA209038-8-4	-2.12978	6.14631	6.37653	4.01653	3.09482	2.56348	4.61652	3.95294	3.42927	4.75978	3.79539	4.01595	3.5244	6.01479	3.3543	4.48352	5.56866	6.84205	6.04955	6.93393	3.20085	2.54283	7.64284	2.66464	4.84396	4.19868	4.06577	8.10439	5.4783	2.86923	6.56715	5.68959	4.91421	7.49354	7.16285	4.94956	6.32117	3.745	3.73783	5.40708	6.90448	4.28729	4.8206	5.50472	5.23684	7.81738	2.5977	5.5996	7.48923
CA209038-8-5	-2.15612	5.91138	6.35235	3.75526	2.94939	2.48572	5.83615	3.65263	3.37291	4.8338	3.33445	3.87864	3.65108	5.6771	3.06781	4.48789	5.52339	6.88374	5.99773	7.31771	2.9722	2.17026	7.58297	2.53908	4.86456	4.27096	4.0854	8.0921	5.40947	2.38917	6.61731	5.63012	4.54223	7.33869	6.98857	4.9097	6.33498	3.84831	3.67779	5.3851	6.87079	4.36864	4.67943	5.41674	5.16136	7.70496	2.46835	5.44404	7.63442
CA209038-8-9	-2.12685	5.98261	6.36143	3.85576	3.06108	3.21299	4.93027	3.8472	3.32756	4.73797	4.19698	3.87309	3.38148	5.86051	3.41179	4.48916	5.58882	6.78883	5.89797	6.85857	3.43616	3.2159	7.66701	2.68305	4.80526	4.00247	4.10116	8.16781	5.62359	2.94939	6.59266	5.79008	7.51182	7.35008	7.1869	5.09941	6.2973	3.78533	3.6505	5.25873	6.8908	4.1533	4.74618	5.38712	5.24949	7.88208	2.21748	5.48539	7.32203
CA209038-8-10	-1.89815	5.7639	6.77734	3.86576	2.89042	2.9345	5.82509	3.83897	3.19756	4.51712	3.08386	3.73424	3.54045	5.96636	3.70027	4.66589	5.17418	6.83007	5.97334	6.92222	3.56478	2.3032	7.62196	2.69636	4.85877	4.16242	4.22277	8.05013	5.56721	2.55991	6.64307	5.71454	4.80833	7.60256	7.12247	5.12786	6.25579	3.9914	3.75831	5.275	6.67817	3.90369	4.62981	5.30051	5.24881	7.8055	2.44871	5.72057	7.72656
CA209038-12-11	-2.10763	5.95968	6.32787	3.85205	3.16997	3.70655	6.15613	3.93697	3.26482	5.0016	2.84448	3.95756	3.4188	5.74983	3.77422	4.99404	5.57987	6.81058	5.93596	6.70186	3.62818	2.24055	7.73056	2.51587	4.79712	4.11945	4.13799	8.11882	5.57567	2.83442	6.58566	5.90845	4.7447	7.39783	7.22093	5.47233	6.24584	3.89922	3.72288	5.07277	6.87998	4.2266	4.77786	5.36823	5.37884	7.89287	2.46835	5.54437	7.669
CA209038-12-13	-1.87155	5.93798	6.29986	4.06644	3.04493	3.76335	6.04296	3.94758	3.30298	4.84314	3.39146	3.96256	3.16554	5.96438	3.48015	4.5803	6.01607	6.71973	6.00396	6.507	3.18469	3.61448	7.58479	2.76641	4.95528	3.92179	4.36254	8.09916	5.46452	2.98767	6.48047	5.49026	4.92148	7.45723	7.28299	5.4659	5.98629	3.90563	3.71609	4.87224	6.90031	4.27462	4.77861	5.42549	5.18861	7.69692	2.51983	5.58072	7.60595
CA209038-12-14	-2.32088	5.9962	6.39192	3.67532	3.1186	3.21722	6.13098	3.99405	3.20493	5.20424	2.617	4.34834	3.47202	6.27835	3.39129	4.53221	5.34432	6.94805	6.00333	7.29753	3.40175	2.81558	7.72291	2.42651	5.01613	4.23656	4.5085	8.11808	5.63098	2.21484	6.69199	5.68842	7.71252	7.61145	7.24012	4.97338	6.383	3.83091	3.62839	5.3502	6.98001	4.4014	4.80372	5.37791	5.4797	7.96063	2.5832	5.72249	7.66616
CA209038-12-16	-2.03555	5.84248	6.19052	3.80693	2.93197	3.02572	5.91238	3.87984	3.28556	5.03959	3.34361	4.01808	3.22531	5.76181	3.45163	4.41422	5.68045	6.74981	6.06147	6.59703	3.39533	2.91855	7.63499	2.45025	4.73772	4.11508	4.61027	8.09228	5.5962	3.03423	6.54386	5.39448	5.12605	7.667	7.18533	5.04721	6.24204	3.77452	3.63929	5.15516	6.78678	4.10281	4.60971	5.16047	5.30522	7.85867	2.22011	6.34071	7.31616
CA209038-8-17	-2.13625	5.93538	6.23045	3.79913	2.81558	2.45332	5.86813	3.80943	3.11926	4.58139	2.3927	3.81564	3.5422	6.06346	3.5738	4.42457	5.7604	7.23643	6.05828	7.37003	3.59857	3.3438	7.58404	2.5832	5.01775	4.3105	4.25876	8.0251	5.4436	2.51055	6.69411	5.3459	4.53732	7.453	7.07918	5.0336	6.57309	3.82341	3.6733	5.45092	6.9471	4.29734	4.51782	5.51118	5.21602	7.74324	2.54033	5.56137	8.06838
CA209038-8-18	-2.1941	5.97572	6.52851	3.78161	2.46389	2.77379	6.09555	3.82866	3.37967	4.97045	4.13501	3.86255	3.23147	5.8881	3.48387	4.42313	6.06377	7.01545	5.94865	6.96349	3.10687	2.71517	7.58447	2.54777	4.96524	3.98967	4.25665	8.12533	5.6378	2.80889	6.69573	5.73873	4.89761	7.50327	7.25593	5.02962	6.24629	3.71265	3.52218	4.99423	6.93006	4.28312	4.86927	5.4514	5.30146	7.87043	2.53275	5.61187	7.47015
CA209038-1-23	-2.14974	6.1357	6.68829	3.98597	3.2403	2.62014	6.27226	3.9644	3.29181	5.09631	2.55267	3.87169	3.1807	5.8545	3.49803	4.20377	5.23346	6.94224	6.02144	6.81024	3.05881	4.23307	7.7043	2.70415	4.78141	4.00277	4.60777	8.0853	5.58964	NA	6.65319	5.59456	4.93554	7.61054	7.31038	4.98285	6.27098	3.62583	3.44731	5.2559	6.84911	4.24346	4.68326	5.3422	5.29944	7.80375	2.70157	5.99238	7.11086
CA209038-10-24	-2.10037	5.89122	6.71379	3.79085	3.33021	2.76567	6.39595	4.05694	3.21139	4.95084	3.66586	3.95909	3.27138	5.78717	3.62951	4.45119	5.97476	6.88343	5.95288	6.78034	3.54531	2.44404	7.60072	2.60206	4.77088	3.86629	4.02926	8.18156	5.68935	2.94596	6.71178	5.66475	4.6956	7.47942	7.19534	5.07493	6.47789	3.71941	3.51335	5.20233	6.92698	4.23905	4.74025	5.25937	5.26636	7.71865	2.35411	6.95769	6.30669
CA209038-8-25	-2.08453	6.06404	6.79716	3.9795	3.43807	3.15776	6.2911	4.26498	3.20629	4.94667	3.84862	4.05983	3.35468	6.14341	3.62263	4.67761	5.64577	6.90223	5.872	6.97156	3.56134	3.68502	7.70834	2.72997	4.82396	4.03981	4.31861	8.10708	5.68693	2.85248	6.57899	5.72825	5.52065	7.52876	7.36101	5.83556	6.5306	3.85187	3.3897	4.86383	6.91261	4.46385	4.67818	5.48436	5.19155	7.69576	2.68485	5.63023	7.46467
CA209038-12-26	-2.39572	5.95968	6.21331	3.56396	2.80277	4.16994	6.11176	4.09667	3.54667	4.87584	2.24797	3.94409	3.6466	6.07766	3.98619	4.92313	4.52824	6.86047	6.02229	6.89924	3.18441	2.09342	7.71564	2.46835	4.95951	4.25854	4.22235	8.17771	5.63415	3.04179	6.80861	5.85196	4.49111	7.02148	7.18564	5.1285	6.12667	3.77583	3.65792	5.08698	6.99712	4.87063	4.89601	5.40913	5.36704	7.89441	2.56229	5.42672	7.52128
CA209038-10-27	-2.41027	5.91078	6.64927	3.50051	3.09412	3.66304	6.06085	4.08785	3.25358	4.89773	3.66502	4.0187	3.25066	6.07561	3.68142	4.3523	5.66928	6.89388	6.04493	6.55274	3.41397	2.56937	7.66873	2.56348	4.89258	3.92962	4.13887	8.13721	5.59025	3.32139	6.57059	5.79276	4.632	7.51212	7.16945	5.23067	6.37342	3.79623	3.65234	4.82772	6.98156	4.44282	4.968	5.44966	5.37553	7.91414	2.6464	6.59163	7.23318
CA209038-12-28	-1.9422	5.72853	6.3171	3.78633	3.12937	3.91344	6.26753	4.03543	3.36455	4.91976	2.91487	4.01094	3.31175	6.16559	3.54827	4.56818	5.49786	6.76456	6.08465	6.33181	3.64365	2.53148	7.71246	2.56703	4.85171	3.80996	4.11638	8.05075	5.51832	2.89708	6.4925	5.83768	5.08619	7.63304	6.95427	5.14397	6.34004	3.4612	3.66978	4.49436	6.91277	4.70879	4.95707	5.2819	5.42907	7.85535	2.45332	5.75548	7.6801
CA209038-10-29	-2.22572	5.88905	6.66214	3.66332	3.31281	2.6464	5.85216	4.01561	3.15897	4.73222	3.68958	4.19631	3.28623	5.93353	3.78125	4.68284	6.73031	6.84575	6.03645	6.5415	3.56253	4.28856	7.7992	2.51851	4.89454	3.73648	4.62933	8.11541	5.72749	3.06819	6.41439	5.88712	4.67227	7.41702	7.07736	5.3709	6.35205	3.76967	3.48029	4.40097	6.99814	4.24512	4.86507	5.36307	5.27451	7.82215	2.7356	5.56381	7.60691
CA209038-10-30	-2.06878	5.94799	6.36055	3.87921	2.91222	2.83885	6.1353	3.99277	3.25164	5.07834	3.37125	4.02412	3.43743	5.55056	3.49582	4.74942	6.71672	6.79615	5.88591	6.48303	3.51041	2.37475	7.69676	2.54158	4.70001	3.8557	3.99136	8.03844	5.49581	3.0249	6.36696	5.71638	5.2477	7.51098	7.18485	4.70552	5.99415	3.7574	3.50664	4.77464	6.82243	3.81617	4.68926	5.23581	5.25745	7.78277	2.32222	6.99077	7.04494
CA209038-10-31	-1.93817	5.89222	6.10872	3.95405	2.95809	1.60206	6.20729	3.83727	3.30233	4.90447	4.20515	4.10785	3.57194	5.85481	2.97313	5.05582	5.98084	6.78152	5.92854	6.78314	3.19451	3.74123	7.68013	2.44716	4.7667	3.89982	4.29026	8.10489	5.38004	2.72099	6.35881	5.41951	4.58377	7.30237	7.14576	4.64484	5.99204	3.66913	3.59748	4.75064	6.93176	4.35675	4.71852	5.30383	5.18388	7.69446	2.35218	5.36375	7.689
CA209038-8-32	-2.12608	6.08608	6.24691	3.95999	3.11461	2.30103	5.96789	3.85938	3.31239	4.7031	2.65992	3.84553	3.82125	5.9984	3.44855	4.71981	5.29275	6.85155	5.96006	7.18624	2.93247	3.2615	7.69677	2.36922	4.94366	4.52953	4.41997	8.06647	5.42818	2.22789	6.61438	5.42723	4.6143	7.27735	7.17276	5.2185	6.46978	3.78125	3.52375	5.62621	6.62399	4.33264	4.78948	5.5021	5.09828	7.66399	2.40654	5.42618	7.59403
CA209038-14-34	-1.99685	6.16561	6.25816	4.16876	2.56585	3.45545	5.08115	4.03495	3.18696	4.79998	2.21748	3.96844	3.74429	5.94538	4.09604	4.93543	4.83779	6.83891	6.16309	6.31247	3.73823	2.38561	7.8183	2.37107	5.00984	4.37064	3.91787	8.165	5.61246	2.07188	6.68449	5.26782	4.83537	7.30393	7.41753	5.31906	6.27646	3.72132	3.60917	5.34333	6.85491	4.32685	4.7828	5.55992	5.4073	7.93963	2.52504	5.4499	7.33687
CA209038-14-35	-1.79257	6.01651	6.66438	4.22394	3.08493	3.63377	6.1813	4.01242	3.25431	5.08193	2.29447	4.77007	3.68511	6.21978	3.74288	4.63738	4.99704	6.80978	6.06724	6.21546	3.77415	4.52955	7.64217	2.42813	4.89558	4.23525	4.65888	8.12956	5.70895	2.29667	6.60584	5.96973	4.83646	7.44985	7.3848	5.37669	6.46549	3.70578	3.53529	5.09291	6.95869	4.43382	4.97074	5.51432	5.26649	7.83108	2.53656	5.6364	7.44795
CA209038-9-36	-1.83237	5.88483	6.57685	4.05246	3.34301	3.62778	6.16439	4.0582	3.19507	5.02903	2.48572	4.10785	3.63709	6.02711	4.19257	5.03643	4.84478	6.79629	6.02239	6.77117	3.22167	2.13033	7.83772	2.49276	4.95166	4.6056	4.26427	8.12845	5.67182	2.60853	6.54656	5.66698	5.03147	7.38016	7.23614	5.11641	6.37346	3.79602	3.77026	5.50977	6.71367	4.51958	4.77698	5.53558	5.24524	7.71917	2.3032	5.54742	7.51753
CA209038-9-37	-2.16199	5.96749	6.74485	3.8055	3.02078	4.26888	5.63304	3.91424	3.27323	4.82721	1.51851	3.9127	3.96666	6.31025	3.88395	5.05064	4.49139	6.85102	5.91205	6.85014	3.42749	3.48558	7.72314	2.29003	4.88775	4.27589	4.54769	8.12685	5.73975	2.84261	6.84291	5.83598	5.34083	7.37509	7.22456	5.54486	6.39126	3.75511	3.74288	5.42074	6.79578	4.37555	4.73968	5.38352	5.26159	7.80432	2.49969	5.53433	7.35048
CA209038-8-38	-2.26188	6.08123	6.47428	3.81935	2.9248	2.64147	6.25973	3.71349	3.61013	4.82823	3.50433	3.89746	3.53732	6.01861	3.50147	4.48232	5.46983	6.92393	5.91432	7.03318	3.42651	3.60541	7.6176	2.60746	4.76779	4.06292	4.22917	8.11354	5.44345	2.77012	6.57286	5.78862	4.84682	7.11836	7.26137	4.97413	6.20082	3.83651	3.63175	4.95346	6.9169	4.38607	4.65023	5.57192	5.29595	7.73572	2.35025	5.2544	7.58104
CA209038-1-39	-1.95681	6.06954	6.64251	4.11274	2.60206	3.42078	6.47416	4.10356	3.25285	4.92872	2.07555	3.77902	3.832	6.19422	4.24839	5.13702	4.36399	6.80763	5.94292	6.64615	3.15866	2.07555	7.80724	2.50243	4.78926	4.43624	4.20866	8.15073	5.73331	NA	6.70782	5.71306	7.84423	7.22081	7.53548	5.22993	6.26151	3.70148	3.76305	5.43367	6.66072	4.35048	4.56468	5.31925	5.27552	7.7949	2.24797	5.45248	7.43851
CA209038-12-44	-1.80909	5.84247	6.83793	4.03338	3.08636	2.84942	5.95442	3.84689	3.32675	4.9907	2.87795	3.88451	3.56265	6.012	3.70868	4.38464	5.31314	6.88517	5.85959	6.52144	3.97987	2.75435	7.54762	2.50243	4.69579	3.75082	3.91142	8.19066	5.6658	2.92428	6.62863	6.01177	5.39756	7.36191	7.41023	5.43608	6.39397	3.60325	3.64719	4.92845	6.78169	3.78873	4.86857	5.26099	5.23015	7.71289	2.38021	5.64965	7.08685
CA209038-9-46	-2.08271	6.00854	6.82838	3.92583	2.85431	3.92609	6.14584	4.01465	3.28691	4.85323	2.29003	3.84609	3.98668	5.96031	3.97304	5.19376	4.56412	6.76937	5.96429	6.71362	3.09026	NA	7.67652	2.38739	4.89308	4.26029	4.18853	8.12628	5.52057	2.94792	6.79286	5.92276	4.81952	7.18496	7.35092	5.46932	6.32085	3.66219	3.62356	5.43857	6.74079	4.37511	4.69236	5.3335	5.27668	7.84937	2.40312	5.35406	7.24775
CA209038-4-47	-1.99756	5.88692	6.43415	3.88936	2.76418	2.47422	5.06958	3.87789	3.23729	4.74316	3.33102	3.92111	3.39287	6.00439	3.61815	4.56878	6.27811	6.72678	5.94445	6.51182	3.35122	2.33846	7.76128	2.57519	4.73051	3.80421	3.94517	8.09561	5.79053	3.10278	6.38907	5.78006	4.77846	7.29685	7.40219	4.80965	6.16762	3.68494	3.66885	5.2938	6.87613	4.17208	4.84099	5.36364	5.24236	7.80579	2.45788	5.43431	7.47286
CA209038-8-48	-1.87841	5.94522	6.48982	4.06681	3.08135	2.77159	6.02309	3.9628	3.20737	4.7177	3.92937	3.71559	3.18384	5.90099	3.50147	4.48818	6.0042	6.82689	5.83828	6.70542	3.08955	4.22714	7.7163	2.40993	4.81123	3.93611	4.26432	8.17725	5.51665	3.08884	6.52627	5.53649	4.96592	7.55164	7.20159	4.95256	6.63092	3.73592	3.57887	4.86901	6.84049	4.18318	4.74161	5.31668	5.11155	7.66559	2.45025	5.68442	7.35616
CA209038-3-49	-2.11612	5.86523	6.38819	3.74912	2.83822	4.32593	5.21126	4.12937	3.256	4.68762	2.17609	4.10514	3.71416	5.84533	4.19457	5.19759	4.80385	6.73337	5.91148	6.53138	3.35755	1.47712	7.85978	2.41497	4.91058	4.32346	4.1052	8.12939	5.5472	3.11294	6.77346	5.73276	5.04515	7.6033	7.20556	5.23238	6.18437	3.51495	3.87668	5.2514	6.82251	4.40379	4.65705	5.32223	5.32682	7.89944	2.28103	5.73822	7.38726
CA209038-1-51	-2.0404	6.06447	6.38263	4.02407	2.83632	4.43351	5.86827	4.2565	3.4312	5.25882	2.47129	4.20507	4.0023	6.51778	4.46052	5.38081	4.55165	7.09003	6.06128	7.09115	3.30707	3.10243	7.85782	2.70157	5.0385	4.32133	4.30339	8.21908	5.78015	2.95279	6.82832	5.76119	7.78458	7.35929	7.40421	5.30452	6.69254	3.54704	3.78803	5.50037	6.98675	4.47123	4.76073	5.34336	5.36529	7.87522	2.51983	5.5364	7.68919
CA209038-4-52	-2.39356	6.27563	6.30608	3.88207	2.91169	2.48572	6.26347	3.99069	3.32531	5.06269	3.15351	4.28735	2.94349	5.50205	3.38596	4.40422	5.77615	6.80896	5.97326	6.72853	3.40722	2.4183	7.80321	2.66276	4.88957	3.97114	4.01607	8.08808	5.42195	2.97681	6.51018	5.55058	4.49084	7.65742	7.36757	4.77129	6.1737	3.61637	3.77026	5.21031	6.98936	4.10092	4.66402	5.28098	5.32458	7.82233	2.54158	5.83297	7.23355
CA209038-9-53	-1.71458	5.7947	6.61295	4.08012	3.1959	2.79865	5.78839	3.80747	3.30103	4.88134	2.35411	3.84073	3.79246	5.88562	4.02086	4.76384	5.11576	6.92008	6.01709	6.64844	3.98941	3.56194	7.4415	2.70157	4.84818	4.18438	4.75915	8.10111	5.68414	2.27416	6.7189	5.66522	4.82718	7.70349	7.38563	5.84914	6.5206	3.81987	3.60314	5.31194	6.8761	4.23119	4.58733	5.36018	5.1146	7.64878	2.53148	5.93527	7.2963
CA209038-9-54	-1.73796	5.68032	6.48157	3.94236	3.12222	2.76567	5.21713	3.94611	3.21299	5.41284	3.29226	3.97529	3.32015	6.08146	3.53148	4.40953	5.46118	6.84957	5.98008	6.65527	3.42975	NA	7.74558	2.52892	4.83533	3.95173	4.02979	8.08967	5.50873	3.33264	6.54968	5.42258	5.65005	7.31091	7.16003	5.39507	6.12643	3.55787	3.58939	4.85398	6.92701	4.29933	4.66095	5.35051	5.50089	7.82896	2.44871	5.46646	7.30946
CA209038-1-58	-1.86267	6.00412	6.38093	4.14145	3.17202	3.35736	6.29194	3.91661	3.34967	4.90706	2.24055	3.88001	3.28421	6.00633	3.62808	4.52136	5.08026	6.90625	6.0798	6.49415	3.32263	1.90309	7.6172	2.66276	4.8542	3.9553	3.91672	8.14113	5.52239	2.8451	6.60594	5.66925	5.25698	7.52805	7.25583	5.02252	6.26426	3.67468	3.67191	5.23395	6.92843	4.28751	4.65207	5.29446	5.17066	7.74775	2.27416	5.68202	7.41071
CA209038-1-59	-2.28208	6.07419	6.26111	3.79211	2.99607	3.84148	6.03182	4.05805	3.30963	5.01938	3.63306	3.92293	3.14737	6.04876	3.41564	4.71092	6.46414	6.77891	6.06513	6.50933	3.29754	1.85126	7.79387	2.62531	4.95372	3.85727	3.94919	8.12917	5.56895	3.29358	6.46413	5.87078	6.03347	7.39971	7.20508	5.17559	6.25876	3.77364	3.71139	4.42961	6.95725	4.60118	5.1003	5.32767	5.33305	7.85451	2.46835	5.57224	7.50012
CA209038-5-60	-2.30781	5.99863	6.37518	3.69082	3.08279	NA	6.05413	3.90189	3.25066	4.90671	3.41246	3.9045	3.71113	5.84921	3.35334	4.50665	4.7706	6.72185	5.93786	7.13118	3.43136	NA	7.77502	2.69461	4.93142	4.15391	4.19056	8.09368	5.51134	1.90849	6.62296	5.84553	5.71724	7.20856	7.26785	5.23595	6.25987	3.71975	3.55279	4.97675	6.92262	4.32609	4.97319	5.38838	5.32386	7.81394	2.5172	5.31734	7.48697
CA209038-6-62	-2.28294	6.13889	6.66315	3.85594	3.15594	2.3032	4.83448	3.95303	3.7336	4.71194	3.4633	3.99131	3.60842	6.03051	3.6013	4.38469	5.1804	6.77088	5.88846	6.69678	2.83442	2.91908	7.63118	2.82543	4.78375	4	4.08217	8.13126	5.61233	3.18865	6.54254	5.84433	5.65326	7.19771	7.46509	4.95636	6.36938	3.71315	4.74825	5.09558	6.84559	4.24145	4.82778	5.40376	5.19008	7.74494	2.40483	5.40275	7.43512
CA209038-6-63	-2.24252	6.02096	6.34815	3.77844	3.11826	2.82866	5.96583	4.02226	3.44122	5.02781	3.41078	4.00822	3.37949	6.15114	3.63759	4.74095	5.21408	6.79946	5.95382	6.78477	3.61669	2.43136	7.70037	2.66745	4.90219	4.02502	4.11764	8.09571	5.55126	2.60423	6.45805	5.75545	7.10966	7.50671	7.30536	4.56929	6.1853	3.68673	3.68511	4.71965	6.95359	4.4079	4.85514	5.43212	5.30006	7.81374	2.42975	5.66141	7.37988
CA209038-6-64	-1.90359	6.1211	6.50952	4.21751	3.2927	3.04922	5.57435	3.9763	3.30449	4.53672	3.3092	4.16844	3.33626	5.82851	3.43981	4.50772	5.14368	6.83656	5.87538	6.47756	3.41581	2.2878	7.74461	2.41497	4.73232	4.0917	4.16349	8.10067	5.58826	NA	6.47762	5.54473	5.47033	7.35182	7.27704	4.89287	6.238	3.77859	3.67099	5.0461	6.83425	4.16394	4.74709	5.49074	5.18927	7.72312	2.2878	5.51541	7.446
CA209038-3-66	-2.16171	5.96407	6.35982	3.80236	2.91062	3.06707	5.94115	3.95775	3.17522	5.01863	3.59868	3.99074	3.33686	6.2119	3.55291	4.48916	7.34177	6.80578	6.02465	6.3838	3.47319	3.77056	7.75359	2.617	4.88623	3.78682	4.17345	8.11462	5.46838	3.30211	6.45496	5.69959	5.3133	7.58238	7.14575	5.33135	6.194	3.83283	3.56926	4.6519	6.98039	4.56068	4.86991	5.41019	5.30134	7.81904	2.43457	5.72489	7.58552
CA209038-4-67	-2.17844	5.97439	6.35281	3.79595	3.07115	2.85794	6.25987	3.99996	3.34616	5.00087	3.91222	4.05484	3.14489	6.03505	3.49136	4.65843	5.66035	6.79396	5.94595	6.61968	3.3296	3.23955	7.59659	2.57978	4.94623	3.89182	4.33862	8.12747	5.42626	2.84634	6.51482	5.77489	5.90042	7.48972	7.17116	4.84982	6.27228	3.71492	3.66304	4.56566	6.93799	4.66165	5.15153	5.2901	5.33893	7.83476	2.38382	5.61319	7.39333
CA209038-6-68	-2.04848	5.93385	6.5258	3.88536	3.21854	3.20058	5.857	4.03177	3.18583	4.63668	3.09552	4.07806	3.43425	5.90336	3.64108	4.45582	5.75469	6.95414	6.04165	6.66453	3.44154	2.65225	7.61266	2.76864	4.86874	3.81737	4.13146	8.12226	5.62259	3.39305	6.60697	5.90156	5.43656	7.37563	7.27977	5.10405	6.29779	3.6835	3.60563	5.04987	7.03186	4.32135	4.92179	5.42316	5.23029	7.81367	2.58883	5.66122	7.18702
CA209038-6-69	-2.29414	6.01792	6.23594	3.72378	3.06521	3.63165	6.11738	4.07958	3.14114	4.71082	3.30621	4.03028	3.82523	6.11907	3.47392	4.60813	5.0475	6.90334	6.02241	6.74503	3.51904	3.52982	7.70576	2.48996	4.99112	4.14845	4.82041	8.14403	5.65076	3.2824	6.60727	5.70539	5.38265	7.52168	7.15479	5.29217	6.37152	3.74374	3.69249	4.80893	7.04165	4.37608	4.92991	5.46964	5.33222	7.87749	2.53148	5.76624	7.14052
CA209038-7-70	-1.99291	6.10735	6.56777	4.11444	3.06633	4.3811	5.87324	4.15806	3.36399	4.36261	2.58206	3.83104	3.77945	6.19219	4.03858	4.94748	4.47101	6.78469	5.83765	6.52371	3.48954	2.90417	7.81475	2.47857	4.83814	4.22246	4.37652	8.08213	5.66862	2.95036	6.72052	5.82112	5.4754	7.05805	7.34781	5.38947	6.32482	3.73504	3.86504	5.13979	6.78506	4.4138	4.71636	5.56642	5.28555	7.87507	2.49136	5.20568	7.39519
CA209038-1-71	-2.00578	5.70942	6.55342	3.70364	2.90417	2.4183	5.84079	3.91121	3.65543	4.69831	3.49122	4.25811	3.055	5.88984	3.54704	4.43011	6.51538	6.7083	5.80633	6.46855	3.02366	2.233	7.70737	2.65031	4.799	3.7273	4.10517	8.04722	5.52868	3.29885	6.38243	5.66467	5.64546	7.61444	6.8769	4.77832	5.91557	3.84652	3.60831	4.36476	6.84812	4.17391	4.58561	5.18759	5.31022	7.84113	2.3784	6.00868	7.38206
CA209038-1-73	-2.04603	6.02726	7.23726	3.98123	3.51943	4.44734	5.99858	4.02169	3.3694	5.12659	4.56514	4.2163	4.0136	6.44646	3.72591	4.46082	5.59	6.8656	5.97846	6.7608	3.71592	4.61448	7.75638	2.79518	4.81759	3.92018	4.65344	8.09649	5.85569	3.45712	6.57407	6.09701	5.82316	7.65917	7.36547	5.29354	6.4374	3.6981	3.63568	4.81134	6.89364	4.18452	4.78701	5.25834	5.46502	7.87692	2.69285	5.83214	7.09105
CA209038-9-74	-1.6148	5.63301	6.18014	4.0182	3.00775	2.716	5.76958	3.85376	4.39478	5.37747	2.7679	3.84342	4.02268	6.43176	4.02898	5.28251	4.82328	6.96322	5.97172	6.99415	3.25959	2.28556	7.59068	2.73078	4.98957	4.43481	4.66764	8.10426	4.65246	2.32634	6.65051	5.36696	5.91027	7.40548	7.45568	5.12246	6.46943	3.78455	3.65571	5.22943	6.91511	4.46802	4.38131	5.50596	5.13998	7.67501	2.34044	5.5749	7.72159
CA209038-3-76	-2.0832	6.20414	6.64784	4.12094	3.42765	2.6464	5.89004	3.97202	2.99255	4.89399	2.94052	4.11099	3.50826	5.92995	3.89109	4.68023	5.57502	6.95221	6.12291	6.70814	3.46479	4.30382	7.81882	2.95569	4.93068	3.95226	4.34388	8.16481	5.58141	3.15106	6.61321	5.79946	5.31009	7.63337	7.32493	4.77993	6.49494	3.79169	3.65523	5.16681	6.96235	4.15634	4.71387	5.57154	5.1929	7.75166	2.71433	5.80585	6.93957
CA209038-5-77	-2.00201	5.94521	6.33353	3.9432	2.88593	2.78604	6.32984	3.9723	3.21484	4.97067	2.935	4.03751	3.32572	5.93531	3.63417	4.63177	5.37343	6.9563	6.02655	6.69181	3.58984	3.58309	7.79317	2.64246	4.87587	3.88252	4.52247	8.09229	5.58359	2.50106	6.61288	5.59974	5.67588	7.57894	7.3078	4.97974	6.16036	3.83835	3.63919	4.90192	6.92692	4.23208	4.69267	5.17662	5.39995	7.91751	2.54158	5.7651	7.31237
CA209038-5-79	-1.4374	5.89414	7.09355	4.45675	2.58546	2.989	5.64888	3.9941	3.80747	4.90899	2.73878	4.12431	3.59073	6.16564	3.78197	5.02301	4.8057	7.00685	5.98659	6.55515	3.981	3.40243	7.63698	2.60314	4.84538	4.54281	4.3194	8.13067	5.86196	2.11059	6.79919	5.96385	5.39228	7.03564	7.61552	5.64179	6.43635	3.64591	3.66764	5.41086	6.85437	4.41387	4.6783	5.25996	5.24759	7.7189	2.48855	5.21883	7.40446
CA209038-7-80	-2.19925	6.00052	6.56948	3.80127	3.11327	3.08063	5.46856	3.96867	3.20249	5.14989	3.33445	4.47831	3.4312	6.13482	3.40243	4.74859	5.50359	6.90148	5.97398	6.79083	3.30578	NA	7.89027	2.36549	5.04129	4.37896	4.07558	8.01144	5.54773	2.78958	6.54963	5.63053	5.27308	7.51278	7.18138	5.06514	6.08031	3.77195	3.61194	4.90361	6.94235	4.21882	4.68381	5.47023	5.37445	7.85444	2.48572	5.69307	7.52733
CA209038-3-81	-1.97297	5.92158	6.5972	3.94861	3.08386	3.18441	6.32184	4.05839	3.22583	5.18837	3.11461	4.19201	3.28171	6.16096	3.33405	4.48964	5.27944	6.9762	6.01427	6.48214	3.39759	4.33522	7.8289	2.76938	4.98109	3.92143	4.43278	8.13913	5.66387	2.70243	6.54868	5.87393	5.66179	7.60639	7.10487	5.38745	6.37165	3.72362	3.54357	4.76774	6.97199	4.29929	4.9205	5.52211	5.339	7.84424	2.48287	5.76675	7.55244
CA209038-1-82	-2.37208	6.07598	6.32532	3.70389	2.2878	3.38453	6.14271	3.98825	3.25959	4.95857	2.1038	4.02403	3.59945	5.96954	3.53058	5.06945	4.60841	6.78378	5.92259	6.50734	3.32531	2.0569	7.88751	2.35218	4.8553	4.24758	4.08027	8.07187	5.52934	NA	6.69681	5.77088	5.53249	7.31048	7.21952	5.28547	6.03808	3.78254	3.79064	5.26755	6.75492	4.36354	4.74408	5.28381	5.35042	7.78659	2.38917	5.59746	7.36667
CA209038-5-83	-2.13812	6.01836	6.6273	3.88024	3.18384	3.04961	5.93677	4.02755	3.2003	5.06307	2.8651	4.12921	3.43393	6.20889	3.42325	4.5518	5.43161	6.85887	5.94382	7.06683	3.48544	3.64068	7.82576	2.48855	4.93981	4.15485	4.30548	8.12123	5.66461	2.80277	6.59055	5.74548	5.35361	7.54912	7.21543	5.01856	6.08602	3.61363	3.77844	4.9734	6.99827	4.30281	4.71208	5.36696	5.39226	7.84103	2.48714	5.77344	7.27924
CA209038-5-84	-2.29752	6.09624	6.4362	3.79872	2.91803	3.52075	5.92191	4.1067	3.20763	4.55624	2.5955	3.9763	3.37088	6.02642	3.39393	4.39815	4.92701	6.76023	5.91599	6.51494	3.44232	2.30535	7.72361	2.60423	4.97921	4.10836	4.29263	8.0729	5.58748	2.26482	6.42154	5.79551	5.60593	7.25365	7.28535	5.10989	6.16393	3.68386	3.77444	4.85869	6.92684	4.48421	4.83546	5.42459	5.24479	7.75298	2.41497	5.44659	7.26942
CA209038-3-85	NA	NA	NA	NA	NA	NA	NA	NA	NA	NA	NA	NA	NA	NA	NA	NA	NA	NA	NA	NA	NA	NA	NA	NA	NA	NA	NA	NA	NA	NA	NA	NA	NA	NA	NA	NA	NA	NA	NA	NA	NA	NA	NA	NA	NA	NA	NA	NA	NA
CA209038-6-86	-1.67357	5.80207	6.60689	4.1285	3.21854	2.33445	5.94641	3.88868	3.75572	4.68552	2.68034	3.92324	3.31133	5.79128	3.65369	4.30895	5.0896	6.90381	5.93565	6.29634	3.74398	2.67669	7.78101	2.55509	4.82948	4.01749	4.13529	8.13567	5.50973	2.89042	6.51579	5.53643	5.5659	7.20614	7.30502	5.29058	6.28472	3.70509	3.52956	4.88811	6.97057	4.17073	4.5992	5.35869	5.15627	7.69431	2.5172	6.38056	7.24077
CA209038-5-87	-2.06012	5.96898	6.2702	3.90886	3.12254	3.91297	5.90641	3.94424	3.09691	4.93078	2.20952	4.20561	3.56407	6.10434	3.49996	4.40931	4.81207	6.94292	5.9924	6.70809	3.56867	2.94002	7.6472	2.33646	4.9289	4.0633	4.24475	8.16842	5.56348	2.73078	6.66091	6.04703	7.83182	7.08556	7.20088	5.36274	6.17665	3.71517	3.90249	5.13191	6.97826	4.50357	5.19164	5.49246	5.26679	7.73982	2.7007	5.25816	7.40657
CA209038-3-89	-2.2026	5.92949	6.59821	3.72689	3.22272	3.17638	5.09933	4.02942	3.09272	4.77267	3.22063	4.10998	3.4901	5.80992	3.90162	4.43621	6.26172	6.7394	5.96243	6.38563	3.44483	2.51188	7.54704	2.63246	4.87871	3.7532	3.96256	8.10125	5.59401	3.24846	6.52559	5.78916	5.43414	7.43884	7.2549	5.14905	6.67797	3.8074	3.60778	4.82219	6.93999	4.0122	4.99754	5.38566	5.30061	7.8386	2.82995	5.52571	7.65226
CA209038-7-90	-1.57661	5.98813	6.51599	4.41152	3.49955	NA	6.21365	4.08792	3.21192	4.99833	2.6902	3.90412	3.5934	5.93221	3.83835	4.62986	5.01538	6.99195	6.08783	6.47811	3.63185	2.50651	7.7673	2.57054	4.95614	4.34976	4.18013	8.11423	5.4635	NA	6.677	5.72274	5.72536	7.26613	7.19608	5.4396	6.68879	3.71189	3.58501	5.8175	6.46781	4.32019	4.78622	5.48076	5.17489	7.69691	2.65031	6.31785	7.05476
CA209038-5-91	-1.70619	5.98425	6.82615	4.27807	3.1014	2.9987	4.86755	3.99664	3.13577	4.49119	NA	4.10085	3.80428	6.14411	3.80916	4.64602	4.98072	6.85801	5.94084	6.98244	3.55967	3.3294	7.74116	2.48287	4.88497	4.1442	4.17618	8.1165	5.65089	NA	6.70167	5.92527	5.52711	7.02566	7.50832	5.3256	6.35746	3.70783	3.60043	5.07333	6.91088	4.30216	4.67045	5.37711	5.30097	7.8429	2.62118	5.20377	7.38869
CA209038-7-92	-1.88029	6.0349	6.54975	4.15461	3.10037	3.77481	5.54291	4.21296	3.21085	5.0083	2.32838	3.95148	3.49234	6.24367	3.6744	4.83277	4.925	6.83278	5.9659	6.67937	3.61194	3.23805	7.84826	2.63749	4.93399	4.06517	4.21611	8.1031	5.68547	3.07335	6.48969	5.8665	5.62081	7.40833	7.43533	5.94071	6.17525	3.76035	3.63869	4.97141	7.0832	4.52689	4.896	5.55486	5.26168	7.77927	2.64542	5.5541	7.53943
CA209038-3-93	-2.43449	6.1088	6.4204	3.67431	3.21906	2.94101	6.14918	3.89867	3.10346	4.81481	3.51654	3.94856	3.24329	5.90608	3.60466	4.38659	6.95522	6.78462	6.03801	6.45834	3.61352	2.95376	7.71436	2.76193	4.95033	3.84547	4.31067	8.14846	5.65624	3.00988	6.45566	5.73131	5.22588	7.10324	7.25349	5.10535	6.18209	3.79204	3.62511	4.52347	7.03842	4.38659	4.90931	5.28756	5.35033	7.90285	2.92993	5.26101	7.38685
CA209038-4-94	-2.09009	5.82649	6.25922	3.7364	2.92221	4.38437	6.14213	4.06982	3.80536	5.38278	3.51614	4.23295	3.45332	5.95523	3.33526	4.89687	5.65295	6.87007	6.02442	6.86094	3.21005	3.59351	7.69528	2.25042	4.87714	3.97754	4.23548	8.13652	4.27655	3.08743	6.54626	5.79709	5.005	7.2427	7.12262	5.31262	6.217	3.78276	3.71592	5.13034	6.95446	4.32317	4.79372	5.52186	5.48377	7.84806	2.33244	5.47595	7.59955
CA209038-5-98	-2.03862	5.9492	6.51276	3.91057	3.16376	3.29447	6.15984	4.10336	3.17926	5.128	NA	4.28863	2.32222	5.72753	3.60788	4.63502	5.09258	6.93965	5.91129	6.65102	3.99229	1.80618	7.7469	2.40483	4.85833	4.25818	4.12159	8.10931	5.67578	NA	6.55791	5.75702	4.77048	7.32489	7.13705	4.80431	6.1959	3.73368	3.6756	5.47777	6.72555	4.3598	4.9225	5.42491	5.25453	7.73222	2.25042	5.52338	7.43727
CA209038-5-100	-2.0261	5.94617	6.65462	3.92007	3.30707	3.58297	6.15729	4.10302	3.16227	5.19242	2.84572	4.18741	3.41814	6.04905	3.59966	4.39856	5.01947	6.85976	5.96846	6.75556	3.40892	3.08991	7.74092	2.65225	5.02953	4.13091	4.53237	8.12033	5.53864	2.41664	6.63025	5.68987	5.12245	7.60621	7.20004	5.55938	6.70542	3.82282	3.73672	4.94966	7.01689	4.27566	4.88555	5.26162	5.42084	7.86691	2.63347	5.81457	7.32383
CA209038-3-101	-2.24302	5.98362	6.56074	3.7406	2.91062	3.49122	6.13623	4.06729	3	5.03658	1.90849	4.05396	3.85455	5.87141	3.15836	5.11547	4.56457	6.93799	6.16649	6.79391	3.32899	2.54283	7.79634	2.35984	5.23447	4.30038	4.10078	8.08191	5.53369	NA	6.76398	5.82224	4.60444	7.50112	7.01769	5.99025	6.20617	3.96544	3.69205	5.09435	7.03871	4.47403	4.91665	5.47554	5.39339	7.96563	2.62737	5.66026	7.33292
CA209038-6-102	-2.09245	5.85438	6.35196	3.76193	3.07555	3.29092	6.07227	3.99374	3.06521	5.04907	3.60401	3.98254	3.28847	6.05021	3.56549	4.91586	5.62476	6.84263	6.12346	6.65975	3.17493	2.35218	7.54592	2.60638	5.07249	4.01309	4.13351	8.14056	5.51354	2.94201	6.56945	5.78741	4.83089	7.46479	7.04204	5.35621	6.17625	3.9468	3.72189	4.6685	7.06834	4.64548	5.07872	5.45014	5.28705	7.83673	2.46538	5.67096	7.49414
CA209038-7-103	-2.12896	5.96051	6.32082	3.83155	3.25503	2.93399	6.11604	3.98802	3.09412	4.91837	2.51188	3.99061	3.30643	5.93667	3.66689	4.65005	5.15691	6.89388	6.10735	6.67177	3.70449	2.13672	7.76164	2.56703	4.74173	3.86964	4.07784	8.11995	5.34253	2.47129	6.47587	5.4717	5.33106	7.57591	7.0021	4.93408	6.11742	4.00363	3.6974	5.00172	6.84974	4.06367	4.69077	5.36024	5.33109	7.84079	2.35603	5.76871	7.38799
CA209038-6-104	-1.89019	6.04083	6.43037	4.15063	3.00432	3.7485	6.35209	4.08041	3.23603	5.02413	3.21906	4.09124	3.43616	6.20653	3.72041	4.50299	5.50241	6.9361	6.02046	6.64798	3.67284	3.00561	7.85684	2.86153	4.98464	4.03181	4.48401	8.10592	5.70381	2.83822	6.61369	6.00939	5.12036	7.51123	7.3108	5.38876	6.70463	4.03052	3.76462	5.05135	6.91874	4.27432	5.04216	5.34776	5.58032	7.85024	2.62941	5.77558	7.29344
CA209038-4-105	-2.02175	5.77998	6.72291	3.75823	3.28981	2.51455	5.96459	3.98941	3.34282	5.07385	3.95342	3.92169	3.48444	5.94238	3.56726	4.33646	5.71016	6.79096	5.98351	6.75707	3.52763	3.44902	7.42516	2.41162	4.81122	3.88824	4.33463	8.09765	5.83638	2.6981	6.60059	5.73937	5.26908	7.27822	7.33017	5.23376	6.29233	3.73384	3.68296	4.85602	6.89728	4.28221	4.9079	5.38481	5.30714	7.80062	2.54407	5.64358	7.51747
CA209038-13-106	-2.31348	6.15031	6.22947	3.83683	3.40106	3.273	6.10779	4.06382	3.06183	4.71249	2	3.73344	3.7014	6.30861	4.15149	4.8674	4.25074	6.90562	5.98479	6.91198	3.32118	2.66745	7.66493	2.3032	5.04326	4.26524	4.704	8.11984	5.60659	NA	6.78609	5.58722	7.86955	7.33669	7.18995	4.63923	6.30015	3.64738	3.59017	5.30355	6.97306	4.40697	4.59949	5.26551	5.3133	7.89281	2.62221	5.45776	7.59118
CA209038-4-108	-2.03488	5.70243	6.64036	3.66755	3.01494	3.09272	5.51353	3.95332	3.19451	5.08824	3.49845	3.95381	3.21192	6.14845	3.30233	4.67817	5.78021	6.74969	5.97167	6.62228	3.39672	2.8651	7.77983	2.18184	4.75807	4.03973	4.35091	8.09794	5.6451	2.89265	6.49398	5.57853	5.0368	7.23501	7.28986	5.18184	6.31731	3.78398	3.68646	4.86523	6.72809	4.3141	4.67327	5.43302	5.24628	7.70018	2.59329	5.41253	7.66298
[truncated: 58 more columns]

## Sheet: week 4
Unique_Subject_Identifier	Kyn/Trp (log10)	tryptophan	kynurenic acid	kynurenine	3-hydroxyanthranilic acid	quinolinic acid	serotonin	5-HIAA	melatonin	1-methylhistamine	2-deoxycytidine	3-nitro-L-tyrosine	5-adenosylhomocysteine	5-aminolevulinic acid	5-methylthioadenosine	adenine	adenosine	ADMA	alanine	alpha-glycerophosphocholine	aminoisobutyric acid	anserine	arginine	argininosuccinate	asparagine	aspartate	beta-alanine	betaine	butyrobetaine	cAMP	choline	citrulline	cotinine	creatine	creatinine	cytosine	dimethylglycine	epinephrine	GABA	glutamate	glutamine	glycine	guanidinoacetic acid	guanine	histamine	histidine	homocysteine	hydroxyproline	hypoxanthine
CA209038-1-1	-2.16327	5.97417	6.45749	3.8109	3.17551	2.84448	6.1755	3.95158	3.83008	5.20517	3.19396	3.99238	3.09899	5.67889	3.31323	4.51743	5.50301	6.82659	5.91083	6.5991	3.17173	2.73878	7.65817	2.70243	4.76489	3.87466	4.15528	8.12289	5.59314	3.24502	6.52042	5.71628	4.77701	7.20854	7.25813	5.02901	6.11678	3.94086	3.72689	5.07512	6.88152	4.17322	4.73488	5.41638	5.31216	7.84279	2.38021	5.32934	7.22358
CA209038-1-2	-1.67377	5.77085	6.61442	4.09708	3.38917	4.39284	5.25816	4.53559	3.55943	5.21971	2.21748	3.92111	3.87093	6.02536	3.8803	5.10806	4.50203	6.96433	5.88377	6.56051	3.26458	2.71517	7.60242	2.50106	4.75901	4.24564	4.2045	8.09117	5.65571	3.36474	6.80752	5.59952	4.81548	7.48949	7.34889	5.64321	6.37742	NA	3.86982	5.40299	6.55764	3.93762	4.50613	5.61608	5.1512	7.68735	2.38021	5.60486	7.35474
CA209038-8-3	-2.05227	5.9312	6.53514	3.87892	2.97589	2.60638	6.31634	3.85449	3.5084	5.24736	3.83461	3.97727	3.30016	5.80951	3.16465	4.51989	6.38164	6.85605	5.91632	6.90444	3.44232	2.94792	7.62826	2.69285	4.89756	3.84348	4.32469	8.07612	5.65661	3.03463	6.51991	5.77354	4.90864	7.48668	7.11117	5.54615	6.36197	3.89818	3.5768	4.79806	6.87526	3.91551	4.63006	5.49642	5.39323	7.82846	2.45637	5.60216	7.57254
CA209038-8-4	-2.02172	6.13909	6.39173	4.11737	3.18127	2.4609	4.56192	3.94409	3.39637	4.66785	2.80003	3.911	3.29645	5.88886	3.55206	4.53641	5.1863	6.81768	6.03191	6.51287	3.15625	2.24055	7.68949	2.50515	4.83752	4.10857	3.94126	8.11852	5.4629	2.99739	6.5032	5.6287	4.87689	7.34366	7.15287	4.78247	6.31608	3.83142	3.73608	5.26343	6.93522	4.27432	4.76825	5.45947	5.23332	7.77783	2.50651	5.48386	7.17068
CA209038-8-5	-2.02454	5.98913	6.26638	3.96459	2.88309	2.4624	5.86888	3.69082	3.21192	4.82274	2.7767	3.77034	3.58172	5.78251	3.56312	4.80781	5.44859	6.88501	6.03192	7.15282	3.25959	1.97772	7.59529	2.38561	4.91264	4.28271	4.1125	8.10453	5.42437	2.20412	6.63194	5.66361	4.5785	7.2873	7.14116	5.07996	6.42423	3.83879	3.73544	5.34992	6.88091	4.40943	4.85476	5.39133	5.13931	7.59518	2.53529	5.40072	7.62665
CA209038-8-9	-2.08995	5.98576	6.54997	3.89581	3.15503	4.68815	4.69044	4.08679	3.18156	4.5229	3.62034	4.11531	3.48756	5.89988	3.58309	4.52746	5.35205	6.80301	5.97971	6.93216	3.12352	2.50515	7.62741	2.5172	4.80236	3.99581	3.9675	8.08575	5.59088	3.1232	6.53282	5.70587	4.62601	7.56543	7.1759	5.18996	6.23827	3.90499	3.68502	5.29303	6.7983	4.11899	4.64915	5.34993	5.09793	7.71345	2.66745	5.68546	7.23106
CA209038-8-10	-1.85869	5.7966	6.64066	3.93792	2.82543	2.73078	5.93209	3.97663	3.26858	4.69249	2.94841	4.00307	3.60152	5.99624	3.52504	4.70774	5.29488	6.86524	5.98009	6.77596	3.41162	2.0569	7.61481	2.4133	4.8606	4.12126	4.1648	8.06198	5.51605	2.78746	6.65291	5.66306	4.71376	7.38043	7.16401	4.83318	6.26242	3.84887	3.718	5.04699	6.93473	4.28253	4.77853	5.37079	5.1733	7.77234	2.47712	5.49358	7.49625
CA209038-12-11	-1.76718	5.98504	6.29001	4.21785	3.38668	3.18583	6.11137	3.90945	3.22814	5.04833	3.75876	3.94552	3.26316	5.69088	3.46894	4.7385	5.75073	6.85891	6.0254	6.72439	3.56467	2.29003	7.66489	2.5563	4.83722	4.03874	3.93008	8.14547	5.55091	2.9058	6.55788	5.79167	4.64281	7.45962	7.25085	5.12239	6.36908	3.92371	3.52179	5.37573	6.86602	4.17733	4.58157	5.25123	5.44444	7.72998	2.47276	5.7044	7.32753
CA209038-12-13	-1.09268	5.82792	6.79932	4.73524	3.63568	3.69714	6.07586	4.01414	3.22763	4.89017	3.5027	4.00604	2.46538	5.90001	3.56372	4.63245	5.90229	6.88422	6.00682	6.6612	3.41464	3.50799	7.56273	2.6637	4.94149	4.05077	4.33339	8.14613	5.59959	3.0693	6.56341	5.53878	4.87204	7.45639	7.26759	5.36663	6.15969	3.8857	3.65849	4.77435	6.69448	4.0089	4.68204	5.60443	5.22709	7.6724	2.54283	5.78283	7.3908
CA209038-12-14	NA	NA	NA	NA	NA	NA	NA	NA	NA	NA	NA	NA	NA	NA	NA	NA	NA	NA	NA	NA	NA	NA	NA	NA	NA	NA	NA	NA	NA	NA	NA	NA	NA	NA	NA	NA	NA	NA	NA	NA	NA	NA	NA	NA	NA	NA	NA	NA	NA
CA209038-12-16	NA	NA	NA	NA	NA	NA	NA	NA	NA	NA	NA	NA	NA	NA	NA	NA	NA	NA	NA	NA	NA	NA	NA	NA	NA	NA	NA	NA	NA	NA	NA	NA	NA	NA	NA	NA	NA	NA	NA	NA	NA	NA	NA	NA	NA	NA	NA	NA	NA
CA209038-8-17	-1.85052	5.9297	6.88117	4.07918	3.46642	2.61066	6.25031	4.71252	3.27068	4.96503	3.57496	3.73886	3.89691	6.16811	3.463	4.81844	6.04717	7.27101	6.03605	6.68587	4.38616	3.79253	7.06451	2.83059	4.85958	4.26468	4.36936	8.11328	5.81937	2.92221	6.72482	4.97663	5.10441	7.76538	7.39085	5.55626	7.08165	3.67247	3.78675	5.25647	6.86443	4.26014	4.09715	5.66312	5.0404	7.55029	2.37291	6.0096	7.54051
CA209038-8-18	-2.13777	5.99171	6.48492	3.85394	2.85187	2.74663	6.11625	3.94156	3.62737	4.89226	4.15691	3.93702	3.72419	5.98537	3.38039	4.3983	5.37713	6.96383	5.8816	7.21874	3.32838	2.54777	7.5542	2.51322	5.00884	4.121	4.22544	8.0956	5.67192	2.70243	6.68698	5.83334	4.7925	7.34945	7.32501	5.3777	6.18391	3.7364	3.50651	5.03623	6.88263	4.47901	4.93559	5.46142	5.33773	7.86681	2.55751	5.49263	7.52408
CA209038-1-23	-1.72046	6.02764	6.62477	4.30718	3.15014	2.48855	5.9659	3.89098	3.34967	5.17886	2.44248	3.84248	3.44342	5.87712	3.74099	4.35752	5.17766	7.04537	6.0945	6.7375	3.35334	3.30856	7.70457	2.56937	4.93177	4.00078	4.27625	8.10007	5.56497	NA	6.67185	5.65925	4.84845	7.39363	7.34555	4.84671	6.37284	3.81954	3.54008	5.05743	6.93341	4.42252	4.99382	5.44201	5.29496	7.74112	2.57403	7.47212	7.04998
CA209038-10-24	-2.08346	6.00939	6.60734	3.92593	3.28578	3.9431	6.41321	4.08138	3.19173	4.92011	3.60831	4.07911	3.3881	5.98185	3.55991	4.34747	5.6244	6.912	6.05699	6.86056	3.24428	2.9619	7.59263	2.69108	4.91637	3.98236	4.22092	8.15317	5.69653	3.10755	6.60114	5.75814	5.04707	7.39965	7.14022	5.3741	6.44572	3.68287	3.71817	5.03872	6.9465	4.36228	4.91723	5.43345	5.23961	7.70277	2.62221	5.53684	7.30542
CA209038-8-25	NA	NA	NA	NA	NA	NA	NA	NA	NA	NA	NA	NA	NA	NA	NA	NA	NA	NA	NA	NA	NA	NA	NA	NA	NA	NA	NA	NA	NA	NA	NA	NA	NA	NA	NA	NA	NA	NA	NA	NA	NA	NA	NA	NA	NA	NA	NA	NA	NA
CA209038-12-26	-2.34336	6.17542	6.38729	3.83206	2.88252	4.31486	6.17067	4.05595	3.22011	4.93003	2.36549	4.13783	3.67284	6.19661	4.06934	5.12841	4.62984	7.00745	6.14199	7.13834	3.18355	1.88081	7.66021	2.549	5.06461	4.34034	4.16062	8.20069	5.69758	3.05423	6.85908	5.82965	4.70617	7.34638	7.23749	5.28524	6.36881	3.81941	3.6994	5.22749	6.95517	4.76676	4.77735	5.38972	5.32489	7.83187	2.66087	6.38509	7.31522
CA209038-10-27	-2.27981	5.87288	6.42653	3.59306	3.0569	3.88739	4.97429	4.17003	3.19368	5.07799	4.08203	4.09951	3.58081	5.98193	3.62459	4.33848	5.54604	6.90761	6.05644	6.67276	3.26126	2.89376	7.67164	2.75967	4.93402	3.97672	4.14656	8.13652	5.541	3.31576	6.57609	5.64543	4.65981	7.51653	7.13349	5.3596	6.33116	3.79644	3.64787	4.95348	6.94938	4.4619	4.9425	5.3748	5.37606	7.92515	2.29226	5.68274	6.95092
CA209038-12-28	-1.94144	5.70141	6.48558	3.75997	3.23147	3.61553	6.25001	3.98498	3.28713	4.9738	3.233	3.92957	3.35044	6.3585	3.54444	4.62001	5.40157	6.82204	6.0315	6.29596	3.88138	2.38917	7.73034	2.57519	4.9414	3.88383	4.15128	8.06806	5.56345	2.88705	6.47314	5.99257	4.99037	7.61165	7.10816	5.14458	6.40884	3.60076	3.69469	4.37361	6.9627	4.70548	5.03792	5.39941	5.4381	7.87768	2.53782	5.7404	7.55712
CA209038-10-29	-1.84986	5.7761	6.37631	3.92624	3.13354	3.40569	5.94102	3.9525	3.08955	4.80611	3.64237	4.05526	3.30963	6.13274	3.42275	4.39349	5.67766	6.9382	5.94316	6.43044	3.81318	2.47567	7.72894	2.54158	4.88865	3.82432	4.26458	8.12443	5.5914	3.1383	6.47405	5.75952	5.42387	7.38894	7.10449	5.07814	6.28085	3.75557	3.47451	4.65663	7.0294	4.34189	4.86089	5.4232	5.29828	7.85342	2.4624	5.5905	7.23746
CA209038-10-30	-2.01102	5.95708	6.53497	3.94606	2.88024	3.97234	5.90472	4.03937	3.19005	4.84808	5.13851	4.37127	4.22601	6.08459	3.09237	4.6021	7.84247	6.87758	5.97799	6.88128	3.33062	2.82866	7.54137	2.3075	4.90185	4.04195	4.10503	8.06927	5.70535	2.8651	6.58247	5.82081	4.6699	7.62028	7.21169	5.38938	6.04431	3.54949	3.72337	4.8636	6.83062	4.35332	4.75462	5.21806	5.15088	7.66405	2.53275	5.81688	7.88621
CA209038-10-31	-1.94496	5.76378	6.28034	3.81882	2.97267	NA	6.27165	4.14644	3.18441	4.96178	3.87303	4.16011	3.31911	5.95571	3.39655	4.66947	6.04281	6.85794	5.87447	6.85169	3.14644	2.0607	7.64946	2.44248	4.75694	3.87303	4.13978	8.09873	5.32159	2.9619	6.42856	5.6225	5.71794	7.44825	7.05542	5.01086	6.05617	3.74772	3.44762	4.8878	6.95387	4.3123	4.7232	5.45684	5.14876	7.69622	2.2833	6.67313	7.54884
CA209038-8-32	-1.57032	5.92774	6.14836	4.35742	3.48373	NA	5.94696	3.94017	3.74218	4.72774	2.62737	3.7605	3.68833	5.96142	3.64865	4.81552	4.96013	6.86298	5.93708	7.09882	2.943	3.28149	7.5914	2.26951	4.84729	4.55886	4.28217	8.12822	5.50218	2.22789	6.6508	5.33003	5.31792	7.21486	7.11569	4.99506	6.53694	3.75732	3.50256	5.53114	6.62156	4.37511	4.63675	5.16375	5.0449	7.58321	2.39445	6.18403	7.51719
CA209038-14-34	-1.86012	6.28827	6.77835	4.42815	3.12123	4.17621	4.8938	3.98345	3.25527	4.64389	2.38561	3.93349	3.71122	6.24727	3.99726	4.57653	5.18936	6.86571	6.21121	6.28139	3.89426	4.25387	7.68643	2.57287	5.13494	4.02617	4.45079	8.16504	5.67617	2.80277	6.6677	5.37431	4.80068	7.36578	7.44555	5.41225	6.42741	3.72656	3.65079	5.2095	6.93346	4.32247	4.76925	5.5463	5.40537	7.97431	2.83569	6.6448	7.16018
CA209038-14-35	-1.62798	5.89499	6.77643	4.26701	3.03902	4.40708	6.33723	4.02473	3.22917	5.17841	3.06707	4.09656	3.43024	5.96491	3.68024	4.57299	5.21569	6.87263	5.94156	6.52993	3.73672	3.05461	7.68565	2.4609	4.79295	4.00475	4.2184	8.13222	5.76072	3.48601	6.60933	6.00981	5.06304	7.24869	7.34906	5.31651	6.42869	3.66011	3.62992	4.8877	6.96702	4.26689	4.86236	5.59791	5.37143	7.81991	2.45179	5.55898	7.45377
CA209038-9-36	-1.71708	6.07196	6.54907	4.35488	2.3962	4.50379	6.0485	4.35436	3.14051	4.78964	2.82282	3.80154	3.90347	6.36772	4.55698	5.56147	4.40338	6.99937	6.07836	6.72662	3.36642	2.24304	7.85361	2.29447	5.23501	4.65137	4.36288	8.18025	5.80626	3.05154	6.80938	5.69049	5.09184	7.6381	7.21664	5.43449	6.56123	3.75656	3.90031	5.88397	6.1442	4.61791	4.67085	5.57964	5.22617	7.80242	2.7679	6.08077	7.14656
CA209038-9-37	-2.01486	5.94382	6.79071	3.92896	3.28735	3.72656	5.90795	3.91238	3.2737	4.85431	3.16077	4.04155	3.58861	6.08423	3.65973	4.6522	5.582	6.89397	6.05274	6.53429	3.60097	3.41581	7.63552	2.59106	4.87416	3.88338	4.27887	8.15081	5.74244	3.25042	6.72307	5.74885	4.85215	7.3281	7.23126	5.54913	6.52772	3.60574	3.72526	4.80639	6.91791	3.95866	4.816	5.33908	5.23104	7.78682	2.65992	5.51321	7.17069
CA209038-8-38	-1.95213	5.86376	6.30055	3.91164	2.60314	NA	6.07101	4.07357	3.4901	4.67303	3.68323	3.71492	3.78469	6.54224	3.65331	4.51505	5.46222	6.96003	5.95434	6.86666	3.89025	2.80072	7.62688	2.40993	4.86865	4.14004	4.39168	8.06812	5.64729	2.66464	6.52813	5.56171	4.7214	7.47074	7.29763	5.25286	6.20349	3.72501	3.64316	5.22328	6.94801	4.44177	4.62353	5.59445	5.24795	7.76121	2.29003	5.64078	7.55109
CA209038-1-39	NA	NA	NA	NA	NA	NA	NA	NA	NA	NA	NA	NA	NA	NA	NA	NA	NA	NA	NA	NA	NA	NA	NA	NA	NA	NA	NA	NA	NA	NA	NA	NA	NA	NA	NA	NA	NA	NA	NA	NA	NA	NA	NA	NA	NA	NA	NA	NA	NA
CA209038-12-44	-1.84568	5.84429	6.71346	3.99861	3.15594	2.64345	5.87986	3.93252	3.20602	4.78419	2.49554	4.10873	3.66876	5.97984	3.77981	4.4241	5.08456	6.81292	5.90692	6.22076	3.80862	2.74741	7.56647	2.5955	4.76901	3.79148	3.99043	8.1881	5.66077	2.97451	6.62846	6.08968	5.38194	7.27229	7.37628	5.64002	6.36135	3.59295	3.71273	4.88322	6.79012	3.89719	4.82907	5.30923	5.20546	7.75932	2.38202	5.4759	7.02772
CA209038-9-46	-1.96022	6.06207	6.72917	4.10185	2.45484	4.26357	6.06615	3.96412	3.25382	4.8317	2.46538	3.7653	3.96717	5.91556	4.03671	5.36667	4.49864	6.78896	5.89974	6.71509	3.25139	NA	7.74032	2.36922	4.8282	4.23256	3.98529	8.11824	5.55385	3.1345	6.81851	5.93398	4.86408	7.1914	7.352	5.2413	6.25679	3.63528	3.75921	5.44257	6.68047	4.38484	4.74582	5.39077	5.2849	7.82647	2.44716	5.36937	7.26959
CA209038-4-47	-1.89009	5.98881	6.66173	4.09871	2.993	2.39794	5.02969	3.87726	3.13162	4.66318	3.51308	3.91148	3.32118	5.94715	3.62034	4.41976	6.07881	6.78473	5.9487	6.63816	3.21932	2.54158	7.7995	2.5682	4.81115	3.9038	4.07188	8.14023	5.76669	3.20602	6.46754	5.81581	4.6681	7.35482	7.37647	4.97622	6.34542	3.65916	3.65398	5.31628	6.89311	4.16113	4.78945	5.40279	5.22134	7.82802	2.44091	5.54147	7.27782
CA209038-8-48	-1.88219	5.89431	6.56215	4.01212	3.20925	2.99476	5.85136	4.00903	3.24993	4.56227	2.50515	4.36431	3.62356	5.67636	3.69055	4.86713	5.57302	6.88093	5.88197	6.82717	3.50678	2.85974	7.69209	2.66181	4.87826	4.32195	4.20134	8.16508	5.55972	2.44716	6.58575	5.47352	5.13307	7.32001	7.50864	4.61518	6.64902	3.625	3.51402	5.38833	6.65767	4.28046	4.5744	5.43201	4.9913	7.52938	2.38561	5.45199	7.47229
CA209038-3-49	-2.14613	5.80908	6.46219	3.66295	2.93802	4.12717	5.3226	4.14888	3.19866	4.62944	1.99564	4.25346	3.74013	5.96123	4.01178	4.9842	4.30025	6.80394	6.07954	6.77939	3.13098	1.85126	7.87461	2.34635	5.07931	4.44779	4.26404	8.09459	5.54839	2.83506	6.73156	5.72143	4.87784	7.59786	7.05315	5.35439	6.23914	3.67034	3.76462	5.30814	6.93567	4.48014	4.74203	5.37305	5.37265	7.93594	2.44091	5.73613	7.43373
CA209038-1-51	-1.8654	6.02019	6.62036	4.15479	2.53275	4.38823	5.71275	4.11451	3.43377	5.19747	2.90741	4.25455	3.75709	6.36792	3.7165	4.70604	4.97381	7.05753	5.993	6.70619	3.76455	2.97313	7.78384	2.55267	4.90627	4.06058	4.38886	8.19935	5.82813	3.05729	6.61031	5.71338	7.85178	7.12603	7.3875	5.22612	6.663	3.63104	3.88298	4.99795	7.07167	4.19271	4.53911	5.33663	5.30118	7.73765	2.40824	5.366	7.6385
CA209038-4-52	-2.34168	6.23925	6.07423	3.89757	2.85974	NA	6.11558	3.84733	3.21958	4.86984	3.31133	4.11797	3.16967	5.80274	3.31345	4.46547	5.91629	6.70374	5.93511	6.9262	3.22141	1.99564	7.78952	2.62221	4.8067	4.14656	3.94885	8.04684	5.34717	2.68395	6.48809	5.36677	5.03436	7.56981	7.31086	4.70304	6.0529	3.59988	3.63619	5.2486	6.87168	4.18574	4.83732	5.20139	5.25293	7.74973	2.26951	5.70669	7.40974
CA209038-9-53	NA	NA	NA	NA	NA	NA	NA	NA	NA	NA	NA	NA	NA	NA	NA	NA	NA	NA	NA	NA	NA	NA	NA	NA	NA	NA	NA	NA	NA	NA	NA	NA	NA	NA	NA	NA	NA	NA	NA	NA	NA	NA	NA	NA	NA	NA	NA	NA	NA
CA209038-9-54	-1.81442	5.76755	6.41154	3.95313	3.2634	3.7905	4.98569	4.00732	3.2584	5.16705	2.21484	3.90752	3.49748	5.96804	3.80003	4.6567	4.82009	6.88529	6.1141	6.42943	3.47305	NA	7.53839	2.51188	4.91246	4.03246	3.99952	8.11373	5.58522	2.81624	6.66106	5.60726	5.51994	7.38674	7.23262	5.66731	6.10213	3.68726	3.62138	5.18294	6.82301	4.36201	4.8295	5.34326	5.29619	7.79964	2.53782	5.54978	7.09784
CA209038-1-58	-1.73037	5.96821	6.31362	4.23785	2.3784	3.6506	6.1522	4.00582	3.29226	4.62979	1.82607	3.8072	4.00561	6.19282	4.15409	5.13733	4.35259	6.92567	6.03688	7.17127	3.2266	1.68124	7.67574	2.43933	5.04848	4.42745	4.14088	8.08974	5.49062	2.69984	6.82048	5.70176	5.65272	7.64418	7.22423	4.95011	6.16346	3.71324	3.74593	5.45836	6.89506	4.52724	4.54048	5.3124	5.29913	7.90523	2.57749	5.79157	7.53347
CA209038-1-59	-2.30296	6.11874	6.40548	3.81578	2.8848	4.50638	6.22653	4.20474	3.35276	5.09183	3.34459	3.8984	3.17348	6.19986	3.50596	4.56766	5.79986	6.83538	6.06448	6.68608	3.32572	2.89321	7.76196	2.66745	4.99913	4.05023	4.26024	8.12925	5.61769	3.47114	6.52447	5.83216	5.68841	7.52112	7.21203	5.52502	6.27276	3.74531	3.72526	4.59437	7.01409	4.75189	5.01359	5.43045	5.45102	7.87802	2.33244	5.91169	7.43647
CA209038-5-60	-2.35033	6.10291	6.49633	3.75259	3.23452	2.91169	6.08847	3.99109	3.39742	5.00203	5.06196	3.9627	3.31723	6.00399	3.62086	4.60151	5.40253	6.78111	6.0055	6.83391	3.32284	2.59106	7.75861	3.12678	4.96876	4.02098	4.17149	8.14253	5.71769	2.96095	6.55929	5.88676	5.54702	7.13248	7.33593	6.31724	6.4388	3.86308	3.53339	4.58911	7.00764	4.40228	4.95033	5.48266	5.36327	7.8396	2.59988	5.27696	7.51573
CA209038-6-62	-2.16216	6.19747	6.86686	4.03531	3.35315	3.93263	4.84091	4.04918	3.32593	4.77528	2.62325	3.82517	3.70766	6.00726	3.85003	4.76021	4.98581	6.83738	5.97532	6.77142	3.08099	1.98227	7.74218	2.6902	4.87137	4.25753	4.08902	8.11001	5.72346	3.15473	6.52429	5.88838	5.48333	7.05	7.50783	5.29269	6.29437	3.87483	3.59791	5.02523	6.77711	4.32781	4.72939	5.45059	5.19094	7.71996	2.48714	6.41994	7.53468
CA209038-6-63	-2.18253	6.01485	6.30106	3.83232	3.10992	3.22712	6.11048	4.00325	3.26126	4.94539	3.63779	4.0092	3.25261	6.08061	3.49748	4.74525	6.79383	6.82992	6.10654	6.52412	3.53364	3.73464	7.72374	2.51983	4.8924	3.79092	4.70556	8.12412	5.51168	3.11628	6.5381	5.68148	7.04783	7.58034	7.17222	5.10516	6.20422	3.70062	3.65196	4.42775	6.9616	4.2416	4.98877	5.30196	5.32784	7.85374	2.46835	5.88931	7.57077
CA209038-6-64	-1.88775	6.08412	6.38263	4.19637	3.27807	2.7796	5.25012	3.93717	3.32056	4.39988	3.33304	4.18475	3.47538	6.11643	3.90336	4.64861	5.00679	6.80658	6.00975	6.41178	3.43185	2.17898	7.72048	2.15534	4.82463	4.07809	4.09342	8.09636	5.52145	2.943	6.5283	5.53944	5.76832	7.39742	7.18764	4.9455	6.27086	3.67219	3.62757	5.14075	6.86058	4.10027	4.87574	5.39741	5.24543	7.80222	2.29447	6.05095	7.11805
CA209038-3-66	-2.15097	6.05041	6.31836	3.89944	2.98588	2.47129	6.14499	3.86735	3.21085	4.88007	2.74429	3.87425	3.3092	5.96614	3.47319	4.76088	5.30185	6.74496	5.95016	6.337	3.61627	2.67302	7.75961	2.34044	4.84247	4.01645	4.13078	8.06819	5.39451	2.29447	6.4668	5.4115	5.82743	7.62227	7.11076	4.58459	6.06633	3.78732	3.58377	5.10094	6.88494	4.29299	4.56896	5.40415	5.24297	7.777	2.26245	5.82594	7.43741
CA209038-4-67	-2.20244	6.09792	6.09266	3.89548	3.04218	3.36736	6.23446	3.98223	3.17609	5.17916	3.46479	4.03615	3.11926	5.91998	3.51574	4.54567	5.73	6.74606	6.08839	6.54581	3.3485	2.32015	7.76794	2.63649	5.22757	4.08888	4.22546	8.13787	5.29127	2.76118	6.50293	5.81545	5.53388	7.475	7.29473	5.43144	6.28441	3.5832	3.5989	4.75876	7.00952	4.61557	5.09928	5.20206	5.43958	7.91266	2.56229	6.19594	7.27652
CA209038-6-68	-1.88435	6.02671	6.52903	4.14236	3.18949	2.93146	5.5032	3.75082	2.92891	4.67909	3.01912	4.80002	3.75686	5.87803	3.48544	4.66852	5.38123	6.92204	6.09418	7.34558	3.42862	2.04922	7.71666	2.52244	4.98959	4.25472	4.2911	8.15556	5.65404	2.55267	6.73023	5.75916	4.69731	7.41779	7.25438	5.1645	6.40155	3.63306	3.63033	5.21381	7.00663	4.3991	4.86286	5.36976	5.30275	7.86709	2.61384	5.49929	7.34102
CA209038-6-69	-2.13977	5.86804	6.26103	3.72827	2.9619	3.26269	6.24178	4.04801	3.21112	4.66472	3.66829	3.95046	3.25575	6.01607	3.67797	4.44764	5.43723	6.87415	5.81152	6.21275	3.80536	2.77743	7.63338	2.54654	4.85972	3.84942	3.95875	8.12304	5.64692	3.28217	6.50809	5.8243	5.55057	7.34858	7.0689	5.41101	6.21936	3.59649	3.62107	4.47981	7.03048	4.40123	4.78034	5.50805	5.28404	7.85478	2.45179	5.58316	7.11441
CA209038-7-70	-1.75652	5.92737	6.38554	4.17085	3.35102	3.77532	5.85689	4.04395	3.18865	4.77472	3.24527	3.97768	3.40858	5.80153	3.56891	4.59003	4.9881	6.727	5.82406	6.37982	3.82556	2.50515	7.54518	2.43933	4.71256	3.93024	4.24925	8.16446	5.66288	3.22789	6.52724	5.4223	5.87092	6.89727	7.34742	5.0812	6.61599	3.72222	3.78104	4.76301	6.66044	4.12034	4.63997	5.48192	5.07395	7.57362	2.36361	5.23631	7.50167
CA209038-1-71	-2.03867	5.9567	6.33894	3.91803	3.09934	2.54654	6.10638	3.94364	3.27646	4.74347	3.37803	3.96388	3.36736	6.22729	3.66077	4.66257	5.93566	6.89805	5.85088	6.43683	3.91656	3.38525	7.7956	2.52892	4.90394	3.8746	4.49854	8.04101	5.54147	3.36866	6.41377	5.62841	5.7458	7.67968	6.999	5.2421	6.15407	3.70105	3.76537	5.04023	6.84296	4.22094	4.63432	5.30098	5.27922	7.81518	2.72997	6.20246	7.50303
CA209038-1-73	-1.84966	5.90462	7.01029	4.05496	3.51759	4.09614	6.16831	4.10998	3.24055	5.18845	2.89098	3.98318	3.61669	6.06922	3.91057	4.67505	5.409	6.87259	5.9434	6.68777	3.60195	2.89763	7.78257	2.80889	4.81708	3.96346	4.24905	8.11854	5.79407	3.29491	6.63331	5.87249	5.61511	7.50505	7.26698	5.80827	6.36007	3.83289	3.72884	4.87462	6.8481	4.09461	4.75619	5.37186	5.52377	7.87956	2.57634	5.68301	7.37839
CA209038-9-74	NA	NA	NA	NA	NA	NA	NA	NA	NA	NA	NA	NA	NA	NA	NA	NA	NA	NA	NA	NA	NA	NA	NA	NA	NA	NA	NA	NA	NA	NA	NA	NA	NA	NA	NA	NA	NA	NA	NA	NA	NA	NA	NA	NA	NA	NA	NA	NA	NA
CA209038-3-76	NA	NA	NA	NA	NA	NA	NA	NA	NA	NA	NA	NA	NA	NA	NA	NA	NA	NA	NA	NA	NA	NA	NA	NA	NA	NA	NA	NA	NA	NA	NA	NA	NA	NA	NA	NA	NA	NA	NA	NA	NA	NA	NA	NA	NA	NA	NA	NA	NA
CA209038-5-77	-1.7897	5.98056	6.49573	4.19086	3.25188	3.51242	6.26081	4.06595	3.32428	5.08145	2.79379	4.09381	3.54058	5.93025	3.68878	4.42888	4.92203	6.90642	6.03303	6.76767	3.50079	2.44404	7.71562	2.63144	4.80461	4.03032	4.13682	8.104	5.66117	2.37475	6.56173	5.6938	5.71947	7.51069	7.28067	5.16341	6.30485	3.79851	3.65906	5.02632	6.87646	4.2971	4.63946	5.19835	5.46332	7.88704	2.51188	5.66227	7.26048
CA209038-5-79	-1.37389	5.87414	7.2355	4.50025	3.02036	3.12872	6.02195	4.06648	3.30428	4.93893	2.85794	4.19198	4.06763	6.38873	3.71248	4.73084	4.97281	7.07789	5.95823	6.3835	4.17214	3.15957	7.55881	2.65128	4.77808	4.04317	4.13637	8.1909	5.94943	2.3483	6.81781	6.13485	5.53299	6.99942	7.60612	5.8635	6.63798	3.64689	3.77952	4.64276	6.91855	4.31595	4.82701	5.30904	5.21462	7.69298	2.61384	5.75788	7.18861
CA209038-7-80	-2.1918	6.08827	6.46975	3.89647	2.18469	3.20978	5.30119	4.00677	3.30211	5.18844	2.33244	3.98123	3.82132	6.0485	3.71809	5.08549	4.74879	6.89929	5.92901	6.78194	3.10037	NA	7.95545	2.4843	5.04509	4.45987	4.12294	7.986	5.52439	NA	6.78249	5.59173	5.57874	7.62043	7.28151	4.76078	6.03324	3.68169	3.60369	5.15682	6.85252	4.40623	4.6346	5.50877	5.4356	7.94824	2.35984	5.797	7.58688
CA209038-3-81	NA	NA	NA	NA	NA	NA	NA	NA	NA	NA	NA	NA	NA	NA	NA	NA	NA	NA	NA	NA	NA	NA	NA	NA	NA	NA	NA	NA	NA	NA	NA	NA	NA	NA	NA	NA	NA	NA	NA	NA	NA	NA	NA	NA	NA	NA	NA	NA	NA
CA209038-1-82	-2.1772	6.01856	6.44802	3.84136	2.86451	2.74115	6.4525	3.95785	3.17811	5.07841	4.51917	4.04485	3.11294	6.02592	3.39724	4.80764	5.63683	6.91402	6.00903	6.6254	3.78774	2.0086	7.8639	2.46835	4.90616	4.02539	4.14429	8.08311	5.62263	3.0569	6.50736	5.76221	5.45534	7.5542	7.23152	5.07813	6.18095	3.69461	3.72632	4.78611	6.98336	4.16355	4.72888	5.27412	5.40379	7.81139	2.4216	5.72769	7.41308
CA209038-5-83	-1.93588	6.0934	6.49596	4.15752	2.16732	3.79463	5.87048	4.08504	3.18893	4.838	2.15229	3.95415	3.75831	5.98408	3.22917	4.866	4.64621	6.7963	5.93252	6.87533	3.21643	NA	7.87863	2.44871	5.01569	4.47336	4.21733	8.10097	5.51656	2.20952	6.73923	5.58216	5.38419	7.13767	7.19078	4.93243	6.1587	3.70389	3.83251	5.5028	6.75199	4.571	4.50359	5.49688	5.27958	7.80809	2.43136	6.28315	7.44371
CA209038-5-84	-2.15443	6.07705	6.45459	3.92262	2.99388	2.35218	6.12729	3.98561	3.09167	4.69095	2.54033	4.01038	3.49471	6.03184	3.43727	4.49429	4.9186	6.82868	5.92785	6.62818	3.65925	2.10037	7.77004	2.43616	5.14085	4.27298	4.25823	8.11477	5.58898	2.23553	6.54348	5.6333	5.49354	7.22934	7.15799	4.82465	6.317	3.69417	3.68637	4.9448	6.97645	4.60474	4.74525	5.31438	5.34948	7.80474	2.5302	5.45965	7.48836
CA209038-3-85	-2.13219	6.04912	6.60101	3.91693	3.23805	3.32777	4.88275	4.05038	3.03383	4.78215	2.233	3.99047	3.94517	5.90275	4.24915	5.48834	4.61311	6.87609	6.00927	7.07986	3.19838	1.92428	7.87783	2.33445	4.92834	4.27561	4.6923	8.10398	5.68933	NA	6.85852	5.73542	5.7392	7.60747	7.0622	5.3977	6.3558	3.59251	3.59395	5.26968	6.78524	4.32956	4.6064	5.5578	5.36013	7.88571	2.71181	6.51811	7.19905
CA209038-6-86	-1.5448	6.13502	6.7505	4.59023	2.37107	2.91487	5.66926	4.03189	3.80895	4.74254	2.36549	4.08106	4.02649	5.96292	3.15866	4.85982	4.64844	7.04371	5.93407	6.72388	3.48144	2.93551	7.67149	2.58546	5.02825	4.48336	4.65645	8.10768	5.54167	NA	6.7981	5.65371	5.73438	7.41857	7.44892	5.46061	6.394	3.73735	3.58444	5.55184	6.79599	4.50713	4.63661	5.62417	5.18267	7.71613	2.73957	6.2583	7.30949
CA209038-5-87	-2.12373	6.08718	6.25394	3.96346	3.09377	4.55478	5.8845	4.1912	3.29688	5.11829	2.07188	4.14582	3.46894	5.97626	3.68583	4.44066	4.85091	6.90445	5.94404	6.47054	3.35698	2.76343	7.71753	2.47857	4.97114	3.96166	4.02193	8.16554	5.55097	3.23045	6.67299	5.96487	7.72861	7.25999	7.13641	5.52052	6.26495	3.59184	3.95303	4.94363	6.97058	4.46531	5.1992	5.45313	5.42207	7.82229	2.76864	5.82084	7.3155
CA209038-3-89	-2.09911	5.79336	6.75651	3.69425	3.33465	3.86177	4.99319	4.10168	3.14582	4.92241	5.07593	4.22663	3.50786	6.51638	4.05519	4.43388	7.4705	6.85266	5.97373	6.6852	3.63002	4.13577	7.79729	2.62428	4.79429	3.77107	4.46639	8.08943	5.62909	3.30856	6.49941	5.88948	5.51246	7.65187	7.29769	5.51243	6.74206	3.75974	3.64296	4.93784	6.82968	4.21423	5.00886	5.26806	5.3328	7.82864	2.95904	5.82332	7.51453
CA209038-7-90	-1.3892	6.03334	6.48134	4.64414	2.43775	NA	5.77261	4.27154	3.17114	4.86659	2.20412	3.85612	4.04281	5.95052	3.86392	5.5474	4.71237	6.90408	5.98674	6.78577	3.17056	1.92428	7.81705	2.53275	5.14996	4.6077	4.25943	8.11583	5.50098	NA	6.83038	5.60707	5.60289	7.00663	7.28238	5.10614	6.59224	3.52401	3.66445	5.86806	4.5728	4.46673	4.52107	5.49055	5.25297	7.74853	2.56229	6.66854	7.03767
CA209038-5-91	-1.7999	6.12421	6.52476	4.3243	3.02119	2.51455	4.94468	3.69897	2.13354	4.81598	2.11727	3.59017	3.45788	6.04983	3.86028	4.44103	4.84327	7.10937	6.11459	7.08006	3.79204	2.89432	7.47459	2.66745	5.02951	4.15709	4.16906	8.23188	5.87099	2.32838	6.89835	5.91741	5.46263	7.02453	6.48941	5.37825	6.53236	3.69732	3.27346	5.25586	6.98271	4.48663	4.60533	5.30731	5.31796	7.80347	2.75051	5.20832	7.34212
CA209038-7-92	-1.81066	5.97316	6.61053	4.1625	3.11361	2.56703	5.47386	4.18304	2.90472	4.82063	2.78176	3.91482	3.43949	6.01155	3.77093	4.54304	5.09739	6.81798	5.95903	6.42239	3.77641	3.74374	7.74815	2.54654	4.89378	3.7145	4.25307	8.10067	5.69796	3.13799	6.51734	5.95878	6.28191	7.36916	7.401	5.46048	6.16641	3.58704	3.63879	4.81721	7.06844	4.49786	5.03413	5.57912	5.28694	7.80806	2.5966	5.62151	7.38678
CA209038-3-93	-2.24773	6.19906	6.47609	3.95134	3.25382	2.64345	6.06205	3.90509	3.04689	4.72002	2.04139	4.36107	3.65868	5.76343	3.59715	5.02039	4.62705	6.74908	5.8853	6.65959	3.43933	2.01284	7.76767	2.45788	4.89636	4.18236	4.10047	8.15344	5.54697	2.18469	6.63463	5.79816	5.3294	7.15654	7.24194	5.43853	6.21138	3.74811	3.63909	5.10027	6.96006	4.28715	4.83636	5.39375	5.30325	7.8698	2.64345	5.94942	7.46779
CA209038-4-94	-2.10197	6.10698	6.43577	4.00501	3.14737	3.73014	6.07822	4.08962	3.34084	5.29888	2.48996	4.10612	3.32428	6.16448	3.50325	4.94971	5.30522	7.01347	6.16778	6.78275	3.26741	3.99021	7.82829	2.6902	5.05793	4.07456	4.74281	8.14685	4.65989	2.40483	6.61024	5.8392	4.78916	7.51235	7.26022	5.34343	6.20384	3.77873	3.5966	5.18376	7.03088	4.42784	4.97994	5.48263	5.5302	7.86202	2.58659	5.70322	7.51419
CA209038-5-98	-1.63953	6.00103	6.65168	4.3615	3.47553	4.16838	6.44808	4.17699	3.20058	5.16615	2.4014	4.2814	3.3897	6.09368	3.60379	4.68844	5.28833	7.01893	6.05807	6.75039	3.8523	2.60959	7.80169	2.64246	4.89383	4.11008	4.33532	8.13413	5.77279	3.09272	6.59285	5.84352	5.38038	7.55906	7.28141	5.20011	6.50067	3.67596	3.81425	5.2993	6.82855	4.0951	4.92392	5.46702	5.27065	7.70507	2.53656	6.48519	7.31336
CA209038-5-100	-1.70861	5.90976	6.56366	4.20115	3.34928	3.33445	6.152	4.15272	3.12222	5.14746	3.38328	4.2745	3.68368	5.74402	3.66181	4.71956	5.09646	6.81101	5.91431	7.30765	3.28713	2.27416	7.77681	2.54158	4.851	4.23654	4.37221	8.10098	5.58096	2.48572	6.66619	5.58852	4.83438	7.46779	7.25993	5.16926	6.49337	3.7859	3.69958	5.11898	6.83969	4.30188	4.8028	5.30599	5.50691	7.80811	2.29003	6.06389	7.48652
CA209038-3-101	NA	NA	NA	NA	NA	NA	NA	NA	NA	NA	NA	NA	NA	NA	NA	NA	NA	NA	NA	NA	NA	NA	NA	NA	NA	NA	NA	NA	NA	NA	NA	NA	NA	NA	NA	NA	NA	NA	NA	NA	NA	NA	NA	NA	NA	NA	NA	NA	NA
CA209038-6-102	-2.24984	5.85407	6.16099	3.60423	3.02078	3.4603	6.07989	3.97534	3.07591	5.03246	3.62242	3.90031	3.28959	5.94744	3.5858	4.75998	5.55941	6.77725	6.06264	6.70469	3.20737	2.41996	7.41218	2.88252	4.91401	3.98087	3.99216	8.13492	5.43889	2.98989	6.4983	5.82725	4.9254	7.4512	7.10947	5.41218	6.13783	3.9184	3.7819	4.74028	6.99021	4.56053	5.11858	5.4843	5.23772	7.79996	2.27646	5.90752	7.6298
CA209038-7-103	-1.9373	5.97305	6.46475	4.03575	3.22943	2.77085	6.03363	3.97465	3.10106	4.79031	2.14301	3.9434	3.37749	6.15133	3.73496	4.72348	5.13868	6.91434	6.10016	6.57444	3.88457	2.84819	7.72299	2.55991	4.74309	3.861	4.29442	8.11706	5.41176	2.39094	6.57306	5.49012	5.49621	7.67675	7.07675	4.93756	6.08664	4.02661	3.63719	4.99858	6.85836	4.12228	4.65453	5.32316	5.30821	7.82026	2.38561	5.87312	7.27545
CA209038-6-104	-1.67867	6.06574	6.59897	4.38707	3.30685	3.61289	6.44946	4.13871	3.20439	5.17639	3.66987	4.16268	3.5534	5.95282	3.59802	4.83913	5.55289	6.9432	5.95386	6.70978	3.77641	2.23553	7.83009	2.66276	4.88654	4.0057	4.27012	8.11499	5.73391	2.94841	6.61604	5.9763	5.07252	7.29724	7.24061	5.22853	6.65113	4.00574	3.78965	4.92757	6.96788	3.90249	4.97024	5.47413	5.55622	7.82704	2.32015	5.55323	7.42739
CA209038-4-105	-2.03853	5.81327	6.46834	3.77474	3.35984	2.95856	5.91683	3.9976	3.20602	4.98019	4.21333	3.94734	3.31744	5.95548	3.64631	4.18469	5.72395	6.86524	6.05139	6.76557	3.55727	3.9689	7.63088	2.39794	4.93041	3.8957	4.80651	8.10218	5.72467	2.82866	6.57462	5.5568	5.11341	7.62485	7.18546	5.46394	6.2688	3.6506	3.57299	5.14652	6.83787	4.1336	4.7665	5.22659	5.3169	7.83425	2.63849	6.30081	7.32006
CA209038-13-106	-2.24947	6.06638	6.21828	3.8169	3.45728	2.71349	6.1852	4.05423	3.48501	4.8837	3.46015	3.98691	3.11793	6.0998	3.43743	4.25042	5.29172	6.88262	6.01907	6.65945	3.31069	3.02407	7.78291	2.45332	4.9789	3.89581	4.12966	8.11776	5.65607	3.09307	6.50808	5.76647	7.85124	7.19134	7.23584	4.55381	6.28067	3.70209	3.57772	4.82462	7.03675	4.52563	4.81887	5.34578	5.31657	7.84619	2.40824	5.37567	7.36306
CA209038-4-108	-2.09253	6.0619	6.40411	3.96937	3.15957	2.35411	5.39978	3.96834	3.08171	5.0861	3.06446	3.78718	3.40688	5.79569	3.44279	4.49035	5.67758	6.69326	5.94897	6.69875	3.18921	2.9952	7.80347	2.45484	4.69946	4.13056	4.14529	8.10723	5.48938	2.87564	6.58402	5.53257	5.52103	7.13516	7.40123	4.97718	6.28274	3.68833	3.67861	5.17693	6.71549	3.93136	4.61627	5.29944	5.20448	7.67852	2.27416	5.48664	7.54277
[truncated: 58 more columns]

## Sheet: week 6
Unique_Subject_Identifier	Kyn/Trp (log10)	tryptophan	kynurenic acid	kynurenine	3-hydroxyanthranilic acid	quinolinic acid	serotonin	5-HIAA	melatonin	1-methylhistamine	2-deoxycytidine	3-nitro-L-tyrosine	5-adenosylhomocysteine	5-aminolevulinic acid	5-methylthioadenosine	adenine	adenosine	ADMA	alanine	alpha-glycerophosphocholine	aminoisobutyric acid	anserine	arginine	argininosuccinate	asparagine	aspartate	beta-alanine	betaine	butyrobetaine	cAMP	choline	citrulline	cotinine	creatine	creatinine	cytosine	dimethylglycine	epinephrine	GABA	glutamate	glutamine	glycine	guanidinoacetic acid	guanine	histamine	histidine	homocysteine	hydroxyproline	hypoxanthine
CA209038-1-1	-2.14523	6.11236	6.60131	3.96713	2.53403	2.84261	6.03294	3.94993	3.58737	4.79389	2.68215	3.88423	3.76775	5.75667	4.02263	5.15927	4.58222	6.82406	5.97767	6.73501	2.67117	2.46389	7.68483	2.4843	5.02718	4.46307	4.21461	8.14421	5.54421	1.98677	6.78968	5.6867	4.75369	7.28746	7.24443	5.54717	6.31115	3.8979	3.67154	5.75551	6.56171	4.39552	4.78156	5.48283	5.22198	7.82345	2.43775	5.4001	7.36665
CA209038-1-2	-1.75	5.90737	6.74609	4.15737	3.57415	4.19098	5.26008	4.30589	3.58331	5.12679	4.64498	4.05945	3.32736	6.15703	3.49304	4.49757	5.21742	6.94194	5.98224	6.57844	3.55859	3.37365	7.62908	2.83442	4.8406	3.93616	4.77937	8.10093	5.67402	3.52686	6.61114	5.56625	4.85268	7.48222	7.39976	5.88196	6.34168	NA	3.88604	5.09336	6.76176	3.80774	4.59202	5.47008	5.18494	7.71228	2.60853	5.59841	7.1711
CA209038-8-3	-1.9441	5.953	6.26641	4.0089	2.77597	4.05427	6.29808	3.88001	3.31765	5.2276	3.91265	3.81829	3.44373	5.83383	3.09621	4.75946	6.21526	6.82699	6.02643	6.89342	3.36586	2.30963	7.67017	2.54283	4.89265	3.96398	4.22515	8.05879	5.60585	2.8451	6.56526	5.59223	5.13652	7.42873	7.21985	5.40723	6.28148	3.85205	3.62613	4.8582	6.8696	4.18991	4.70236	5.35694	5.36491	7.78454	2.50106	5.52329	7.77015
CA209038-8-4	-2.10773	6.16227	6.45819	4.05454	3.27485	2.95472	4.73254	3.91105	3.45879	4.60014	3.22789	3.85364	3.32408	5.87136	3.77837	4.60131	5.36628	6.80881	6.03076	6.56948	3.14176	2.86392	7.65328	2.56703	4.7836	4.1181	3.97506	8.14839	5.50603	3.15045	6.57916	5.68322	4.73449	7.48201	7.17759	5.38421	6.41745	3.81425	3.73448	5.24809	6.90593	4.17806	4.68403	5.47201	5.18216	7.76973	2.50243	5.60504	6.9808
CA209038-8-5	-2.01671	5.95798	6.20034	3.94126	2.7796	3.10992	5.91774	3.73304	3.33224	4.89903	2.97497	3.7864	3.43981	5.63086	3.56926	4.86955	5.1912	6.76402	5.91668	6.50773	3.58917	2.09691	7.65436	2.52114	4.68694	4.3171	4.06785	8.0685	5.40679	2.26007	6.43735	5.62197	4.56804	7.36044	7.16931	5.02779	6.26219	3.84745	3.65475	5.36418	6.79959	4.2739	4.64681	5.35795	5.10284	7.68763	2.21484	5.45286	7.49234
CA209038-8-9	NA	NA	NA	NA	NA	NA	NA	NA	NA	NA	NA	NA	NA	NA	NA	NA	NA	NA	NA	NA	NA	NA	NA	NA	NA	NA	NA	NA	NA	NA	NA	NA	NA	NA	NA	NA	NA	NA	NA	NA	NA	NA	NA	NA	NA	NA	NA	NA	NA
CA209038-8-10	-1.84281	5.74957	6.70333	3.90677	2.92686	2.2878	5.88763	3.899	3.23704	4.72045	2.77452	4.0881	3.50556	6.00205	3.70552	4.74418	5.18014	6.81815	5.97626	6.68877	3.50406	2.19312	7.62645	2.53782	4.86692	4.13319	4.23231	8.02932	5.56387	2.85003	6.57306	5.71204	4.89645	7.57934	7.13744	5.14637	6.20528	3.9729	3.58001	5.01166	6.83492	4.34036	4.61736	5.34682	5.21217	7.8036	2.34635	5.67453	7.30938
CA209038-12-11	NA	NA	NA	NA	NA	NA	NA	NA	NA	NA	NA	NA	NA	NA	NA	NA	NA	NA	NA	NA	NA	NA	NA	NA	NA	NA	NA	NA	NA	NA	NA	NA	NA	NA	NA	NA	NA	NA	NA	NA	NA	NA	NA	NA	NA	NA	NA	NA	NA
CA209038-12-13	-1.16738	5.8344	6.49909	4.66701	3.15473	3.69241	5.71501	3.90439	3.17289	4.73027	2.28556	4.09402	3.76238	6.02292	2.97174	4.41266	5.27033	6.89468	5.94557	6.71212	3.33385	4.26385	7.59051	2.58883	4.96936	4.06748	4.85335	8.11896	5.60365	2.3927	6.61315	5.52524	4.89619	7.65528	7.28422	5.21003	6.1667	3.90547	3.77335	5.18448	6.84178	4.23063	4.67394	5.33089	5.20515	7.72245	2.5977	5.79607	7.60613
CA209038-12-14	NA	NA	NA	NA	NA	NA	NA	NA	NA	NA	NA	NA	NA	NA	NA	NA	NA	NA	NA	NA	NA	NA	NA	NA	NA	NA	NA	NA	NA	NA	NA	NA	NA	NA	NA	NA	NA	NA	NA	NA	NA	NA	NA	NA	NA	NA	NA	NA	NA
CA209038-12-16	NA	NA	NA	NA	NA	NA	NA	NA	NA	NA	NA	NA	NA	NA	NA	NA	NA	NA	NA	NA	NA	NA	NA	NA	NA	NA	NA	NA	NA	NA	NA	NA	NA	NA	NA	NA	NA	NA	NA	NA	NA	NA	NA	NA	NA	NA	NA	NA	NA
CA209038-8-17	NA	NA	NA	NA	NA	NA	NA	NA	NA	NA	NA	NA	NA	NA	NA	NA	NA	NA	NA	NA	NA	NA	NA	NA	NA	NA	NA	NA	NA	NA	NA	NA	NA	NA	NA	NA	NA	NA	NA	NA	NA	NA	NA	NA	NA	NA	NA	NA	NA
CA209038-8-18	-2.22737	5.99192	6.42537	3.76455	2.83187	3.05385	6.19382	3.95434	3.50106	4.95198	3.99414	4.0032	3.52737	6.1644	3.61993	4.65635	5.67376	6.93794	5.94952	6.97039	3.29579	2.72016	7.57926	2.60959	5.01256	4.06759	4.27184	8.11543	5.67526	2.71349	6.66719	5.83834	4.70353	7.29715	7.30017	5.54596	6.23319	3.85266	3.53071	4.89962	6.98871	4.39291	4.93527	5.53651	5.28164	7.8448	2.5611	5.41496	7.39048
CA209038-1-23	NA	NA	NA	NA	NA	NA	NA	NA	NA	NA	NA	NA	NA	NA	NA	NA	NA	NA	NA	NA	NA	NA	NA	NA	NA	NA	NA	NA	NA	NA	NA	NA	NA	NA	NA	NA	NA	NA	NA	NA	NA	NA	NA	NA	NA	NA	NA	NA	NA
CA209038-10-24	-2.13483	6.0853	6.6107	3.95046	3.43933	3.70217	6.34842	4.14173	2.98677	4.91999	3.03583	4.55741	3.2737	5.96457	2.97589	4.54964	5.75384	6.83136	6.11869	6.8163	3.15473	2.68753	7.37963	2.61595	4.9458	4.06435	4.24986	8.13983	5.59907	3.20548	6.6254	5.61592	5.00148	7.40656	7.17777	5.40051	6.3188	3.60239	3.74131	5.23864	6.92175	4.20447	4.87033	5.21807	5.19598	7.76979	2.61172	5.60328	7.08319
CA209038-8-25	NA	NA	NA	NA	NA	NA	NA	NA	NA	NA	NA	NA	NA	NA	NA	NA	NA	NA	NA	NA	NA	NA	NA	NA	NA	NA	NA	NA	NA	NA	NA	NA	NA	NA	NA	NA	NA	NA	NA	NA	NA	NA	NA	NA	NA	NA	NA	NA	NA
CA209038-12-26	-2.38121	6.05414	6.50043	3.67293	3.08529	4.22539	6.20127	4.03439	3.26126	5.04224	3.00518	3.95506	3.34044	6.07754	3.65196	4.4893	5.08707	6.88354	6.03567	6.83113	3.52427	2.10037	7.63764	2.78604	5.01102	3.98843	4.15812	8.15969	5.53849	3.2003	6.57718	5.80691	4.71113	7.19336	7.19472	6.28609	6.34616	3.79407	3.70927	4.72558	6.9452	4.66154	4.91492	5.41298	5.36669	7.8423	2.31597	5.36228	7.5667
CA209038-10-27	-2.45826	5.98084	6.44741	3.52257	3.04336	3.2398	4.92915	4.09736	3.24724	5.20042	4.26839	4.05694	3.63609	5.99582	3.65839	4.5853	5.71492	6.96053	5.99306	6.5884	3.51812	3.21059	7.75707	2.56467	5.0174	4.18124	4.80592	8.16198	5.65298	3.07482	6.6044	5.68483	4.6569	7.61134	7.17633	5.31723	6.58816	3.8926	3.47914	4.95639	6.96826	4.23757	4.90654	5.35954	5.45015	7.99245	2.88138	5.75014	7.14078
CA209038-12-28	-1.92804	5.84434	6.27682	3.9163	3.17898	3.31408	6.06408	3.95775	3.18949	4.93221	4.9361	3.99317	3.96511	6.34657	3.31387	4.87018	6.08222	6.85356	6.18605	6.40139	3.86421	3.94827	7.75452	2.23045	5.07132	3.9628	4.58882	8.0727	5.57348	2.78888	6.46585	5.77632	4.99446	7.75534	7.23472	5.31802	6.37801	3.57519	3.60195	4.56365	7.04365	4.70549	5.04377	5.2724	5.55377	7.96695	2.85065	5.94472	7.77145
CA209038-10-29	-1.80963	5.64354	6.47976	3.83391	3.13609	3.76656	6.14231	3.93596	3.2235	4.91924	3.6535	4.08099	3.39933	6.17494	3.45056	4.71857	5.80804	6.9116	5.96574	6.37579	3.79851	3.04689	7.7242	2.36549	4.85428	3.74421	4.14538	8.10289	5.59023	3.20978	6.43313	5.73913	5.03962	7.46632	6.99727	5.17396	6.21099	3.64335	3.47669	4.62426	6.9926	4.31175	4.92456	5.36935	5.32311	7.87827	2.47567	5.61983	7.39901
CA209038-10-30	-2.01299	6.09376	6.7001	4.08077	3.25334	4.2821	6.11203	4.10445	3.17085	5.10409	4.05169	4.06322	3.41296	5.9005	3.65581	4.63383	6.50285	6.94371	5.98786	6.76255	3.3518	1.83885	7.5685	2.57287	4.98999	3.94836	4.12652	8.06589	5.49634	3.46165	6.57686	5.81172	4.7824	7.55388	7.29069	5.53679	6.03271	3.76997	3.8408	4.83053	6.8635	4.38209	4.84146	5.35008	5.2241	7.73165	2.59218	5.72234	7.61513
CA209038-10-31	-1.98907	5.89788	6.2958	3.90881	2.98363	2.44871	6.27586	3.91302	3.23477	4.74014	3.715	4.0383	3.38166	5.89306	3.51322	4.85744	6.15534	6.89117	6.04543	6.80706	3.18099	3.04258	7.6675	2.3784	4.77637	4.13338	3.99987	8.13637	5.54091	2.89209	6.51956	5.54246	5.63897	7.54628	7.07158	5.18754	6.30848	3.74507	3.44358	4.66628	6.7995	3.91126	4.78095	5.41372	5.20265	7.69213	2.4014	5.92924	7.66413
CA209038-8-32	-1.59646	5.84412	6.42371	4.24765	3.64631	2.45788	5.96875	3.79456	3.30792	4.76588	2.60959	4.1211	3.3995	6.04245	3.95032	4.7176	5.09606	6.96103	5.96713	7.01205	2.92891	3.31973	7.67694	2.23553	4.87295	4.4414	4.14129	8.11244	5.47904	2.88649	6.50729	5.49848	4.75147	7.35435	6.97789	5.10514	6.63293	3.71029	3.43249	5.5185	6.72131	4.459	4.84065	5.43291	5.07737	7.63158	2.42813	5.4774	7.20029
CA209038-14-34	-1.87138	6.21161	6.63621	4.34023	3.05269	4.22199	4.90973	4.00822	3.256	4.62865	2.59218	4.0387	3.73239	6.2388	3.82432	4.44775	5.2959	6.86606	6.26111	6.72133	3.78447	3.46746	7.63182	2.32428	5.11039	4.14038	4.3628	8.21379	5.67391	3.05077	6.75978	5.37043	5.27459	7.30314	7.39766	5.36232	6.51271	3.59835	3.64256	5.19091	6.90515	4.12759	4.8345	5.55782	5.43359	7.97123	2.67852	5.47123	7.4706
CA209038-14-35	-1.58131	5.97398	6.83525	4.39268	3.21985	3.85546	6.30336	4.04995	3.1271	5.13456	2.51851	3.97914	3.54777	6.33857	3.73191	4.53502	5.14509	6.9049	6.03348	6.44683	3.72957	3.90129	7.53829	2.60638	4.80712	3.95708	4.24839	8.10735	5.79345	3.06967	6.60963	5.94432	5.38823	7.26635	7.39674	5.63921	6.46037	3.58726	3.57159	4.8476	6.90146	4.37306	4.97126	5.51138	5.22333	7.72275	2.52244	5.45681	7.42258
CA209038-9-36	-1.75384	5.94705	6.55116	4.19321	3.35965	4.63905	6.10116	4.12428	3.33786	5.08518	2.65225	4.02873	3.77793	6.31177	4.27135	5.02138	4.88381	6.94928	6.01619	6.70585	3.31091	2.91009	7.803	2.35411	4.963	4.50829	4.31154	8.17502	5.66371	3.5934	6.61417	5.78582	5.14743	7.53141	7.25886	5.41367	6.47312	3.66913	4.07529	5.48801	6.79298	4.55207	4.94639	5.47142	5.26214	7.79613	2.43457	5.69591	7.35307
CA209038-9-37	-1.9992	5.94057	6.72477	3.94136	3.39863	4.26834	5.92214	3.97359	3.34557	4.93699	2.16435	3.8334	3.59923	5.90044	3.90102	4.89724	4.8614	6.91759	5.97598	6.83275	3.40192	2.05308	7.63804	2.66276	4.86204	4.16817	4.18653	8.13602	5.72737	3.24055	6.68723	5.76795	5.25341	7.23779	7.24305	5.53155	6.43787	3.75151	3.82014	5.08087	6.84758	4.31507	4.82699	5.44166	5.21814	7.7795	2.53656	5.38459	7.43651
CA209038-8-38	-2.00753	6.10506	6.35384	4.09753	3.10857	3.10823	6.36395	3.98	3.23096	4.74835	2.55023	3.80855	4.06565	6.36078	4.23779	5.02196	4.59195	7.05847	6.07603	7.09175	3.27646	2.20683	7.63218	2.50515	5.01752	4.31334	4.52177	8.09251	5.51706	NA	6.77606	5.71512	5.07212	7.49129	7.31243	5.37668	6.22982	3.65839	3.61951	5.36114	6.92221	4.61635	4.70695	5.61684	5.2123	7.76635	2.3483	5.63778	7.69759
CA209038-1-39	NA	NA	NA	NA	NA	NA	NA	NA	NA	NA	NA	NA	NA	NA	NA	NA	NA	NA	NA	NA	NA	NA	NA	NA	NA	NA	NA	NA	NA	NA	NA	NA	NA	NA	NA	NA	NA	NA	NA	NA	NA	NA	NA	NA	NA	NA	NA	NA	NA
CA209038-12-44	-1.9557	6.00204	6.73486	4.04634	3.18213	3.01703	5.77631	3.98164	3.34772	4.74289	3.1089	3.94473	3.74772	6.15491	3.88525	4.40456	5.12249	6.86146	6.06457	6.37905	3.80475	3.24625	7.61581	2.78746	4.93506	3.83327	3.92376	8.19608	5.69478	2.82607	6.69927	6.0115	5.30295	7.36352	7.44921	5.59402	6.45802	3.44451	3.7214	4.89166	6.86473	4.27316	4.89085	5.30234	5.34466	7.78116	2.72263	5.5551	7.07006
CA209038-9-46	-2.04948	6.15986	6.72559	4.11039	2.72016	3.40398	6.05747	3.94768	3.20222	4.75205	2.26951	3.716	3.8979	5.99978	4.0724	5.35661	4.59062	6.73007	5.96267	6.70741	3.13162	2.95134	7.83666	2.51851	4.92393	4.38915	4.2992	8.11381	5.58206	2.32634	6.8215	5.892	4.89537	7.16043	7.36988	5.11265	6.28923	3.65244	3.6637	5.46512	6.70444	4.38202	4.68511	5.39215	5.33142	7.89254	2.48287	5.34382	7.24161
CA209038-4-47	-1.95868	5.899	6.53555	3.94032	2.55991	2.99078	4.91418	3.85594	3.18498	4.53398	2.01703	3.79553	3.8973	6.60003	4.00685	4.81364	4.54821	6.79631	5.90254	7.02637	3.01995	2.55871	7.81336	2.48287	4.88588	4.35251	4.66431	8.15948	5.84187	NA	6.72495	5.74686	4.8034	7.54819	7.37889	5.2711	6.35217	3.77721	3.63083	5.50941	6.74388	4.34052	4.72014	5.31054	5.28843	7.84627	2.44091	5.71799	7.10533
CA209038-8-48	-2.01165	5.89172	6.55066	3.88007	3.02572	2.79796	5.98227	4.04665	3.30835	4.81993	2.49969	3.96506	3.56996	6.02238	3.74453	4.72758	5.31719	6.85631	5.87758	6.88491	3.12057	2.53148	7.78522	2.49693	4.90119	4.25681	4.10592	8.16336	5.59708	2.83123	6.59942	5.65119	4.90604	7.61858	7.18373	4.91637	6.58958	3.54382	3.60906	5.32421	6.82396	4.34555	4.7475	5.36355	5.20927	7.74989	2.36922	5.72064	7.4951
CA209038-3-49	-2.06863	5.6849	6.25002	3.61627	2.85431	4.34922	5.34998	4.14255	3.29776	4.77325	2.50515	4.30799	3.43425	5.81923	3.51415	4.61408	5.13674	6.82724	6.1665	6.79018	3.25503	2.34635	7.77335	2.33445	4.92593	3.99145	4.09367	8.10088	5.58236	3.2383	6.59661	5.75046	4.69973	7.59775	7.03235	5.36829	6.21714	3.68931	3.84979	4.83081	6.9938	4.32797	4.83621	5.27598	5.29591	7.85009	2.52504	5.74279	7.3913
CA209038-1-51	-1.88727	6.00926	6.54026	4.12199	2.8704	3.9852	5.96301	4.04277	3.40295	5.19896	2.84198	4.2529	3.82178	6.33542	3.84516	4.91195	4.99388	7.08353	6.00253	6.74017	3.66642	4.15951	7.71717	2.64147	4.86354	4.0477	4.42641	8.16489	5.83118	2.79934	6.66057	5.61579	7.90718	7.2037	7.39397	5.44122	6.77096	3.66755	3.81238	5.12154	6.99681	4.07889	4.48921	5.36521	5.23695	7.73753	2.54777	5.32459	7.72042
CA209038-4-52	-2.3922	6.24242	6.09226	3.85022	3.00087	2.26245	6.2798	3.87651	3.31069	4.89246	3.38075	4.0177	3.08814	5.73188	3.37785	4.42392	6.10345	6.76062	5.80388	6.76517	3.27577	3.99476	7.73257	2.77597	4.79816	3.94161	4.09795	8.06609	5.29355	2.80346	6.4452	5.51687	5.10088	7.51469	7.29872	4.98049	6.05446	3.55388	3.68413	5.27121	6.97907	4.07313	4.77126	5.27187	5.21156	7.73937	2.30963	5.60575	7.37148
CA209038-9-53	-1.58654	5.92783	6.97033	4.3413	3.14768	3.24155	5.72324	3.95799	3.37912	4.934	2.49136	3.83001	4.12629	6.16187	4.67455	5.23573	4.53882	6.93387	5.96963	6.69951	3.71265	2.02938	7.50523	2.72754	5.07675	4.52235	4.20952	8.12629	5.68708	2.20412	6.86893	5.83038	5.38329	7.65248	7.42646	5.74737	6.55101	3.75755	3.66624	5.6188	6.75752	4.49911	4.51708	5.42968	5.20129	7.77817	2.49969	5.78459	7.09699
CA209038-9-54	-1.78418	5.61109	6.46055	3.82692	3.21112	2.94349	4.84654	3.97832	3.2418	5.27995	2.0607	4.01136	3.45086	5.95798	3.80848	4.68633	4.74778	6.86578	6.01586	6.31544	3.66829	2.49276	7.76936	2.20952	4.83664	4.05185	4.09226	8.10179	5.62422	2.71349	6.62296	5.72649	5.58922	7.31375	7.14526	5.19557	6.1249	3.60325	3.60885	5.12324	6.72785	4.35214	4.82664	5.51364	5.4066	7.81398	2.52504	5.48088	7.43685
CA209038-1-58	-1.63826	5.78308	6.35886	4.14482	3.0667	3.86823	6.36482	4.05534	3.38021	5.04168	3.41514	3.90865	3.36154	6.02571	3.8273	4.81631	5.24715	6.90158	6.00791	6.57223	3.56301	1.92942	7.7478	2.64542	4.9173	4.0493	3.97155	8.11769	5.50257	3.34498	6.54816	5.77674	5.95488	7.62398	7.12101	5.21718	6.16733	3.64227	3.75823	4.9634	6.94468	4.31725	4.74298	5.39919	5.35026	7.87349	2.25285	5.77088	7.58563
CA209038-1-59	-2.29066	6.04508	6.14166	3.75442	2.82282	4.3714	6.07699	4.1343	3.36829	5.03828	3.92629	4.0086	3.43996	5.94725	3.34084	4.58892	5.86045	6.73884	6.0384	6.62952	3.11594	2.42651	7.51788	2.66558	4.88572	3.97996	3.89713	8.1215	5.44905	3.33606	6.54327	5.65859	5.42262	7.37717	7.17028	5.4734	6.2624	3.74749	3.77916	4.84962	6.91058	4.66222	5.071	5.29414	5.23479	7.78337	2.27875	5.51703	7.37795
CA209038-5-60	-2.29244	6.05706	6.47497	3.76462	3.21325	4.05629	6.22519	4.02469	3.39445	4.94727	5.01523	3.94265	3.36922	5.82556	3.59273	4.4755	4.98317	6.82533	6.08591	6.67283	3.44342	2.57403	7.74668	2.78319	5.05925	3.97745	3.93747	8.15945	5.63874	2.57978	6.5922	5.78132	5.62349	7.2799	7.28501	6.16656	6.51611	3.77902	3.57449	4.87076	7.02614	4.37423	5.04236	5.4492	5.33109	7.83431	2.50106	5.42084	7.55305
CA209038-6-62	-2.06077	6.13018	6.81271	4.06941	3.3126	3.34655	4.76663	4.03941	3.24403	4.81673	2.60853	3.83474	3.66586	5.78703	3.77576	4.75046	4.94215	6.90121	5.92605	6.71363	3.39445	3.41027	7.76107	2.62325	4.83973	4.21115	4.34653	8.14063	5.6777	2.82672	6.60645	5.74285	4.78418	7.40557	7.46687	4.97535	6.37734	3.68015	3.48657	5.10953	6.79086	4.21149	4.67956	5.33254	5.23625	7.75377	2.42813	5.56485	7.48003
CA209038-6-63	-2.0858	6.01644	6.21125	3.93064	3.11126	4.06051	6.08751	4.19899	3.25959	5.05781	3.66932	3.90709	3.34518	5.82509	3.56644	4.67185	5.68159	6.69339	6.07241	6.50639	3.52711	3.34479	7.67502	2.58206	4.87478	3.8413	4.43062	8.08519	5.44268	3.233	6.52272	5.57794	6.91683	7.54365	7.21616	5.17934	6.19694	3.69662	3.77122	4.44498	6.8987	4.00847	4.66187	5.21592	5.36357	7.85661	2.36361	5.688	7.57434
CA209038-6-64	-1.9939	6.05313	6.38489	4.05922	2.92891	3.58354	5.39206	3.95284	3.27416	4.63342	4.87496	3.99207	3.71875	5.97626	2.95328	4.36923	5.45385	6.80928	5.87833	6.75915	3.43743	2.22789	7.64258	2.55267	4.79678	4.0249	4.15576	8.10648	5.65127	2.95424	6.50554	5.66363	5.47434	7.58743	7.28263	5.13611	6.25785	3.72016	3.67879	5.06982	6.83238	4.26458	4.83079	5.47515	5.30025	7.81901	2.4133	5.73451	7.55524
CA209038-3-66	-1.94894	5.98533	6.40931	4.03639	2.98498	2.72099	5.86293	3.90536	3.82834	4.9163	4.35249	4.00082	3.75686	6.22443	3.33102	4.59822	5.74298	6.81681	6.14278	6.71455	3.40535	3.26102	7.7156	2.45939	4.9741	4.20602	4.41071	8.05957	5.4785	2.88195	6.45665	5.52527	5.91843	7.65134	7.23394	4.93975	6.09485	3.81265	3.50651	5.31093	6.9249	4.53213	4.52871	5.37102	5.2555	7.77041	2.38561	5.79636	7.47523
CA209038-4-67	NA	NA	NA	NA	NA	NA	NA	NA	NA	NA	NA	NA	NA	NA	NA	NA	NA	NA	NA	NA	NA	NA	NA	NA	NA	NA	NA	NA	NA	NA	NA	NA	NA	NA	NA	NA	NA	NA	NA	NA	NA	NA	NA	NA	NA	NA	NA	NA	NA
CA209038-6-68	-1.94925	6.00497	6.47515	4.05572	3.09061	3.05538	5.74917	3.88058	3.14613	4.73383	4.2978	4.11314	3.86864	5.84268	3.44654	4.54836	5.687	6.91947	6.07567	6.65046	3.53995	2.20952	7.79507	2.47567	4.89473	3.96652	4.10185	8.15998	5.6597	3.26623	6.6313	5.98594	4.64233	7.45169	7.27293	5.31869	6.41982	3.75435	3.66773	5.10136	7.00562	4.39889	4.9853	5.39411	5.27049	7.84149	2.50515	5.61488	7.17901
CA209038-6-69	-2.13516	5.87466	6.24511	3.73949	2.87448	3.53643	6.06876	3.9609	3.25018	4.66702	4.84378	4.05717	3.98127	6.05465	3.43345	4.27228	5.57096	6.89441	5.92719	6.48097	3.71483	2.08279	7.58839	2.35984	4.8653	3.94719	3.87685	8.14278	5.7455	3.50297	6.58116	5.78127	5.58353	7.45436	7.12424	5.12252	6.28256	3.66351	3.6468	4.61777	6.96042	4.46811	4.85732	5.49889	5.28023	7.83111	2.2878	5.67401	7.34865
CA209038-7-70	-1.73004	5.99937	6.26544	4.26933	3.30578	4.23277	6.09263	4.00273	3.43136	4.92032	3.08636	4.06266	3.39985	5.89767	3.63266	4.66908	4.84574	6.81192	5.88392	6.41115	3.7992	2.38917	7.73034	2.74974	4.75757	4.06017	4.31266	8.12046	5.69643	3.32613	6.53797	5.45378	5.84642	6.95822	7.42776	5.20152	6.4713	3.75921	3.80577	4.82487	6.76526	4.20366	4.62379	5.57846	5.24116	7.62237	2.41996	5.25463	7.54831
CA209038-1-71	-2.26545	5.94805	6.49123	3.6826	3.17696	2.7767	6.19704	3.96713	3.31848	4.90446	3.31239	4.03451	3.41296	6.53539	3.73989	4.4884	5.54504	6.89214	6.00422	6.75805	3.47553	3.69644	7.81548	2.85612	5.0856	3.94783	5.09704	8.08764	5.60625	3.27738	6.64479	5.92147	5.48493	7.64305	7.20806	5.01125	6.45558	3.71958	3.72296	4.91129	6.91557	4.41949	4.72997	5.25585	5.39902	7.91247	2.72997	5.82596	7.55679
CA209038-1-73	-1.93361	6.00693	6.88385	4.07332	3.44592	3.7956	6.04339	4.02169	3.20763	5.08858	3.75595	4.10904	3.64493	6.28896	3.84658	4.54612	5.51914	6.85375	6.01335	6.52252	3.77909	3.31765	7.77436	2.78958	4.90959	3.88041	4.41377	8.12333	5.75646	3.29491	6.62232	5.91175	5.47927	7.53249	7.34913	5.3396	6.38989	3.77495	3.76042	4.81796	6.87444	4.29046	4.85434	5.20747	5.61814	7.91943	2.64836	5.70301	7.31837
CA209038-9-74	NA	NA	NA	NA	NA	NA	NA	NA	NA	NA	NA	NA	NA	NA	NA	NA	NA	NA	NA	NA	NA	NA	NA	NA	NA	NA	NA	NA	NA	NA	NA	NA	NA	NA	NA	NA	NA	NA	NA	NA	NA	NA	NA	NA	NA	NA	NA	NA	NA
CA209038-3-76	NA	NA	NA	NA	NA	NA	NA	NA	NA	NA	NA	NA	NA	NA	NA	NA	NA	NA	NA	NA	NA	NA	NA	NA	NA	NA	NA	NA	NA	NA	NA	NA	NA	NA	NA	NA	NA	NA	NA	NA	NA	NA	NA	NA	NA	NA	NA	NA	NA
CA209038-5-77	-1.8913	6.02719	6.42686	4.1359	3.18667	4.15259	6.24777	4.00238	3.47217	5.05484	2.65992	4.06213	3.76545	6.13765	3.56761	4.48061	5.10253	6.9391	6.04483	6.74333	3.48515	2.47276	7.78935	2.69897	4.83894	4.05641	4.23992	8.11393	5.59394	2.88649	6.64119	5.76808	5.67105	7.47569	7.35106	5.27853	6.18185	3.7102	3.6981	4.99921	6.94447	4.24805	4.82347	5.20358	5.42853	7.8934	2.62941	5.66942	7.30444
CA209038-5-79	NA	NA	NA	NA	NA	NA	NA	NA	NA	NA	NA	NA	NA	NA	NA	NA	NA	NA	NA	NA	NA	NA	NA	NA	NA	NA	NA	NA	NA	NA	NA	NA	NA	NA	NA	NA	NA	NA	NA	NA	NA	NA	NA	NA	NA	NA	NA	NA	NA
CA209038-7-80	-2.08788	6.03995	6.55982	3.95207	2.83948	2.61278	5.44062	3.96374	3.20385	5.06184	3.84292	4.02301	3.2222	5.90876	3.36135	4.89015	5.93654	6.95196	5.9878	6.67588	3.43712	NA	7.86812	2.71684	4.95428	4.03326	3.94443	8.05442	5.53053	3.09864	6.46544	5.75187	5.80617	7.6174	7.36809	4.91068	6.1345	3.71892	3.7026	4.70716	6.9531	4.31184	4.82535	5.41791	5.3399	7.84553	2.50786	5.73763	7.66305
CA209038-3-81	-1.09549	5.63841	6.49139	4.54291	3.21219	3.42144	6.05666	3.91991	3.17435	5.25398	3.74155	4.41687	3.24797	5.8632	3.24699	4.50745	6.36479	6.96173	5.86151	6.79569	3.3995	2.62531	7.88086	2.72016	4.87575	4.0003	4.19036	8.12015	5.5259	2.97313	6.62622	5.69906	5.69731	7.60036	7.21836	5.32337	6.32288	3.6766	3.56122	5.02739	6.89627	4.15915	4.68782	5.49318	5.32162	7.76131	2.57749	5.78478	7.55954
CA209038-1-82	-1.95511	5.94278	6.37227	3.98767	3.02979	2.75435	6.56989	3.95405	3.16376	5.08438	3.49415	4.04438	3.32056	6.01225	3.4133	4.97773	5.52813	6.96664	5.99086	6.66802	3.89454	3.13925	7.84235	2.62325	4.81675	4.1383	4.19808	8.04765	5.6633	2.65801	6.45508	5.81211	5.67769	7.43393	7.19654	4.78691	6.15788	3.8101	3.68511	4.71809	6.97471	4.31252	4.74032	5.24752	5.33457	7.74563	2.46389	5.60917	7.51271
CA209038-5-83	-2.09424	6.07328	6.39634	3.97905	3.04571	2.89432	6.08471	3.98637	3.1232	5.01439	2.21219	4.00234	3.49665	6.13191	3.22686	4.62475	5.08532	6.75696	5.94277	6.49504	3.58557	2.88024	7.86146	2.4624	4.9053	4.15664	4.04399	8.10371	5.44154	2.26717	6.5254	5.72676	5.6729	7.29046	7.23264	5.21064	6.09592	3.61742	3.83353	4.99871	6.98568	4.47262	4.81972	5.31215	5.3511	7.81232	2.4456	5.46423	7.3885
CA209038-5-84	-2.1734	6.00392	6.54096	3.83052	2.90037	2.33445	6.09193	4.09135	3.25575	4.70817	2.52114	4.06453	3.55811	5.99091	3.41196	4.60161	4.99029	6.83206	5.93135	6.54258	3.65782	2.03342	7.75736	2.40993	5.05003	4.23188	4.25049	8.09976	5.65722	1.94448	6.51556	5.64058	5.55421	7.27916	7.14151	4.91052	6.30422	3.62232	3.65514	5.08019	6.91717	4.55382	4.79795	5.37898	5.28732	7.74193	2.45025	5.40734	7.36415
CA209038-3-85	-2.02285	5.9225	6.5215	3.89966	2.93095	3.70053	4.89565	4.07221	3.05038	4.74971	1.92942	3.95809	3.99874	5.98063	3.92438	5.39352	4.44437	6.80294	5.98656	6.84953	3.17493	2.08279	7.85088	2.38917	4.82727	4.23411	4.22261	8.07599	5.58353	2.44716	6.79569	5.70221	5.59482	7.47987	7.0858	5.06375	6.17079	3.56632	3.82249	5.25973	6.81791	4.12772	4.79369	5.51476	5.33519	7.84542	2.49831	5.66421	7.30532
CA209038-6-86	-1.6418	6.20413	6.92201	4.56233	2.57978	2.84261	5.81777	4.02955	3.94315	4.71624	2.16732	3.94734	4.09216	5.92011	3.95202	4.99782	4.58592	6.96345	6.03936	6.85789	3.33965	1.80618	7.80331	2.617	5.00775	4.52005	4.12814	8.09701	5.49908	NA	6.78245	5.78554	5.70052	7.29085	7.38677	5.34316	6.20064	3.82171	3.53403	5.55199	6.82307	4.40042	4.60037	5.51155	5.22157	7.77416	2.58433	5.49694	7.37453
CA209038-5-87	-2.13884	6.07354	6.3468	3.9347	3.16316	4.48785	5.92357	4.12892	3.28533	5.03842	2.00432	4.3994	3.38828	6.11434	3.63012	4.47229	4.69656	6.91513	5.94848	6.36383	3.34674	3.14922	7.72425	2.54407	4.97855	3.96033	4.08913	8.16893	5.52679	3.08458	6.6325	6.01098	7.77823	7.33177	7.16603	5.60572	6.32368	3.625	3.90151	4.92062	6.92886	4.47404	5.19993	5.3614	5.38881	7.79918	2.92065	5.50924	7.1163
CA209038-3-89	-2.08496	5.92506	6.62665	3.84011	2.78958	4.61734	4.84339	3.97414	3.21748	5.04275	4.78564	4.07188	4.12303	5.95578	3.73151	4.6918	7.82466	6.76873	5.911	6.91439	3.42259	4.55114	7.68618	2.60423	4.81251	3.91238	4.28092	8.1172	5.72117	3.17984	6.61897	5.78475	5.8088	7.685	7.25845	5.4381	6.70119	3.50488	3.6637	4.96595	6.76849	4.08411	4.75657	5.07283	5.34752	7.83616	2.61805	5.86996	7.60087
CA209038-7-90	-1.28662	5.86049	6.57642	4.57387	3.70638	NA	6.00102	4.17161	3.18526	4.98846	2.74741	3.8074	3.52582	5.91271	3.90966	4.53575	5.03535	7.00659	6.06159	6.20287	3.79761	NA	7.671	2.51455	4.84285	4.06733	4.1003	8.14486	5.61342	2.64444	6.62262	5.63805	5.94014	7.13801	7.23368	5.376	6.72378	3.6637	3.56832	5.70558	6.68267	4.22827	4.66785	5.57204	5.22959	7.70748	2.43933	6.34186	6.81094
CA209038-5-91	-1.63802	5.94911	6.74	4.3111	3.12937	2.97864	4.94096	4.08296	3.32346	4.56841	2.17026	3.92423	3.88468	6.14549	3.72132	4.60931	4.97544	6.9206	6.01622	7.10507	3.70646	2.88593	7.70193	2.58883	4.93425	4.09233	4.11604	8.12545	5.66883	2.24797	6.7335	5.87993	5.60233	7.16005	7.40289	5.00122	6.36325	3.76671	3.61627	5.19178	6.92015	4.40921	4.76527	5.333	5.34797	7.83212	2.7348	5.27425	7.38565
CA209038-7-92	-1.81447	5.95472	6.40442	4.14026	3.18808	2.23553	5.41252	4.02825	3.04571	4.93614	3.22712	3.89287	3.29092	6.04035	3.67394	4.71194	5.16102	6.8179	5.82187	6.53538	3.92324	2.72754	7.76792	2.49831	4.78482	3.81571	4.14389	8.09125	5.71965	3.16967	6.52795	5.863	5.67653	7.4737	7.35348	4.84021	6.22904	3.65954	3.56038	4.79404	6.95902	4.4143	4.9611	5.51597	5.26517	7.75854	2.62014	5.64577	7.38636
CA209038-3-93	-2.2723	6.24865	6.33606	3.97635	3.12483	2.81823	5.9929	3.92054	3.04727	4.68689	NA	3.87973	3.88315	5.86607	3.1682	5.0045	4.57719	6.84033	5.9168	6.57184	3.455	NA	7.7762	2.24797	4.94453	4.20572	4.26846	8.11989	5.61731	NA	6.75588	5.62399	5.19009	7.1485	7.25611	4.8481	6.19382	3.68529	3.65167	5.07159	6.98339	4.29179	4.91159	5.40354	5.36056	7.88628	2.7356	5.33786	7.35729
CA209038-4-94	-2.19685	6.0459	6.46754	3.84905	3.17782	3.73846	6.33883	4.13469	3.89724	5.49695	3.13066	4.28829	3.35468	6.31905	3.47334	4.89588	5.76953	6.96927	6.10768	6.86649	3.32572	4.23001	7.83447	2.57864	5.02999	3.96256	4.33774	8.13085	4.64522	3.16346	6.57366	5.71157	4.95677	7.39199	7.23118	5.23381	6.17539	3.85763	3.5885	5.13438	6.93356	4.4411	4.86316	5.41543	5.47858	7.85167	2.67117	5.57855	7.70145
CA209038-5-98	-1.59331	6.01072	6.42621	4.41741	2.95085	3.31429	6.24473	4.23666	3.17464	4.93517	2.26717	4.18018	3.82249	6.15405	4.43742	5.36151	4.45215	6.98815	6.01793	6.97672	3.48897	1.79934	7.77854	2.45788	4.98988	4.21577	4.24573	8.11917	5.64836	1.98227	6.88396	5.81863	5.21698	7.27914	7.31371	5.20616	6.40956	3.72624	3.78003	5.79468	5.91202	4.4079	4.81913	5.51021	5.26833	7.7707	2.29667	5.4597	7.30493
CA209038-5-100	-1.75935	5.96217	6.6958	4.20282	3.37365	3.92278	6.21949	4.18287	3.23654	5.13155	3.09517	4.31452	3.5061	5.98048	3.58524	4.54515	5.0127	6.8127	5.93155	6.82647	3.19396	2.84011	7.82369	2.48001	4.92582	4.09163	4.40628	8.12234	5.61354	2.61595	6.65812	5.62667	5.00588	7.38788	7.27295	5.35458	6.55474	3.80835	3.72024	4.81531	6.91908	4.2985	4.84818	5.32735	5.51043	7.83378	2.36922	5.60034	7.41395
CA209038-3-101	-2.18812	6.04291	6.5413	3.85479	3.3189	2.6464	6.26603	3.93141	3.05805	4.92718	3.66764	4.01728	3.47698	6.10768	3.50215	4.43678	5.6259	6.80911	5.93222	6.43787	3.79351	3.75351	7.73463	2.68124	5.03357	3.90982	4.52996	8.0282	5.49466	2.79657	6.41005	5.75984	5.03695	7.61904	7.22467	5.3635	6.05647	4.05816	3.6852	4.80741	7.00703	4.3211	4.83244	5.40732	5.42836	7.93767	2.66464	5.78651	7.28461
CA209038-6-102	-2.07436	5.90277	6.36038	3.8284	3.1383	4.34676	6.12465	4.06134	3.14051	5.06959	4.07573	4.08436	3.47712	6.07459	3.41061	5.03019	5.77558	6.9244	6.00652	6.66569	3.38543	2.5563	7.67024	2.73078	5.00569	3.96171	4.09086	8.14792	5.50168	3.2398	6.60121	5.74898	5.48034	7.52212	7.06981	5.29709	6.23875	4.01182	3.81064	4.77545	7.07158	4.45697	5.03497	5.44413	5.31823	7.85177	2.53529	5.72408	7.65789
CA209038-7-103	-1.99961	5.89558	6.39324	3.89597	3.26741	2.98318	6.19114	4.03615	3.09621	4.88687	2.78675	3.91545	3.66567	5.88489	3.75747	4.87289	5.09958	6.9341	6.03702	6.57627	3.82269	2.02119	7.80771	2.42488	4.81671	4.04139	4.10823	8.13313	5.47275	2.25042	6.62229	5.73838	5.08492	7.62527	7.03286	4.88431	6.18818	4.06878	3.75412	4.99657	6.89684	4.20545	4.72451	5.39951	5.37181	7.87359	2.29885	5.82248	7.44615
CA209038-6-104	-1.69207	6.04859	6.48428	4.35652	3.15594	3.68169	6.54025	4.08361	3.21617	5.20711	3.81057	4.02853	3.36135	5.93766	3.60552	4.78422	5.49603	6.92923	6.01042	6.61362	3.6001	2.35025	7.84486	2.83822	4.88592	3.91772	4.20758	8.12915	5.67001	3.1329	6.62051	5.97841	5.07666	7.30089	7.34183	5.50913	6.62736	4.00736	3.74092	4.9631	6.92689	4.21099	5.04854	5.4285	5.47278	7.7921	2.49276	5.49452	7.30952
CA209038-4-105	-2.06336	5.79976	6.51393	3.7364	3.28646	2.19866	6.02494	4.01766	3.15836	5.06118	4.07015	3.83715	3.54753	6.2378	3.54531	4.15082	5.8409	6.85614	6.01214	6.75056	3.35622	4.32558	7.61032	2.57403	4.82745	3.76245	4.46855	8.11072	5.6657	2.9058	6.63725	5.74478	5.30162	7.45821	7.22695	5.42429	6.2456	3.78803	3.54133	5.05271	6.90124	4.29719	4.88512	5.24228	5.28792	7.80761	2.5955	5.60177	7.20886
CA209038-13-106	-2.25407	6.10947	6.32783	3.8554	3.44948	2.71012	6.15149	4.02218	3.78497	4.86397	3.47885	3.90102	3.20276	6.03083	3.43409	4.18483	5.10876	6.80736	5.97992	6.64799	3.41145	2.20412	7.76285	2.63649	5.00556	3.94433	4.09701	8.09758	5.60792	2.99034	6.45179	5.61429	7.87358	7.32353	7.23842	4.71837	6.22307	3.71842	3.57287	4.81949	6.97362	4.22619	4.73296	5.25398	5.34113	7.86773	2.65706	5.49545	7.29886
CA209038-4-108	-2.01748	5.91828	6.29572	3.9008	2.97818	2.3483	5.08151	3.92505	3.21696	4.86893	2.97267	3.85824	3.21932	5.88585	3.42862	4.27233	5.58926	6.77545	5.86351	6.51498	3.39094	3.14799	7.69519	2.39445	4.64603	3.94611	3.92273	8.10189	5.53115	3.02119	6.50383	5.61493	4.93769	7.28277	7.29994	4.85527	6.32238	3.7532	3.70714	5.01319	6.66285	4.20461	4.73104	5.51494	5.17622	7.67387	2.1959	5.47564	7.43639
[truncated: 58 more columns]
