# Supplementary material for: Metabolomic adaptations and correlates of survival to immune checkpoint blockade
Source: Nat Commun. 2019 Sep 25;10:4346. doi: 10.1038/s41467-019-12361-9 (PMC6761178; doi:10.1038/s41467-019-12361-9)
Supplement: Supplementary file 5 — Supplementary Data 2 [file 41467_2019_12361_MOESM5_ESM.xlsx]

## Sheet: patient characteristics
Unique_Subject_Identifier	Region	Derived_Age_at_Consent	Sex	Race	Dose (mg/kg)	OS	OS_Censor
CA209009-1-20	USA	76	M	WHITE	10	35.5	1
CA209009-1-32	USA	65	M	WHITE	10	8	0
CA209009-1-43	USA	74	M	WHITE	10	32.267	1
CA209009-1-62	USA	48	F	WHITE	10	3.533	1
CA209009-1-72	USA	58	M	WHITE	10	9.433	0
CA209009-1-86	USA	71	M	WHITE	10	15.467	0
CA209009-1-118	USA	82	M	WHITE	0.3	5.9	0
CA209009-2-42	USA	42	M	WHITE	0.3	2.7	0
CA209009-2-48	USA	62	M	WHITE	2	32.767	1
CA209009-2-58	USA	55	F	OTHER	2	32.933	1
CA209009-2-64	USA	59	M	WHITE	10	25.533	0
CA209009-2-84	USA	55	F	OTHER	0.3	22.667	0
CA209009-2-85	USA	36	M	WHITE	2	23.733	0
CA209009-2-102	USA	64	M	WHITE	0.3	5.5	1
CA209009-3-15	USA	73	F	WHITE	10	33.767	0
CA209009-3-26	USA	55	M	WHITE	2	1.1	0
CA209009-3-114	USA	57	F	WHITE	0.3	11.333	1
CA209009-3-117	USA	58	M	WHITE	10	2.133	1
CA209009-4-49	USA	60	M	WHITE	10	20.167	0
CA209009-4-54	USA	65	F	WHITE	0.3	32.533	1
CA209009-4-68	USA	69	M	WHITE	0.3	24.667	0
CA209009-4-95	USA	55	M	WHITE	2	3.067	0
CA209009-5-1	USA	49	M	WHITE	10	1.433	1
CA209009-5-2	USA	48	M	WHITE	0.3	1.033	0
CA209009-5-3	USA	57	F	WHITE	10	1.433	1
CA209009-5-4	USA	65	M	WHITE	2	30.467	1
CA209009-5-6	USA	59	F	WHITE	10	5.167	0
CA209009-5-17	USA	55	M	WHITE	10	5.633	1
CA209009-5-18	USA	68	M	WHITE	0.3	3.7	1
CA209009-5-21	USA	64	M	WHITE	10	11.633	1
CA209009-5-22	USA	63	M	WHITE	2	6.567	0
CA209009-5-23	USA	66	M	WHITE	10	4.967	1
CA209009-5-28	USA	47	M	WHITE	10	1.433	1
CA209009-5-29	USA	67	M	WHITE	0.3	31.233	1
CA209009-5-41	USA	66	M	WHITE	10	6.5	1
CA209009-5-50	USA	63	F	WHITE	10	32.733	1
CA209009-5-63	USA	71	F	WHITE	2	6.3	1
CA209009-5-73	USA	77	M	WHITE	2	5.933	0
CA209009-5-106	USA	61	F	WHITE	2	29	1
CA209009-6-39	USA	72	M	WHITE	0.3	10.2	0
CA209009-6-99	USA	50	M	WHITE	2	1.367	0
CA209009-8-100	USA	58	F	WHITE	2	26.6	1
CA209009-8-105	USA	64	M	WHITE	10	3.933	0
CA209009-9-27	USA	59	M	WHITE	0.3	32.267	1
CA209009-9-30	USA	60	F	WHITE	10	12.167	0
CA209009-9-34	USA	61	F	WHITE	2	31.9	1
CA209009-9-45	USA	60	M	WHITE	10	31.767	1
CA209009-9-47	USA	69	M	WHITE	0.3	33.433	1
CA209009-9-52	USA	63	F	WHITE	10	33.167	1
CA209009-9-66	USA	47	M	WHITE	2	15.667	0
CA209009-9-74	USA	67	M	WHITE	0.3	14.667	0
CA209009-9-88	USA	63	F	WHITE	10	29.267	1
CA209009-9-97	USA	54	M	WHITE	2	29.033	1
CA209009-9-119	USA	72	M	WHITE	10	25.767	1
CA209009-10-112	USA	54	M	OTHER	10	25.733	0
CA209009-11-5	USA	63	F	WHITE	10	16.4	0
CA209009-11-8	USA	60	M	WHITE	0.3	35.033	1
CA209009-11-10	USA	64	F	WHITE	10	35.267	1
CA209009-11-11	USA	50	M	WHITE	10	34.133	1
CA209009-11-12	USA	69	F	WHITE	10	5.967	0
CA209009-11-13	USA	64	F	WHITE	10	36.467	1
CA209009-11-14	USA	59	M	WHITE	10	34.167	1
CA209009-11-24	USA	70	M	WHITE	10	2.067	0
CA209009-11-25	USA	72	F	WHITE	10	5.567	0
CA209009-11-38	USA	69	M	WHITE	10	31.833	1
CA209009-11-40	USA	32	M	WHITE	10	32.467	1
CA209009-11-56	USA	62	F	WHITE	2	33.067	1
CA209009-11-57	USA	48	M	WHITE	10	32.3	1
CA209009-11-71	USA	57	M	WHITE	0.3	31.8	1
CA209009-11-79	USA	61	F	WHITE	2	29.1	1
CA209009-11-93	USA	64	M	WHITE	10	22.8	0
CA209009-12-115	USA	60	M	WHITE	2	12.2	1
CA209009-13-36	USA	69	F	WHITE	10	24.7	0
CA209009-13-51	USA	45	M	WHITE	10	32.233	1
CA209009-13-90	USA	54	M	OTHER	0.3	16.633	0
CA209009-13-96	USA	75	F	WHITE	2	19.4	1
CA209009-13-103	USA	51	M	OTHER	10	28.733	1
CA209009-13-111	USA	68	M	WHITE	10	27.8	1
CA209009-14-59	OTHER	64	M	WHITE	0.3	33.033	1
CA209009-14-69	OTHER	40	F	WHITE	10	10.1	0
CA209009-14-80	OTHER	61	M	WHITE	0.3	4.9	0
CA209009-14-87	OTHER	62	F	WHITE	2	11.667	1
CA209009-14-89	OTHER	78	M	WHITE	2	9.767	0
CA209009-14-98	OTHER	65	M	WHITE	0.3	13.267	0
CA209009-14-107	OTHER	82	M	WHITE	10	27.233	1
CA209009-15-75	OTHER	70	F	WHITE	2	27.367	0
CA209009-15-76	OTHER	42	M	WHITE	10	22.067	0
CA209009-15-77	OTHER	50	M	WHITE	0.3	4.4	0
CA209009-15-81	OTHER	45	F	WHITE	10	30.4	1
CA209009-15-83	OTHER	46	M	WHITE	0.3	16.2	0
CA209009-15-94	OTHER	41	F	WHITE	10	30.4	1

## Sheet: baseline
Unique_Subject_Identifier	adenosine	inosine	kynurenine	tryptophan	1,7-dimethyluric acid	1-methyladenosine	1-methylguanosine	1-methylnicotinamide	2-aminooctanoate	3-methylhistidine	3-methylxanthine	4-acetamidobutanoate	4-hydroxy-3-methylacetophenone	4-hydroxyhippurate	4-pyridoxate	5-hydroxytryptophan	5-hydroxytryptophol	7-methylguanine	8-hydroxy-deoxyguanosine	acetyl-galactosamine	allantoin	allopurinol riboside	alpha-glycerophosphocholine	anthranilic acid	arginine	asparagine	betaine	bilirubin	biliverdin	butyrobetaine	carnitine	C2 carnitine	C3 carnitine	C3-DC-CH3 carnitine	C4 carnitine	C4-OH carnitine	C5 carnitine	C5:1 carnitine	C5-DC carnitine	C6 carnitine	C8 carnitine	C9 carnitine	C10 carnitine	C12 carnitine	C12:1 carnitine	C14 carnitine	C14:1 carnitine	C14:2 carnitine	C16 carnitine
CA209009-1-20	5.82559	7.00163	6.86702	8.10698	4.50952	4.95855	4.89688	4.75791	3.24213	5.67181	5.27838	4.82587	5.59744	4.09745	4.17199	4.10651	3.43492	5.00295	4.27008	4.76888	3.5487	1.60397	5.77493	NA	6.56098	5.16225	7.13783	7.03686	6.11919	5.8328	7.55578	7.03898	5.84827	3.95441	5.55672	4.76044	5.41667	4.17072	4.76274	5.0017	5.00267	5.01679	5.43969	5.08854	5.2101	4.79553	5.16412	5.03389	5.44747
CA209009-1-32	6.57411	7.07653	6.86448	8.27998	5.30496	4.92604	4.96812	4.80915	2.72538	5.90677	4.78339	5.08215	5.42057	4.83591	4.39449	3.57127	3.78281	5.01337	4.56658	4.8596	3.6704	1.0543	5.87459	NA	6.513	5.23599	7.3004	7.12898	6.06297	5.87712	7.7139	7.25212	6.18175	4.05128	5.89731	4.77707	5.60436	4.2921	4.99696	5.02109	5.20355	4.89562	5.63007	5.07066	5.0715	4.79696	5.16279	4.91289	5.48104
CA209009-1-43	6.71668	8.31199	6.78428	8.08668	2.52313	4.94469	4.87719	4.73934	2.71391	6.09533	3.7832	4.95637	5.38206	5.01031	4.43559	4.6094	3.79665	4.91901	5.8182	4.77758	3.69391	0.791057	5.78452	NA	6.58471	5.0801	7.37165	6.81139	5.77485	5.6353	7.58987	7.27317	6.04579	4.04406	5.62608	5.07647	5.432	4.47687	4.77035	5.09784	5.02944	4.09606	5.50876	5.15737	5.32925	4.72549	5.40064	5.25727	5.36991
CA209009-1-62	6.41061	7.27005	7.03044	8.24214	5.00319	5.11082	5.08769	5.10771	3.0434	6.0089	5.19965	5.13608	5.25905	4.59947	4.49098	3.13072	3.62844	5.23561	4.72664	5.02498	4.03123	NA	5.75839	2.32469	6.57252	5.26388	7.29979	7.02659	6.03593	5.9267	7.66502	7.33047	6.0513	4.04592	5.8097	4.75088	5.48388	4.30672	4.91284	4.91673	4.98602	3.95594	5.46138	4.98513	5.27697	4.69585	5.07468	4.94605	5.29461
CA209009-1-72	5.62093	6.8183	6.61751	7.63697	5.16189	5.12418	5.10402	4.76228	3.03343	5.82044	5.10432	5.23392	5.20342	5.14831	4.39493	4.2876	3.16581	5.19304	4.29585	4.94263	3.75175	0.942325	5.58299	NA	6.50446	5.17359	7.02976	6.8672	5.8856	5.93765	7.4714	7.26208	5.87381	4.21602	5.91621	4.90746	5.25621	4.05422	4.70309	5.26282	5.4456	4.63441	5.91686	5.2809	5.48049	4.89849	5.50057	5.34708	5.47762
CA209009-1-86	5.9301	7.57001	6.67075	7.80991	4.95515	5.08443	5.10993	4.93555	3.266	6.92395	5.49248	5.214	4.88013	5.18523	5.20578	4.03741	4.05477	5.18532	4.88291	4.97363	3.84978	0.825819	5.43365	2.57054	6.49052	5.14774	7.16986	6.68328	5.73669	5.74544	7.64303	7.13766	6.0149	4.47125	6.07713	4.90556	5.60787	4.36079	4.7228	4.9222	4.98815	4.89506	5.35693	4.87298	5.10393	4.39972	5.12859	4.92989	5.04729
CA209009-1-118	6.25985	6.86665	6.92205	7.90273	3.98861	5.17798	5.00719	5.43939	3.6596	6.20817	5.22426	5.39152	5.2397	5.18871	4.84954	4.63824	3.88096	5.3045	4.44081	4.87922	3.82049	0.490027	5.51201	NA	6.62743	5.2393	7.09933	7.37781	6.21318	6.01449	7.57698	7.35055	5.97984	4.26144	5.79587	5.32614	5.50898	4.53492	4.86942	5.0109	5.18929	4.41786	5.73266	5.34543	5.59125	4.93912	5.51434	5.22489	5.41864
CA209009-2-42	6.46703	6.87633	6.8798	8.21341	5.20484	5.13435	5.11555	4.86484	3.75781	6.05865	5.19244	5.15457	5.31528	4.95517	4.66526	3.99234	2.58634	5.03728	4.50375	5.03554	3.48445	1.82915	5.75939	NA	6.67564	5.22284	7.25109	7.59868	6.4191	5.81079	7.79147	7.26376	6.23771	4.02675	6.0894	4.71322	5.50317	4.30538	4.5397	5.02032	4.91658	4.15296	5.37486	5.01524	5.17581	4.83597	5.08982	4.91896	5.31573
CA209009-2-48	5.51908	7.48193	6.79396	8.08719	4.97395	4.89168	4.98231	4.57653	3.87758	5.93444	4.4864	5.06932	5.56964	4.8656	5.55998	4.36966	4.29896	4.97936	4.76376	5.06595	3.74304	NA	5.74311	NA	6.61139	5.19996	7.2857	7.29197	6.41499	5.85312	7.68691	7.42051	6.17008	4.17375	5.8286	5.48735	5.52622	4.65728	4.917	5.03199	5.21315	4.4022	5.71568	5.15149	5.28952	4.85469	5.47186	5.32084	5.53257
CA209009-2-58	5.608	6.96198	6.73669	8.05863	4.56125	5.13542	5.05475	6.26003	4.01942	6.4832	5.46858	5.2257	5.20536	4.57803	4.38664	4.51249	3.70051	5.25774	4.53372	5.15396	3.64052	1.51122	5.47842	2.25527	6.45692	5.26322	7.11098	6.89129	5.77896	5.75858	7.53903	7.08153	5.89475	4.0924	5.84765	4.97188	5.34517	4.08531	4.36463	5.43192	5.11159	3.80249	5.48421	4.97007	5.21739	4.51868	5.19071	5.09465	5.16221
CA209009-2-64	6.21818	7.15415	6.83517	8.12613	4.41711	4.98276	5.12589	5.04937	3.98187	6.12942	5.83094	5.0768	5.32522	5.11338	4.98675	4.37325	3.81662	5.11191	4.15125	4.69538	3.89819	5.24049	5.62578	NA	6.41565	5.10371	7.21319	6.959	5.75292	5.94078	7.66809	7.07012	5.92061	4.34388	5.52659	4.16998	5.4411	4.26211	4.87403	4.5204	4.71061	4.41272	5.14067	4.77921	5.00947	4.41556	4.913	4.97536	5.26343
CA209009-2-84	6.00722	7.07237	6.80577	8.00653	3.9188	5.07736	4.94261	6.04714	NA	6.50335	4.48884	5.29215	5.17602	5.08326	6.96281	3.82963	4.26414	5.42616	4.48006	5.03677	3.66935	1.189	5.52526	NA	6.36499	5.02879	7.30739	7.16398	6.18571	5.83545	7.32922	6.98004	5.64151	4.08069	5.57714	4.84499	5.33606	4.54187	5.07124	4.79784	5.04073	3.9631	5.52283	4.94932	5.26461	4.52236	5.29033	5.24569	5.28699
CA209009-2-85	6.54128	7.32209	6.63736	8.00505	4.01397	5.02741	4.8371	4.50881	3.44385	6.1231	4.92351	4.95832	5.27799	5.13984	4.57401	4.18974	4.32747	4.97016	5.0665	4.91041	3.76687	0.858004	5.82014	NA	6.68994	5.12832	7.27406	6.66128	5.54472	5.84901	7.71249	7.1278	6.02023	3.87419	5.77246	4.37477	5.55069	4.08109	4.79623	4.44234	4.31911	3.23556	4.71622	4.29626	4.21937	4.06986	4.15006	4.31061	4.91121
CA209009-2-102	6.12461	8.44422	7.09044	8.24261	5.01914	5.17623	5.17341	5.27199	2.95047	6.45297	4.46491	5.16483	5.46541	4.55725	4.92758	4.5318	4.41019	5.34205	5.92223	5.0099	3.90325	2.07923	5.69425	2.32469	6.76768	5.32238	7.4735	7.15881	6.0585	6.02139	7.78546	7.26857	6.09202	4.40417	5.92109	5.00058	5.60425	4.53549	5.10935	4.9506	5.16846	5.07593	5.60404	5.13135	5.39371	4.78115	5.26447	5.20343	5.39733
CA209009-3-15	6.93789	8.17135	6.79245	8.15546	5.36586	5.10994	5.04645	4.71738	3.40185	6.34169	4.85485	5.16087	5.10116	5.62015	4.74803	4.15497	4.36382	5.10441	5.70181	4.85409	3.7511	4.36927	5.50158	NA	6.49607	5.08144	7.43075	7.0615	5.83755	6.18529	7.81906	7.36618	6.31689	4.11698	6.08322	4.63869	5.71972	4.77159	5.24283	5.3165	5.71993	4.80759	6.11989	5.42807	5.40769	4.86985	5.5079	5.33175	5.26031
CA209009-3-26	6.91453	7.78949	6.73659	8.03961	3.1585	5.10448	4.94452	4.68058	3.1267	5.65657	4.87375	4.93887	5.02272	4.2963	4.54683	4.66143	2.61929	5.04975	5.07895	4.99267	3.2544	NA	5.82092	NA	6.59976	5.16433	7.38938	7.07208	5.92267	5.84067	7.51927	7.02516	5.95165	3.95254	5.56122	5.05686	5.43513	4.11947	4.82683	4.81017	5.08075	4.83129	5.68016	5.22742	5.48573	4.7274	5.56221	5.46717	5.38394
CA209009-3-114	6.26175	7.60981	7.1141	8.21762	5.08731	5.05644	4.98802	5.05725	3.83346	5.87243	4.90782	5.09138	5.31187	5.91112	5.23819	4.67491	3.98709	5.12405	4.74164	4.9363	4.40702	2.72765	5.76642	2.15836	6.69569	5.35851	7.25984	7.01772	5.86168	5.83527	7.55816	7.02297	5.86492	4.16753	5.61443	4.59112	5.29192	4.06416	4.61112	4.71696	4.91465	4.51669	5.30946	4.72742	4.98601	4.43395	4.92329	4.78219	5.01
CA209009-3-117	7.01384	7.57415	6.90483	8.22123	4.04639	5.00839	4.93526	4.65461	3.21275	6.2743	4.01478	4.99034	5.40629	5.80303	4.55343	4.31972	3.5184	5.12636	4.59679	4.98001	3.86626	1.189	5.44486	NA	6.62727	5.28259	7.22708	7.06649	5.87143	5.9773	7.45508	6.85577	6.19378	4.23317	5.8692	4.11455	5.64045	4.28443	4.95773	4.44966	4.57645	4.60089	5.04568	4.45283	4.55609	4.25684	4.48608	4.37037	4.89101
CA209009-4-49	7.14263	8.38027	6.89715	8.23581	4.60697	5.07167	4.95512	4.80889	3.40924	6.11266	5.24559	4.7811	5.5913	5.48502	4.62521	4.36631	NA	5.13965	5.84113	4.85689	3.67749	NA	5.70134	NA	6.61759	5.18055	7.3494	7.02414	5.78892	5.86515	7.65669	6.97823	6.36912	4.72046	5.88884	4.63236	5.61773	4.37812	4.71714	4.65208	4.60911	4.54831	5.09719	4.82707	4.99719	4.59237	4.84817	4.71751	5.29239
CA209009-4-54	6.02946	7.50333	6.86093	7.95269	3.83374	5.10373	5.0992	4.35129	2.34545	5.75243	5.04097	4.92687	5.16209	4.57478	4.1532	4.31535	4.13097	5.05073	4.92103	5.02832	3.64252	NA	5.31432	NA	6.41203	5.00566	7.17132	6.96648	6.00201	5.73987	7.33574	7.14506	5.58041	4.30125	5.54785	5.14302	5.23704	4.16737	4.82734	4.70126	4.87686	4.92539	5.4821	5.15729	5.43037	4.6902	5.40063	5.26001	5.13571
CA209009-4-68	7.81579	8.35881	6.84821	8.24938	4.52494	5.10532	4.90965	5.17857	3.20156	5.91403	5.30596	5.17407	5.53847	4.71799	4.63128	4.56237	3.96582	5.10153	5.74576	4.9117	3.84113	2.24208	5.42804	2.47712	6.65822	5.36021	7.38261	7.32144	6.23194	5.94518	7.68751	7.22211	5.97899	4.17604	5.7352	4.65644	5.46128	4.62653	5.03564	5.02134	5.07122	4.65711	5.53305	5.10004	5.22734	4.8572	5.28624	5.08066	5.48159
CA209009-4-95	5.87936	7.59813	6.65746	8.04062	4.07363	5.08396	4.92203	5.09711	3.57799	5.61996	3.89079	4.82061	5.64405	3.92593	4.4894	2.87079	2.73414	5.04433	4.78032	4.81576	3.71715	NA	5.21841	NA	6.42228	5.18204	7.28052	7.17246	6.20393	5.87617	7.47149	7.035	5.66973	4.01934	5.31429	4.91813	5.03389	4.04384	4.60449	4.82473	4.8926	3.84814	5.31806	4.91042	5.14677	4.47082	5.10465	5.1197	5.11155
CA209009-5-1	8.09114	8.20101	6.61887	7.87735	4.76241	4.99188	4.84669	4.64688	3.84155	6.09466	5.24237	4.78037	5.25908	4.87145	4.606	3.42419	3.76955	4.92153	5.57424	4.69088	3.364	NA	5.1741	NA	6.43794	4.94448	7.30292	6.84336	5.63498	5.75138	7.49606	6.79381	5.81252	3.91065	5.42294	4.39317	5.41302	4.28311	4.55506	4.62719	4.96772	4.67226	5.46366	5.10599	5.14633	4.58122	5.0557	4.92801	5.14979
CA209009-5-2	5.72008	7.21822	6.87047	8.15254	4.43206	5.09635	5.01583	4.86599	3.69087	5.94982	4.95758	5.10053	5.41799	4.35746	4.28043	3.53122	3.14117	4.97896	4.7518	4.96182	3.85384	NA	5.21584	NA	6.57876	5.3252	7.35167	6.93203	6.01541	5.76312	7.86129	7.45128	6.15141	4.41463	5.96068	5.13543	5.49005	4.278	5.08085	5.28999	5.25285	4.95265	5.62748	5.17906	5.431	4.75462	5.44417	5.27919	5.46327
CA209009-5-3	6.1528	7.75009	6.17096	7.78721	NA	5.03203	4.8874	4.36512	3.63514	5.66356	3.20179	4.63127	5.36294	4.47644	5.30352	3.93749	NA	4.85269	5.08571	4.74517	3.19945	NA	5.05267	NA	6.37093	4.90234	7.28503	6.6604	5.67624	5.50538	7.22835	6.78169	5.2287	3.88734	5.13306	4.79299	5.07426	3.56845	4.52871	4.38765	4.46033	3.42882	4.96706	4.59485	4.98121	4.14058	4.99156	4.85406	4.84637
CA209009-5-4	7.13966	7.91401	6.9318	8.13515	5.06434	5.054	5.20372	5.113	2.86253	6.14454	5.08366	5.11359	5.52317	5.37297	5.17079	1.96289	3.99368	5.09388	4.90451	4.68238	3.67553	4.97091	5.59122	2.344	6.52156	5.19495	7.24879	7.02137	5.87201	5.9299	7.63147	7.30151	6.22159	4.12488	5.74885	4.97205	5.52263	4.86943	4.796	4.86536	5.05033	4.72359	5.55881	5.23535	5.46654	4.85307	5.40768	5.264	5.47176
CA209009-5-6	6.4467	7.52934	6.77979	8.12943	5.23729	5.0913	5.09408	5.21034	3.7074	5.61239	5.66728	4.89474	5.73376	4.57293	4.39072	4.5058	2.59217	5.08938	4.37791	4.88591	3.47848	1.30294	5.46178	NA	6.66038	5.19676	7.18216	7.08909	6.00355	5.802	7.68402	7.00846	5.91756	4.1322	5.40252	4.47236	5.19333	4.09862	4.86541	4.62123	4.87836	3.77187	5.35226	4.887	5.20703	4.31673	5.05626	4.95542	5.01044
CA209009-5-17	5.94533	7.69724	6.90401	7.93332	4.73776	5.01097	4.96879	4.92855	2.32991	5.52897	4.38991	4.9399	5.53399	4.32869	4.35142	4.21315	4.23527	5.17573	5.17182	4.79677	3.41236	3.31621	5.22427	2.75496	6.5174	5.03603	7.34089	7.14461	5.97664	5.91794	7.57225	6.93884	5.83281	4.25648	5.41009	4.66537	5.49014	3.99661	4.90728	4.75879	5.0572	4.85066	5.53363	5.14412	5.34263	4.59084	5.39295	5.19179	5.37258
CA209009-5-18	9.09739	8.6934	6.75845	8.13772	5.18806	5.10206	5.01056	5.19321	4.03927	5.89886	4.76792	5.16228	5.40963	5.09902	5.17178	4.99845	NA	5.07342	6.07512	4.89594	3.65341	NA	5.65976	NA	6.72784	5.40188	7.54707	7.59987	6.58694	6.06253	7.69491	7.30551	5.99098	4.12913	5.70605	4.90547	5.58342	4.43167	5.10067	5.20459	5.35501	4.39796	5.88716	5.52983	5.64869	5.06186	5.76736	5.63665	5.53419
CA209009-5-21	6.25328	8.16163	6.7123	8.06836	2.93929	4.97501	4.88545	4.84303	3.90298	5.87101	4.80338	5.01588	4.93819	4.97577	4.74404	2.89591	3.51472	4.90357	5.28826	4.87247	3.53738	NA	5.36768	1.91169	6.57506	5.12545	7.33226	6.98756	5.8484	5.81927	7.63148	7.09607	5.8485	4.0908	5.52118	4.89707	5.39044	4.17661	4.92069	4.86741	5.00685	4.40274	5.39147	4.94839	5.16575	4.61287	5.23681	5.05373	5.39138
CA209009-5-22	6.05268	7.0069	6.7062	7.80293	4.98822	5.06947	4.99025	4.39529	3.95728	5.87318	5.36002	5.02786	5.03463	5.22043	4.57542	4.31603	3.73525	5.10418	4.16903	4.80354	3.50378	6.03188	5.40579	2.19312	6.44096	5.11694	7.39995	6.85362	5.60583	5.67534	7.49828	7.12344	5.8794	4.04264	5.48692	5.3686	5.28308	4.02768	4.44164	5.30992	4.93085	NA	5.37578	4.945	5.26328	4.62168	5.30928	5.12363	5.40499
CA209009-5-23	6.1499	7.49097	6.77632	8.09784	3.68659	4.88894	4.87174	4.87869	1.7296	6.03289	5.0971	4.70616	5.32119	4.10989	4.05274	4.05405	NA	4.90911	4.96244	4.70283	3.37847	NA	5.27031	2.07041	6.62334	5.28033	7.33155	7.01946	6.09845	5.83108	7.58118	7.11677	5.88298	3.85149	5.80595	4.83017	5.47312	4.18777	4.77543	4.99551	5.18888	4.16006	5.59597	5.0063	5.15856	4.61055	5.27851	5.0464	5.27485
CA209009-5-28	5.32443	6.98447	7.40117	8.2186	3.91057	5.05711	5.00813	4.94553	2.6854	6.09534	5.47552	5.24393	5.32045	4.43705	4.76583	3.76719	3.26386	5.1454	4.62396	4.95926	3.73745	NA	5.53427	NA	6.75674	5.28696	7.25174	7.16384	6.06973	5.84091	7.78207	7.37011	6.12812	4.49242	5.88038	5.20832	5.48589	4.21419	5.08229	5.24588	5.18555	4.11323	5.65646	5.10796	5.40478	4.74149	5.46262	5.20609	5.47719
CA209009-5-29	6.10112	7.97695	7.05944	7.96933	5.59558	5.11673	5.08268	4.83479	3.39509	5.98361	5.20701	5.3337	5.23451	5.61277	4.71117	4.3521	4.30459	5.16586	5.45494	5.31419	3.97185	3.82314	5.72468	NA	6.71087	5.28503	7.38596	6.87464	5.99173	6.20848	7.69631	7.19533	6.09326	4.22719	5.8631	4.87831	5.57056	4.46021	4.95093	5.08976	5.03853	4.52428	5.43696	5.05631	5.06797	4.63306	5.03735	5.02344	5.24355
CA209009-5-41	6.20243	7.55791	6.76066	8.0506	5.24825	4.93467	4.82792	5.21813	3.66977	5.55874	4.92985	4.92918	5.16394	5.403	5.46058	3.97185	3.30724	4.94694	5.0147	4.84967	3.53049	1.75327	5.29635	NA	6.3867	5.22833	7.17128	7.0994	5.97587	5.83727	7.35561	6.71309	5.57059	3.90822	5.53329	4.5966	5.14535	4.04198	4.80054	4.23082	4.55918	3.87626	5.09825	4.68936	4.87896	4.2399	4.89296	4.89446	4.97412
CA209009-5-50	6.75952	7.61565	6.76529	8.1402	4.89446	5.15256	5.09385	4.86386	4.02297	6.44797	4.38885	5.15219	5.37602	4.85396	4.52044	2.47003	2.74649	5.27078	4.80359	5.03869	3.72215	2.12685	5.64902	NA	6.50836	5.19732	7.36637	7.06772	6.10114	5.98771	7.68609	7.42515	5.95179	4.1783	5.80013	5.04134	5.42151	4.37017	4.74264	5.08642	5.22747	4.38595	5.74393	5.28227	5.39424	4.85777	5.36924	5.26913	5.44678
CA209009-5-63	6.70187	7.38333	6.82275	7.90525	4.60458	5.04984	4.75669	4.79816	3.48805	5.86093	4.44789	4.83933	5.02189	4.94209	5.12399	4.19742	3.38159	4.87148	4.52738	4.64673	3.62262	NA	5.13283	1.5563	6.49792	5.00447	7.22894	6.7117	5.46806	5.6006	7.51896	6.91687	5.86717	4.0872	5.64111	4.55331	5.41686	4.30445	4.75883	4.63236	4.78232	4.25628	5.14313	4.63344	4.9895	4.25648	4.76124	4.62732	4.9651
CA209009-5-73	7.39181	8.23102	6.75354	8.0116	4.96047	5.11977	5.07793	4.89642	3.2162	6.13008	5.32142	4.94526	5.41915	4.64866	4.81116	4.56088	2.68637	5.21692	5.58169	4.94975	3.37822	NA	5.2834	NA	6.71838	5.28837	7.34748	7.16354	6.09292	5.87717	7.69573	7.44668	5.78776	4.14473	5.68459	5.34942	5.44506	4.11035	4.91882	5.3139	5.54673	4.77204	6.02151	5.58873	5.76293	5.16252	5.90412	5.71257	5.64389
CA209009-5-106	5.89999	7.89987	6.94853	8.25741	5.37275	5.02137	4.97415	5.32063	3.78963	6.00889	5.4795	5.17904	5.76414	4.35425	4.72079	4.66756	3.48141	5.25014	5.48337	4.98472	3.69058	2.8046	5.85013	NA	6.80774	5.35415	7.34806	7.14795	6.22895	5.72397	7.72797	7.32424	5.93655	3.92668	5.64956	5.17618	5.38431	4.14688	4.59896	4.99696	5.14426	4.0266	5.62034	5.15254	5.42569	4.69279	5.34757	5.28128	5.23099
CA209009-6-39	6.60433	6.87032	6.62454	7.93334	4.82288	4.94334	4.99812	4.46667	3.97967	5.45451	5.42843	5.05275	5.09676	5.08286	5.10676	4.70217	3.46941	5.08255	4.38054	4.97205	3.79684	1.29166	5.76335	1.52634	6.37121	5.12808	7.46079	6.85476	5.65455	5.82138	7.56044	6.89214	5.96691	4.25254	5.29362	4.49923	5.1782	4.19055	4.61444	4.76985	4.20879	3.63945	4.80581	4.96223	4.71843	4.67465	4.62391	4.43293	5.39313
CA209009-6-99	6.09662	7.45914	6.91606	7.89117	1.84398	5.10557	5.06204	4.91068	1.78231	5.77247	3.59028	5.05403	5.09829	4.56439	5.2782	4.1332	3.81338	4.99289	5.22019	5.09531	3.40965	NA	5.06267	1.82737	6.41774	5.05182	7.20258	6.92834	6.11631	5.68093	7.27358	7.16291	5.51611	3.95654	5.16051	5.31854	5.21978	4.24933	4.53963	4.65237	4.69773	3.42583	5.1938	4.81212	5.05425	4.52816	5.05892	4.89437	5.34806
CA209009-8-100	6.03017	7.43698	7.04373	8.04817	5.18653	5.1646	4.91817	5.18651	3.29913	6.21097	5.43556	5.35129	5.53318	4.78304	5.9357	3.96066	4.20936	5.23119	4.75904	4.86745	3.66823	1.51806	5.1577	NA	6.5586	4.91474	7.29031	6.97216	5.96715	5.76686	7.56325	7.24973	5.85029	4.27993	5.77877	4.92381	5.51227	4.31163	4.75586	5.00971	5.20559	5.01812	5.69617	5.18941	5.44056	4.77873	5.42632	5.24351	5.38109
CA209009-8-105	6.21681	7.82951	6.852	8.08477	4.68208	5.13812	5.08626	4.8132	3.88494	5.79279	5.03279	5.36462	5.47689	5.29195	4.70786	4.51047	3.34122	5.20265	5.048	4.99099	3.46452	NA	5.30898	3.72244	6.49785	5.19526	7.32541	7.03325	6.32805	5.74275	7.64894	7.33093	5.88327	4.11621	5.56817	5.07517	5.45744	4.15558	4.3444	5.07922	5.06484	3.34389	5.48651	5.05157	5.40124	4.69	5.31675	4.93501	5.26811
CA209009-9-27	6.41054	6.7173	6.89214	8.1307	4.02234	5.07685	5.1003	4.94883	2.80409	5.99149	5.41045	5.03707	5.48874	5.22564	5.41045	3.9927	4.16071	5.16121	4.26042	4.95182	3.64448	1.12685	5.51278	NA	6.55054	5.1851	7.31393	7.1104	5.84446	5.93982	7.80092	7.23574	6.23743	4.43824	5.76063	4.70868	5.57379	4.81621	4.97396	4.8635	5.04803	4.80452	5.54495	5.18603	5.40699	4.70139	5.2279	5.04909	5.33727
CA209009-9-30	6.15993	7.0219	6.68982	8.06067	5.30669	5.02387	4.91767	4.6151	2.96456	6.05285	4.85906	5.02714	5.04836	4.75184	4.57411	4.35106	4.1173	4.97376	4.24543	4.77724	3.63643	1.6095	5.50845	NA	6.54967	5.18577	7.47719	6.97292	5.90286	5.9086	7.62125	7.19976	5.9759	4.03138	5.73221	4.64134	5.25312	4.267	4.89604	4.84587	4.78302	3.77148	5.23436	4.96517	5.0903	4.77055	5.12116	4.80987	5.33998
CA209009-9-34	6.10078	7.68245	7.09178	8.36771	4.68266	5.14601	5.04334	4.83315	3.59187	5.85516	5.7562	5.13825	5.62001	5.00365	5.33742	4.52237	3.59323	5.27288	5.34369	4.96717	4.02744	1.0543	5.58378	NA	6.57281	5.29376	7.48301	7.337	6.20626	5.93158	7.74278	7.02812	6.11025	4.16831	5.6872	4.63957	5.46199	3.94855	4.58389	4.52731	4.3094	4.73913	4.93013	4.65348	4.80823	4.60393	4.72868	4.46108	5.2206
CA209009-9-45	6.35644	7.17194	6.95883	7.95815	5.09308	5.08416	5.18192	4.77146	3.55943	6.62267	5.34399	5.03906	5.25424	4.56307	4.59715	4.55573	3.89392	5.04957	4.36322	4.95824	3.86735	2.11671	5.61674	1.97128	6.38995	5.09259	7.37772	6.75014	5.63166	5.91221	7.57198	7.12618	5.92294	4.18094	6.01291	4.50778	5.40258	4.27289	4.79829	4.89995	5.08498	4.95854	5.57012	5.06065	5.30682	4.66091	5.21436	4.96608	5.27158
CA209009-9-47	6.11044	7.2207	6.9576	8.19026	4.72445	5.06902	5.1139	5.13175	3.78957	5.75134	4.83361	5.11834	5.27318	5.21116	5.53878	4.19995	4.01857	5.14738	4.7113	5.05248	4.03117	6.33985	5.66824	NA	6.65022	5.21136	7.36492	7.03293	5.95924	5.92628	7.71067	7.1049	6.02507	4.0689	6.09562	4.50967	5.55427	4.39802	4.86287	4.92372	4.98077	3.99224	5.3493	4.81454	4.98682	4.51971	4.90889	4.93992	5.23889
CA209009-9-52	6.85815	8.00243	6.75061	8.13567	5.15041	5.10289	5.21683	4.90234	3.37969	6.04257	5.20826	5.15681	5.25773	4.73213	4.48924	4.35587	4.40357	5.27818	5.63368	4.8269	3.84664	1.41085	5.64597	2.3296	6.67816	5.17642	7.1114	6.6621	5.74316	5.83806	7.6788	7.26728	5.92922	3.95989	5.92962	4.96027	5.51693	4.20542	4.80262	4.76377	4.52721	NA	4.9025	4.50349	4.66675	4.20189	4.50678	4.4064	4.90981
CA209009-9-66	6.06963	7.94078	6.70505	8.19687	5.41499	4.89481	4.86026	4.62136	3.68679	5.54135	5.22915	4.58805	5.42692	4.82966	4.13827	4.39901	2.85541	5.03042	5.42552	4.72862	3.57694	NA	5.5927	NA	6.78661	5.22905	7.31265	6.95889	5.98785	5.8193	7.84588	6.86868	5.82317	3.90115	5.45366	4.31918	5.28849	4.10086	4.60167	4.49239	4.32316	NA	4.77136	4.72553	4.89615	4.30904	4.771	4.62911	5.0949
CA209009-9-74	5.87161	7.48772	6.66705	7.69412	4.56179	5.07921	4.96538	4.49681	2.81516	5.95727	4.82198	4.82012	5.16324	4.92334	4.22867	4.19552	3.54673	4.90277	4.96036	4.78762	3.43597	NA	5.18189	2.07918	6.37861	4.83153	7.43258	6.76679	5.64891	5.68546	7.36136	6.79069	5.79284	3.9876	5.6274	4.52329	5.41482	4.39538	4.67664	4.5689	4.72508	4.4257	5.28338	4.86989	5.10866	4.39302	4.96014	4.75067	4.9213
CA209009-9-88	5.89765	7.26637	6.96048	7.7023	4.96167	5.29017	5.21552	5.31729	2.16252	6.27771	4.27632	5.28173	5.24895	4.89854	4.22515	4.17141	4.00236	5.243	4.85626	5.00303	3.75291	NA	5.55828	2.29929	6.48391	5.02153	7.33457	6.932	5.95152	5.82106	7.36914	7.24342	5.70322	4.29567	5.46369	5.38361	5.33783	4.35198	4.78827	4.97282	5.28693	4.44967	5.83282	5.43014	5.86703	4.87476	5.72409	5.51601	5.30917
CA209009-9-97	6.90971	7.97839	6.74742	8.15638	NA	4.95394	5.00736	4.92823	4.16878	5.87198	4.14577	4.95405	5.68724	4.89309	4.45217	4.44113	3.48153	5.06328	5.56151	4.78879	3.66189	1.15903	5.76054	NA	6.66851	5.15991	7.30726	7.22737	6.20357	5.89021	7.71458	7.07008	5.97627	4.06504	5.43187	4.60081	5.44139	4.14384	4.86223	4.89191	5.11184	4.77931	5.53218	5.00067	5.11228	4.74563	5.04853	4.80428	5.45126
CA209009-9-119	6.35899	8.07931	7.00439	8.09172	4.38325	5.01315	5.02552	4.78797	3.43303	6.09853	5.60466	5.04617	5.61572	5.0255	4.33045	2.81058	4.21418	5.04097	5.64827	4.89783	3.39097	NA	5.36238	2.52009	6.41588	5.05065	7.28538	7.00612	5.97481	5.88376	7.42896	7.18616	5.63085	3.86387	5.93117	4.95718	5.32316	4.41035	4.98408	4.87244	4.90531	5.07203	5.39506	5.00628	5.15577	4.69517	5.20151	5.04845	5.38823
CA209009-10-112	6.2016	8.32297	6.67042	8.11485	4.95897	5.08772	4.96739	4.94414	3.40497	5.56597	4.56733	4.78239	4.97044	5.02647	4.4945	4.75276	4.11954	5.03145	5.78191	4.6039	3.61349	NA	5.41441	2.5325	6.62265	5.10918	7.31329	7.10597	6.01942	5.79715	7.60912	7.18923	5.9712	4.06641	5.61159	4.9647	5.50247	4.26824	4.77045	4.97948	5.24986	3.98626	5.74915	5.27184	5.48519	4.71438	5.50273	5.35085	5.35085
CA209009-11-5	5.98809	7.3851	6.64225	8.03265	4.13752	4.95014	4.93838	5.00971	3.53116	6.25117	3.9684	4.62024	5.53823	5.01238	4.20495	4.03366	3.47425	4.96855	4.6909	4.73138	3.10607	NA	5.4654	NA	6.45473	5.19592	7.0917	7.06262	6.2702	5.68324	7.57454	7.19483	5.65612	3.92356	5.43776	4.78386	5.36978	4.19886	4.32943	4.98674	5.18676	3.84291	5.60892	5.07817	5.16634	4.73186	5.26353	5.06935	5.47451
CA209009-11-8	6.1937	7.88946	6.77524	7.88774	4.95087	5.01397	4.98553	4.46692	2.98175	5.56871	4.58066	4.76426	4.8572	4.54112	4.28476	4.06389	3.86101	4.97116	5.28648	4.76865	3.51121	0.858004	5.19801	2.5563	6.5725	4.98141	7.17516	7.11408	6.18479	5.76301	7.53448	6.91784	5.9386	4.21455	5.56344	4.32033	5.34628	3.93378	4.84325	4.86939	4.94323	4.4007	5.36358	4.96083	5.23301	4.29203	5.20576	5.18413	5.09302
CA209009-11-10	6.12596	6.89076	7.0109	8.26669	5.58087	4.99766	5.18812	5.18152	3.38546	6.13615	5.11188	5.10982	5.06638	5.28007	4.56748	4.05278	3.04853	5.30644	4.61078	5.1434	4.09565	2.16366	5.50365	2.42943	6.5459	5.23827	7.2794	6.02305	6.24296	5.92896	7.76487	7.18982	6.16837	4.54347	5.88985	4.86873	5.69625	4.35973	4.9631	5.08657	5.09776	4.81189	5.48437	5.05143	5.28729	4.707	5.20918	5.12985	5.39698
CA209009-11-11	6.25886	7.53684	6.80524	8.25892	5.41684	5.01394	4.99772	4.81423	3.88981	6.40869	5.23335	4.88607	5.29893	5.58563	4.34796	4.15855	2.88883	5.1256	5.08659	5.0298	3.73746	NA	5.39208	1.94841	6.65899	5.2267	7.31248	7.1717	6.27131	5.90463	7.62526	7.04895	5.9943	4.33489	5.62929	4.68952	5.60292	4.46063	4.95723	4.92647	4.96018	4.7902	5.4682	5.10616	5.0594	4.85284	5.03853	4.74449	5.31481
CA209009-11-12	5.98933	7.37228	6.98494	8.16748	5.20588	5.16551	5.25001	4.93398	3.2365	6.728	5.70674	5.55203	4.77218	5.24724	5.06454	4.5624	4.07786	5.27647	4.66024	5.06827	4.00061	5.46954	5.44759	2.4096	6.60918	5.22974	7.37856	6.0038	5.64899	5.80398	7.59675	7.22695	5.87435	4.50919	5.71946	5.03936	5.34198	4.35524	5.03308	5.4297	5.23165	5.12049	5.80809	5.21364	5.54179	4.80142	5.46693	5.24325	5.35871
CA209009-11-13	6.18623	8.35014	6.90842	7.97178	5.5303	5.02342	4.98532	4.70332	3.51848	6.19047	5.24964	4.90442	4.46428	4.76774	4.71662	4.43201	4.21068	5.02501	5.70749	4.87105	3.60311	NA	5.35965	1.91169	6.62941	5.05114	7.43811	6.9847	6.36228	5.72903	7.26138	6.92917	5.42516	3.95765	5.61954	5.13515	5.05187	4.26328	4.65182	4.77952	5.03602	3.70055	5.62606	5.1607	5.35589	4.75885	5.49246	5.34413	5.35627
CA209009-11-14	6.54398	7.95049	6.74351	8.16047	5.24333	4.9694	5.05611	5.29274	3.6251	5.73792	5.34851	4.87933	5.10944	5.49973	5.09541	4.35636	3.30332	5.19648	5.33405	4.85781	3.81074	1.09209	5.41838	2.20629	6.64396	5.24707	7.42174	7.37784	6.33244	5.93768	7.69466	7.09062	6.0994	4.02386	5.91522	4.57024	5.57041	4.65831	4.82588	4.85799	4.91312	4.84903	5.34878	4.92357	5.12475	4.76708	5.12168	4.9319	5.41291
CA209009-11-24	8.49428	8.5308	6.72317	8.0576	4.49359	5.12908	5.00437	4.84924	3.24897	5.74364	4.89399	5.21881	4.95067	4.85624	4.69131	4.26487	4.04647	5.0617	5.94775	4.86599	3.39975	NA	5.51015	2.13609	6.60372	5.1036	7.34674	7.04727	6.02298	5.77368	7.70015	7.25842	6.08071	4.14459	5.5716	5.27571	5.19436	4.30877	4.86253	4.98798	5.134	3.92864	5.57188	5.03079	5.27267	4.5744	5.26984	5.08587	5.25195
CA209009-11-25	6.30399	8.24306	6.96957	8.11084	4.84176	5.21582	5.0021	5.01488	2.43414	5.98981	4.98823	5.31381	4.88759	5.01696	4.24238	3.87272	3.64559	5.24141	5.73727	4.83139	3.73564	NA	5.72693	2.45939	6.47986	5.16378	7.23944	6.85757	5.98127	5.70848	7.62793	7.19232	6.39631	4.19213	5.83537	5.60743	5.66397	4.76903	4.85984	4.99677	5.16632	4.60218	5.56555	5.1406	5.51273	4.80181	5.51837	5.24558	5.31412
CA209009-11-38	6.28081	7.2071	6.67626	8.15741	4.36796	4.84236	4.9337	4.97772	3.46096	5.84792	4.19121	4.63215	5.04048	4.99136	4.12596	4.38816	3.63801	4.98312	4.60413	4.91811	3.38654	NA	5.43354	1.91169	6.44705	5.14307	7.30231	6.92164	5.98662	5.80345	7.65685	7.04578	6.08006	4.22068	5.57876	4.81815	5.58659	4.64509	4.67388	4.86933	4.87074	4.74651	5.27467	4.88157	5.08823	4.62661	5.03155	4.83497	5.36941
CA209009-11-40	6.06004	8.2036	6.696	8.14713	2.60684	4.82905	4.88628	4.52936	3.01676	5.6973	4.35912	4.50131	4.81164	4.44836	4.2342	4.48304	2.8277	4.90054	5.77875	4.99282	3.334	NA	5.49958	1.79518	6.47341	5.10228	7.24743	6.98362	6.05665	5.60199	7.55807	7.08524	5.68244	3.80544	5.33965	4.60825	4.92508	3.75143	4.54236	4.60907	4.54055	3.31163	4.99116	4.75079	5.01315	4.57901	5.18685	4.94468	5.40973
CA209009-11-56	8.57112	8.10947	6.91161	8.09669	3.55657	5.05146	4.99926	4.78263	3.15338	6.56215	4.94033	4.96967	5.09646	4.48967	4.59761	3.96512	2.57343	5.02987	5.21252	4.99381	3.64502	NA	5.2701	NA	6.49937	5.10604	7.20801	7.08757	6.17116	5.6281	7.56842	7.11801	6.11907	4.0984	6.00028	5.0394	5.88491	4.55873	4.90319	4.94383	5.00275	3.93106	5.3632	4.92009	5.25625	4.63744	5.24034	5.13238	5.46294
CA209009-11-57	5.78104	8.01251	6.6789	8.30592	3.50855	4.91385	4.89057	5.20091	3.47792	6.21244	4.98869	4.87806	5.68787	4.77271	4.90306	3.72024	4.44101	5.05008	5.12727	4.83455	3.53455	1.74126	5.32726	1.70243	6.74708	5.3474	7.47595	7.20308	6.10963	6.01359	7.75257	7.23309	6.08943	4.08328	5.81417	4.63255	5.49126	4.37842	4.92176	4.70362	4.84952	3.85824	5.29443	4.81665	4.9842	4.40647	5.10853	5.01126	5.23003
CA209009-11-71	5.87697	8.01575	6.84759	8.28137	5.2614	5.02023	4.99618	5.01495	3.30661	5.62301	5.33193	4.90087	5.06783	5.46682	5.25696	4.36533	3.42934	5.06806	5.39962	5.03426	3.25306	1.03409	5.25797	NA	6.65827	5.15599	7.37827	7.27324	6.1937	5.62712	7.54696	7.13077	5.87709	4.13713	5.43097	4.86062	5.51687	4.35922	4.55217	4.91675	5.05882	4.92373	5.50287	5.08268	5.2553	4.82288	5.25424	5.11774	5.32356
CA209009-11-79	6.63596	8.19951	6.70733	8.26078	4.37724	5.03687	4.96386	5.12696	3.28591	5.69197	4.99366	4.77924	5.5199	5.091	4.82736	4.63546	3.37	5.13867	5.79181	5.0031	3.90569	1.23039	5.62336	2.47012	6.70415	5.13696	7.43575	7.02102	5.95955	5.709	7.79509	7.27671	6.10291	4.06202	5.85725	5.0417	5.44986	4.38146	4.57605	4.79618	4.63	4.08066	5.12305	4.89517	4.92866	4.75158	4.82227	4.73434	5.26401
CA209009-11-93	6.14992	8.28957	6.63609	7.98932	5.25983	5.10917	5.0203	5.35569	2.6752	6.00124	5.02487	5.43508	5.08667	4.97041	6.4759	4.88364	2.47044	5.22886	5.74507	5.00953	3.86576	1.65636	5.31855	NA	6.48304	4.97244	7.4198	6.77986	5.47282	5.91593	7.3371	6.68448	5.64403	4.34363	5.22736	4.63187	5.16418	3.91943	4.8444	4.40901	4.46321	NA	4.98457	4.57901	4.67977	4.27557	4.64572	4.41735	4.87594
CA209009-12-115	5.92387	7.6299	6.59277	7.90877	4.83174	5.02513	4.95714	4.2582	2.75741	5.47427	4.43305	4.88112	5.11988	4.93677	4.28062	4.62153	3.87057	4.99767	5.07483	5.0414	3.35991	NA	5.39344	NA	6.55826	4.98923	7.3868	6.80253	5.76302	5.77085	7.34752	6.88899	5.55609	4.01251	5.74955	4.60604	5.20172	4.02179	4.47896	4.52953	4.69419	3.24673	5.19141	4.83999	5.14741	4.38317	5.21529	5.18967	5.20952
CA209009-13-36	5.33525	6.98752	6.95357	7.88746	4.33424	5.08756	4.8869	5.06169	2.59618	6.01624	5.52919	5.07909	4.83598	5.4347	4.66612	NA	3.93569	5.09503	4.62067	4.98499	3.66638	5.06868	5.24772	1.33445	6.45449	5.09012	7.20965	7.02501	6.00285	5.85331	7.572	7.04842	5.68963	4.35402	5.70802	4.65225	5.39764	4.34339	5.02592	5.32686	4.93566	3.65288	5.32754	4.79882	5.1848	4.45133	5.0692	4.8101	5.15713
CA209009-13-51	6.31738	8.2746	6.96991	8.25233	4.20732	5.00742	4.93804	4.58307	3.46148	5.98951	5.66178	5.0018	5.01442	4.7065	5.01612	4.56225	4.72625	5.11049	5.78668	4.86342	4.06603	1.7572	5.45788	2.17955	6.60929	5.31744	7.33107	7.06003	5.8825	5.84862	7.75589	7.02881	6.14555	4.14044	6.15378	4.2339	5.60912	4.50983	4.88937	4.41043	4.35653	3.57202	4.88782	4.6406	4.88636	4.43602	4.64191	4.47156	5.15606
CA209009-13-90	5.59325	7.5306	6.60155	8.14063	4.18625	5.02665	4.99306	4.89549	2.36209	6.30067	4.30978	4.86667	5.11237	4.41953	4.4179	4.41578	3.67837	5.08675	4.9797	4.84245	3.58587	NA	5.56453	2.09621	6.74622	5.23319	7.49053	6.95465	5.81276	5.54089	7.55095	7.00074	6.04716	4.17434	5.65088	4.64835	5.61644	4.2483	4.95647	4.7773	4.79703	NA	5.23443	4.75863	4.89894	4.37498	5.02126	4.92838	5.32096
CA209009-13-96	5.61264	7.55163	6.92467	7.87762	4.48063	5.11723	5.05217	4.77254	3.21642	5.83774	5.33213	5.08153	4.9574	4.80354	4.51676	4.19016	4.21624	5.19755	5.05162	4.78951	3.74056	2.96811	5.34169	2.25527	6.58952	4.98986	7.24232	6.97122	6.14245	5.71479	7.56586	7.28991	5.9046	4.06636	5.76522	5.36081	5.22614	4.20799	4.85572	5.15666	5.1752	3.89878	5.5472	5.07453	5.50346	4.69848	5.46808	5.46908	5.32674
CA209009-13-103	5.52716	7.32184	6.667	8.15864	0.0310702	5.01162	5.09366	5.15976	3.55714	6.43289	3.4577	5.0355	5.25886	4.99992	4.81062	2.95231	4.22183	5.2558	4.60588	5.02714	3.41286	NA	5.78147	3.13379	6.5374	5.25879	7.37124	7.29802	6.13373	6.05712	7.73987	7.12094	6.22044	4.15467	5.99876	4.68548	5.59388	4.45324	4.92651	5.09753	5.45201	3.17423	5.8854	5.29585	5.13571	4.73266	5.42992	5.35117	5.23523
CA209009-13-111	6.1446	8.08894	6.85485	8.07744	4.49146	5.18194	5.01904	4.8632	2.92039	6.1417	5.03893	5.29167	4.96861	5.315	4.39977	4.38828	4.02196	5.22585	5.60166	4.8755	3.63787	1.77633	5.23496	1.68124	6.61524	5.22718	7.30424	7.10496	6.14847	5.81735	7.867	7.37954	6.2157	4.39152	5.85175	5.51783	5.69793	4.50153	4.90233	5.03498	5.04878	3.76602	5.42241	5.13372	5.19205	4.67327	5.07856	4.94607	5.31217
CA209009-14-59	6.78198	8.09002	6.76805	8.33516	5.29449	4.9354	4.97636	4.47273	3.51367	5.95513	5.07508	4.90435	5.3982	4.54005	4.38718	4.37779	3.74554	5.12405	5.58299	4.8866	3.70911	NA	5.43122	1.97128	6.66462	5.34085	7.3012	7.2639	6.11706	5.87542	7.72657	6.99705	6.12691	3.85463	5.77568	3.9997	5.60753	4.36936	4.85415	4.61433	4.50625	3.81458	4.90667	4.48868	4.45305	4.52678	4.56543	4.12126	5.23552
CA209009-14-69	6.59789	7.96096	6.78683	8.08574	5.1199	5.12066	5.07703	4.56633	2.92354	5.9344	5.39606	4.85611	5.10525	5.63485	4.332	4.65679	3.8196	5.10156	5.23225	4.85739	3.52701	NA	5.69063	2.23754	6.6742	5.18011	7.27732	7.09051	5.77657	5.91398	7.58404	7.07234	6.00293	3.66237	5.60633	4.83873	5.34917	4.14374	4.88587	4.71171	4.77219	4.1727	5.27648	4.96885	5.18684	4.70559	5.35926	5.0131	5.27414
CA209009-14-80	7.42013	8.10453	6.88926	8.23842	5.16479	4.93433	4.91902	5.03602	3.26108	5.90572	5.23793	4.8731	5.22237	4.65253	4.40763	4.42887	4.63183	5.01666	5.62296	4.8162	3.51032	1.37463	5.64503	2.27784	6.73692	5.20399	7.32611	7.21339	5.95956	5.8274	7.50968	6.92786	5.93212	3.83557	5.56098	4.4906	5.47771	4.27437	4.85364	4.58218	4.71746	4.69635	5.2289	4.83457	4.86303	4.63596	5.02921	4.66883	5.25004
CA209009-14-87	7.92027	8.16438	6.87007	8.04726	5.11963	5.08627	4.93995	5.094	4.03923	6.637	5.4481	5.12568	5.40363	4.74859	4.35673	4.3323	4.62362	5.14836	5.35929	4.96673	3.53822	1.63095	5.536	2.10449	6.64058	5.30792	7.37297	7.14804	5.97659	6.01353	7.6765	6.99257	6.02046	4.12403	5.85678	4.46394	5.64169	4.49524	5.07051	4.49701	4.65665	4.23028	5.26313	4.87404	4.81644	4.57581	4.86502	4.46572	5.20662
CA209009-14-89	6.78729	8.22015	7.04922	8.16779	5.51505	5.08074	5.13759	4.5419	2.22947	5.82445	5.07262	5.16929	5.07456	5.00943	4.61089	4.01126	4.05437	5.24557	5.56848	5.11238	3.81957	1.35533	5.4747	2.60032	6.50563	5.19173	7.35975	7.29205	6.19369	5.91221	7.72341	7.24182	6.03514	4.41841	5.66941	5.06243	5.48465	4.32926	5.07109	5.17407	5.2987	4.92279	5.7672	5.27353	5.36306	4.88454	5.49838	5.06814	5.49587
CA209009-14-98	6.09712	7.55348	6.9238	8.10842	4.71342	5.17988	5.0459	4.47083	2.48866	5.60435	4.35453	5.16724	5.1923	4.79863	4.4165	4.4173	3.36171	5.07224	5.01148	5.04707	3.4891	NA	5.38637	NA	6.53675	5.12127	7.17685	7.02678	5.84376	5.8151	7.72353	7.05952	6.14691	4.39351	5.64779	4.8138	5.44937	4.2675	4.98828	4.74223	4.74122	4.14803	5.22034	4.83137	5.04201	4.57204	5.04872	4.74172	5.22383
CA209009-14-107	6.53312	7.2393	6.74242	7.98267	5.06014	4.94425	4.84041	4.81438	1.46869	6.1071	5.31074	4.9414	4.96642	4.69642	4.40177	NA	4.0177	5.04298	4.40856	4.52142	3.34282	5.1638	5.18829	2.07918	6.42115	4.96957	7.0615	7.04256	5.8076	5.67598	7.55494	6.95093	5.94654	4.12651	5.60488	4.53923	5.38117	4.12226	4.87883	4.86245	4.87258	4.64373	5.32188	4.81756	4.84104	4.511	4.91678	4.51495	5.20135
CA209009-15-75	6.10031	7.15389	6.58068	8.06228	4.21685	5.0268	5.0052	4.27019	3.53731	5.99852	3.91573	5.00682	5.14451	5.09259	4.25986	4.2373	2.22451	4.98033	4.47497	5.10296	3.79052	NA	5.54181	NA	6.6736	5.27323	7.30788	7.1446	6.11139	5.91103	7.61407	7.05938	6.29928	3.8666	5.84519	4.55062	5.53807	4.64865	4.75649	4.96921	5.17048	3.87028	5.69922	4.91503	5.14259	4.46069	5.36848	4.84275	5.08369
CA209009-15-76	5.69464	7.03167	6.98165	8.33855	4.66635	4.91797	5.06315	5.03545	3.42548	6.19236	4.86408	4.97939	3.6705	4.79898	4.67317	4.74151	4.12302	5.13803	4.39246	4.91355	4.19034	0.887967	6.43626	2.51055	6.55113	5.30936	7.3475	7.13799	6.14588	6.0533	7.74319	7.17485	6.1071	4.19825	5.91243	4.56112	5.53804	4.47538	5.03485	4.91366	5.16998	4.61067	5.75065	5.53296	5.45424	5.11314	5.75828	5.62293	5.58722
CA209009-15-77	5.94021	7.38372	6.89567	8.21989	5.0452	4.99915	5.04708	4.37085	2.74067	5.58875	4.72722	5.05728	3.69411	5.68351	4.5835	4.50783	3.95737	4.93022	4.5455	4.97207	3.65363	NA	5.88249	2.42553	6.56431	5.17296	7.6194	7.12464	6.07964	5.86844	7.68831	7.07972	6.13069	4.05576	5.79533	4.30893	5.38672	4.17586	5.05761	4.94109	5.07281	3.6347	5.65128	5.14767	5.39749	4.73084	5.59246	5.19333	5.41089
CA209009-15-81	6.27739	7.75477	7.01823	8.13729	1.34282	5.08143	5.11563	4.503	3.2658	6.47076	4.05053	4.96003	3.71176	4.34304	4.60986	3.67881	3.99924	4.96915	4.94631	4.74873	3.68252	NA	5.61534	3.40511	6.45886	5.15129	7.38528	7.11573	5.93539	5.79805	7.57918	7.10187	6.15217	4.27128	5.74213	4.53463	5.5124	4.57225	4.72802	4.74749	4.86196	4.52319	5.36973	4.83865	5.15304	4.37364	5.26892	5.25492	5.27718
CA209009-15-83	5.11926	7.68032	7.07876	8.13099	5.12339	5.01743	4.83447	4.89583	1.93285	5.68768	4.80056	4.86526	3.25573	4.16604	4.15416	4.22204	3.59323	5.01554	5.05282	4.56752	3.65679	NA	5.73358	1.82737	6.69029	5.1229	7.37804	7.31094	6.45549	5.91555	7.57494	6.97306	5.91099	4.0791	5.48557	4.50909	5.43023	4.03673	5.09677	4.82563	5.07706	4.56721	5.55603	5.0436	5.22301	4.58769	5.3477	5.20229	5.36296
CA209009-15-94	6.44173	7.41489	6.67068	8.11987	4.622	4.85711	4.95692	4.56892	3.01748	5.80126	4.93149	4.9753	3.67841	4.34095	4.42907	4.22765	3.60256	4.99296	4.73432	4.8695	3.5938	NA	5.91875	2.64738	6.56726	5.12064	7.23426	7.22771	6.15662	5.72037	7.55962	7.11447	5.83452	4.04604	5.64079	4.38426	5.33263	4.18519	4.74624	4.86691	5.04015	3.44677	5.51148	4.96947	5.19398	4.62342	5.37326	5.11763	5.35274
[truncated: 153 more columns]

## Sheet: week 4
Unique_Subject_Identifier	adenosine	inosine	kynurenine	tryptophan	1,7-dimethyluric acid	1-methyladenosine	1-methylguanosine	1-methylnicotinamide	2-aminooctanoate	3-methylhistidine	3-methylxanthine	4-acetamidobutanoate	4-hydroxy-3-methylacetophenone	4-hydroxyhippurate	4-pyridoxate	5-hydroxytryptophan	5-hydroxytryptophol	7-methylguanine	8-hydroxy-deoxyguanosine	acetyl-galactosamine	allantoin	allopurinol riboside	alpha-glycerophosphocholine	anthranilic acid	arginine	asparagine	betaine	bilirubin	biliverdin	butyrobetaine	carnitine	C2 carnitine	C3 carnitine	C3-DC-CH3 carnitine	C4 carnitine	C4-OH carnitine	C5 carnitine	C5:1 carnitine	C5-DC carnitine	C6 carnitine	C8 carnitine	C9 carnitine	C10 carnitine	C12 carnitine	C12:1 carnitine	C14 carnitine	C14:1 carnitine	C14:2 carnitine	C16 carnitine
CA209009-1-20	6.6183	7.07774	6.98482	8.15723	4.78173	5.0048	4.92776	4.86748	2.98759	5.73437	5.46283	4.94352	5.16871	4.77572	4.40246	4.29644	3.7608	5.06649	4.57688	4.9569	4.04434	1.12685	5.98412	2.18639	6.56502	5.22612	7.23473	7.25304	6.28837	5.9278	7.64817	7.14942	6.0131	4.03239	5.62756	4.78606	5.4286	4.16879	4.79484	5.03333	4.99145	4.99203	5.41553	5.10227	5.23784	4.78578	5.2143	5.03798	5.4256
CA209009-1-32	6.41727	7.40511	7.01735	8.37184	5.28839	5.04671	5.13552	4.95628	2.22725	6.2993	5.3208	5.0658	5.45583	4.7665	4.47808	3.68129	3.78936	5.14156	4.69611	4.92628	3.9754	NA	6.09933	NA	6.38285	5.21542	7.3941	7.3386	6.29919	5.99096	7.83847	7.40091	6.28909	4.19561	6.03468	4.89208	5.77967	4.49335	5.14292	5.33851	5.61156	4.90059	5.98889	5.441	5.47942	5.12622	5.57186	5.38896	5.68445
CA209009-1-43	6.62892	8.21244	6.72782	8.00729	2.32883	4.9062	4.77422	4.68426	2.43827	6.0238	3.68564	4.88901	5.31403	4.95413	4.37549	4.52586	3.76845	4.87787	5.72999	4.71014	3.62789	NA	5.71325	NA	6.50973	5.00439	7.31652	6.72414	5.70149	5.57953	7.53727	7.20889	5.99324	4.00863	5.57879	5.02564	5.39214	4.38928	4.72766	5.0416	4.97083	3.94931	5.42751	5.08115	5.25332	4.64858	5.31489	5.18771	5.32391
CA209009-1-62	6.18695	7.81222	6.92736	8.08896	4.91236	5.02856	4.98121	5.18252	3.06008	6.1116	4.69143	4.89604	5.53473	4.81724	4.3849	3.02527	3.30182	5.08522	5.42675	4.76412	3.61204	NA	5.44441	NA	6.58663	5.20071	7.14443	7.11469	5.9759	5.83877	7.55732	7.31726	5.85096	3.90789	5.6619	4.78209	5.34341	4.4446	4.79112	4.91579	5.04423	4.12256	5.54921	5.02972	5.33584	4.71357	5.1795	5.02223	5.28433
CA209009-1-72	5.60523	6.99328	6.49173	7.44254	5.00166	5.12549	5.17294	4.83693	3.32031	5.93959	5.22968	5.25871	5.36348	4.44754	4.28089	4.34559	2.93063	5.22458	4.58815	4.95065	3.60555	2.82682	5.37337	NA	6.30121	5.15262	6.75728	6.99167	6.30422	5.87479	7.35443	7.3888	5.52661	4.15442	5.87646	5.65627	5.07777	4.06838	4.80936	5.35243	5.47809	4.4036	5.91103	5.4187	5.63679	5.10068	5.80062	5.62194	5.64747
CA209009-1-86	6.14223	7.18957	6.74529	7.81013	4.86946	5.06736	5.1006	4.85737	2.98018	6.05463	5.04337	5.20943	5.34389	4.74	4.82792	3.8611	3.93288	5.11072	4.61208	4.89301	3.97147	1.55697	5.34465	NA	6.43624	5.05923	7.10691	6.86368	5.82587	5.72218	7.60584	7.21698	5.85854	4.33381	5.86716	5.23837	5.37099	4.28748	4.68447	4.94802	5.0479	4.62161	5.53406	5.06113	5.33588	4.54618	5.3108	5.20354	5.16257
CA209009-1-118	6.1295	6.89677	7.09681	8.07826	3.52848	5.18991	5.08052	5.07132	3.60681	5.78486	3.89601	5.29171	5.61811	4.84413	4.56142	4.74304	3.88506	5.29269	4.44226	4.84678	3.71173	NA	5.45638	NA	6.66489	5.30454	7.26019	7.16939	6.21877	5.98019	7.57972	7.32058	5.76952	4.24215	5.563	5.3708	5.15561	4.24742	4.87431	5.13753	5.28674	4.30658	5.82731	5.42185	5.75605	5.09627	5.70161	5.39631	5.53205
CA209009-2-42	NA	NA	NA	NA	NA	NA	NA	NA	NA	NA	NA	NA	NA	NA	NA	NA	NA	NA	NA	NA	NA	NA	NA	NA	NA	NA	NA	NA	NA	NA	NA	NA	NA	NA	NA	NA	NA	NA	NA	NA	NA	NA	NA	NA	NA	NA	NA	NA	NA
CA209009-2-48	6.15924	8.26265	7.0037	8.10489	4.64361	5.00046	5.10607	4.98668	4.00758	6.67578	4.66534	5.17302	5.4198	4.94213	5.17856	4.49191	4.21461	5.09294	5.73581	5.04932	3.64539	1.69865	5.4416	2.4014	6.56993	5.23617	7.45664	7.22935	6.05	5.85754	7.55523	7.09881	5.88499	4.16877	5.66326	5.16399	5.37046	4.69009	4.79007	4.84692	5.21264	4.42243	5.70491	5.1477	5.34825	4.65067	5.3089	5.4587	5.35534
CA209009-2-58	5.30262	7.36834	6.78101	7.68339	4.83803	5.02233	5.10441	5.44608	3.76296	5.96995	4.66453	4.90791	5.30181	4.53867	4.24124	4.23441	3.02851	5.13987	4.91288	5.04994	3.7251	NA	5.33552	2.68124	6.26392	5.01767	7.03126	6.97287	6.09122	5.61089	7.31002	6.87668	5.46865	3.84177	5.31198	4.65936	4.77591	3.65881	3.95295	5.21496	4.75702	3.0106	5.15754	4.57306	4.94199	4.26237	4.93339	4.91053	5.16667
CA209009-2-64	5.61223	7.49598	6.8909	8.14251	3.61495	4.97249	5.12716	4.91636	3.4085	6.07862	5.46125	5.05853	5.31323	5.03168	4.93399	4.31109	4.03339	5.04813	4.86123	4.84007	4.00448	5.23171	5.65182	NA	6.50437	5.12028	7.20992	7.06438	6.03984	5.93295	7.66421	7.00539	5.99305	4.20302	5.6631	4.35515	5.48115	4.40247	4.87453	4.5721	4.83135	3.91979	5.30479	4.92128	5.16088	4.61845	5.06792	4.99791	5.33424
CA209009-2-84	5.79179	7.215	6.982	7.95476	4.04946	5.2322	5.02583	5.81712	NA	6.52807	4.57427	5.72901	5.58166	5.25861	6.23845	3.7966	4.4306	5.63887	4.66675	5.15856	3.67238	1.62569	5.34726	NA	6.36073	5.00877	7.32211	7.15996	6.15349	5.98418	7.45239	7.25459	5.71449	4.39073	5.76777	5.32802	5.56401	4.89706	5.38489	5.02499	5.25867	4.13195	5.73639	5.18832	5.51906	4.70886	5.61276	5.56024	5.4198
CA209009-2-85	6.15957	7.80333	6.74599	8.04383	1.36351	5.01363	4.78156	4.70711	3.16766	5.6677	4.40309	4.80997	5.48008	5.07222	4.04744	4.22854	4.03933	4.91527	5.45456	4.70908	3.51054	NA	5.5794	NA	6.66904	5.10243	7.30141	6.97341	5.86355	5.57408	7.62689	6.99889	5.8368	3.97465	5.5943	4.25279	5.43113	3.84725	4.67251	4.74336	4.91275	3.31274	5.36656	4.9249	5.10505	4.52616	5.15359	5.03455	5.28406
CA209009-2-102	6.35449	8.16472	7.09659	8.18318	4.9975	5.15569	5.11923	5.39602	3.17173	6.53303	4.75824	5.12117	5.73479	4.64396	4.53722	4.68798	4.3278	5.34001	5.50732	4.97681	4.00688	1.98372	5.78314	NA	6.76052	5.28126	7.42257	7.09716	6.106	6.00697	7.71666	7.26264	6.14592	4.4033	6.02632	5.05707	5.74316	4.60002	5.1204	5.00423	5.20466	5.05539	5.66763	5.21622	5.43418	4.91113	5.37144	5.26332	5.45992
CA209009-3-15	6.04765	8.06259	6.83661	8.16631	5.386	5.11094	5.1008	4.8275	3.70385	6.1816	5.07069	5.20025	5.06833	5.16079	4.64522	4.23225	4.44584	5.13531	5.55985	4.89682	3.82126	4.38702	5.52802	NA	6.50388	5.07981	7.50715	7.00096	5.7265	6.25231	7.81688	7.31946	6.32747	4.08322	6.1366	4.71995	5.6429	4.68701	5.16818	5.33931	5.75152	4.51355	6.18689	5.47236	5.54293	4.87371	5.57507	5.47928	5.36964
CA209009-3-26	NA	NA	NA	NA	NA	NA	NA	NA	NA	NA	NA	NA	NA	NA	NA	NA	NA	NA	NA	NA	NA	NA	NA	NA	NA	NA	NA	NA	NA	NA	NA	NA	NA	NA	NA	NA	NA	NA	NA	NA	NA	NA	NA	NA	NA	NA	NA	NA	NA
CA209009-3-114	6.32337	7.22877	7.10575	8.22019	5.12089	5.10063	4.98898	5.24662	4.01556	6.42822	5.517	5.13461	5.34467	5.36637	5.15546	4.57198	4.07281	5.09978	4.64835	4.91019	4.11397	3.18638	5.73756	2.36248	6.62961	5.22112	7.3254	7.00552	5.93424	5.88715	7.63201	7.11684	5.92138	4.22261	5.78016	4.66337	5.41595	4.46987	4.80638	4.99004	5.21829	5.09266	5.63169	5.04645	5.33694	4.73376	5.21783	5.04644	5.27738
CA209009-3-117	6.63279	8.07687	6.97005	8.35311	4.40736	4.99118	4.97549	4.85754	NA	6.25552	5.18076	4.95849	5.33328	5.23828	4.64906	4.37106	3.85588	5.08643	5.58954	4.88049	3.79054	0.753268	5.45141	2.35793	6.731	5.35624	7.3371	7.28018	6.12348	5.99531	7.44574	6.87562	5.9642	4.00007	5.78029	4.12143	5.52168	4.33664	4.90927	4.57096	4.85156	4.59456	5.34833	4.783	4.94436	4.39475	4.92018	4.75488	5.1861
CA209009-4-49	6.80793	8.31784	6.95421	8.32488	5.01338	5.08754	5.08823	4.9701	3.01856	5.90243	5.84247	4.91019	5.50338	6.08609	4.79663	4.34958	3.46478	5.25059	5.92452	4.94121	3.79557	NA	5.80702	NA	6.55996	5.14326	7.35646	7.17427	5.99679	6.01592	7.72282	7.03423	6.42536	4.7983	5.91671	4.56212	5.66035	4.4964	4.78976	4.66406	4.87683	4.93137	5.41086	5.10944	5.28133	4.83188	5.09732	4.88048	5.47845
CA209009-4-54	5.65283	7.3754	6.83619	7.67195	3.46763	4.97507	4.90477	4.73925	2.6056	5.51096	4.69537	4.87513	4.72081	4.66136	4.0938	4.27761	3.95006	4.89823	5.07072	4.713	3.39331	NA	5.27002	2.02366	6.16522	4.90724	6.96608	6.97808	6.08729	5.74664	7.32286	7.13718	5.56628	4.04007	5.53289	5.10052	5.10534	4.08495	4.66297	4.87029	5.16304	4.74053	5.7936	5.43731	5.64649	4.93331	5.721	5.52344	5.34978
CA209009-4-68	6.93058	7.88385	6.91653	8.21568	4.81028	5.0545	4.95416	4.91941	3.73834	6.08068	4.87667	5.10597	5.40016	5.01118	4.82482	4.25517	4.09072	5.06314	5.46099	4.87376	3.88079	2.82882	5.3404	NA	6.50504	5.15921	7.37014	7.32239	6.22567	5.90047	7.69698	7.11032	6.04954	4.1056	5.84737	4.50404	5.58799	4.65589	5.06061	4.88907	5.16997	5.01484	5.64888	5.1542	5.24236	4.83828	5.21556	5.07485	5.44186
CA209009-4-95	4.98685	7.63927	6.82372	8.08872	3.39176	5.19215	5.01815	5.48288	3.32478	5.83645	4.87434	4.96509	5.73906	4.95843	5.06423	4.25582	3.65127	5.3047	5.03265	4.9739	3.80024	NA	5.46107	3.40181	6.5457	5.22459	7.3777	7.43419	6.36751	6.04097	7.65633	7.05972	5.82212	4.23909	5.50472	5.24193	5.21355	4.26943	4.81898	4.84376	5.01631	3.96732	5.51593	5.10749	5.29513	4.62487	5.2233	5.06786	5.15542
CA209009-5-1	7.81118	8.35107	6.79617	7.98249	4.94612	5.04551	4.94356	4.81996	3.71997	6.04087	5.36121	4.8412	5.46524	5.10143	5.67794	3.26901	4.0595	4.92525	5.72011	4.86038	3.32381	NA	5.2613	NA	6.48853	5.04703	7.35297	7.03611	5.92237	5.81043	7.51492	7.11579	5.74951	4.07689	5.38331	4.99312	5.39548	4.26036	4.68233	4.94474	5.38405	4.71622	5.90964	5.35831	5.52809	4.72395	5.49092	5.39047	5.32245
CA209009-5-2	NA	NA	NA	NA	NA	NA	NA	NA	NA	NA	NA	NA	NA	NA	NA	NA	NA	NA	NA	NA	NA	NA	NA	NA	NA	NA	NA	NA	NA	NA	NA	NA	NA	NA	NA	NA	NA	NA	NA	NA	NA	NA	NA	NA	NA	NA	NA	NA	NA
CA209009-5-3	6.11701	6.85115	6.25356	7.75882	NA	5.06559	5.02516	5.00707	2.84462	5.55898	3.36149	4.77563	5.14277	4.54	4.47066	3.88109	NA	4.95528	4.40716	4.93552	3.64723	NA	5.19708	NA	6.42192	4.96501	7.26684	6.90168	6.02414	5.80146	7.45444	7.26965	5.45075	3.90909	5.42819	5.54299	5.21957	3.67967	4.33262	4.79985	4.89756	3.55578	5.43525	4.97189	5.36047	4.53956	5.42051	5.21634	5.11531
CA209009-5-4	6.82501	8.19503	7.08726	8.19548	5.1293	5.04541	5.04748	5.05028	2.1651	5.81943	5.05413	5.16366	5.70293	5.38462	5.1905	2.15462	4.10476	5.07261	5.63281	4.7251	3.87433	3.9438	5.46215	NA	6.6052	5.16622	7.22552	7.08125	5.97433	5.84484	7.6794	7.24353	6.15723	3.97335	5.80601	4.80928	5.63284	4.72345	4.77123	4.8605	5.02664	4.20284	5.50723	5.14087	5.40739	4.74189	5.29001	5.15086	5.35352
CA209009-5-6	6.53919	7.38995	6.67115	7.99335	4.9659	4.98739	4.93557	5.19189	3.78051	5.48713	5.38349	4.76556	5.7263	4.41137	4.07956	4.34397	2.4535	5.01784	5.1442	4.70076	3.45932	NA	5.41718	NA	6.45914	5.04689	7.05201	7.12302	6.14743	5.7239	7.54349	7.18781	5.69854	3.94838	5.40987	5.06342	4.98443	3.87348	4.76215	4.90262	5.23005	4.42173	5.77499	5.39474	5.7108	4.9224	5.75085	5.52718	5.33904
CA209009-5-17	5.82775	8.1038	6.95981	8.13844	4.71358	4.97693	4.96271	4.99798	2.24897	5.61796	4.84173	4.94177	5.2743	4.54268	4.241	4.61293	4.29944	5.11872	5.14566	4.81013	3.54893	3.55192	5.41703	2.48742	6.72968	5.08693	7.19731	7.11383	6.13262	5.96663	7.67801	7.15681	5.88448	4.17095	5.49544	4.60591	5.32796	3.86541	4.96402	4.9811	5.2855	4.51721	5.7947	5.30636	5.57764	4.80427	5.65648	5.39972	5.52462
CA209009-5-18	6.56355	8.34794	6.95146	8.30667	4.82774	5.0104	5.08994	5.48532	4.00766	6.09001	5.38706	5.17259	5.63808	5.09247	5.46968	4.93354	NA	5.12378	5.85509	4.75898	3.78939	1.60397	5.92091	2.37144	6.7476	5.38561	7.43448	7.43326	6.36678	6.16511	7.75242	7.2152	6.08337	4.22268	5.90348	4.61856	5.41699	4.52134	5.17563	4.87854	5.22248	4.74883	5.7675	5.4123	5.47913	5.00157	5.46917	5.33122	5.52487
CA209009-5-21	6.16347	7.88747	6.97629	7.98184	3.28682	5.08	4.91152	4.68617	3.71246	6.34093	4.86632	5.26485	5.10867	4.77275	4.82228	2.96061	3.92734	4.89476	5.31905	4.85157	3.65748	NA	5.27201	2.82426	6.56664	5.08123	7.42644	6.82279	5.9154	5.82356	7.52762	7.37544	5.84196	4.17461	5.76982	5.54208	5.58996	4.79746	5.09894	5.27085	5.32951	4.49209	5.81087	5.41143	5.76021	4.95505	5.86593	5.71441	5.4743
CA209009-5-22	6.04821	7.40438	6.79724	8.13748	4.85306	4.96827	5.03482	5.18283	3.51745	6.22499	4.92582	5.05593	5.22505	5.09661	5.08074	4.36384	3.59821	5.13508	4.78792	4.81859	3.67662	5.47192	5.27838	NA	6.50293	5.18808	7.38948	6.85235	5.74636	5.68191	7.49314	7.14596	5.89932	3.93548	5.60986	5.39162	5.24042	4.17891	4.41679	5.22883	4.9721	NA	5.40637	4.93842	5.21211	4.59207	5.33198	5.21223	5.42955
CA209009-5-23	7.61196	8.36071	6.92915	8.24033	4.60444	4.98671	5.02809	5.02977	2.63269	6.52696	5.03724	4.86582	5.36516	4.12143	4.14507	4.41583	NA	5.03914	5.5739	4.7694	3.48483	1.189	5.39917	NA	6.70927	5.32244	7.42715	7.18376	6.21061	5.9945	7.72535	7.24559	6.19029	4.05815	6.12061	4.89029	5.74036	4.50353	4.88242	5.3412	5.59932	4.76422	6.03316	5.3375	5.51033	4.82399	5.54345	5.43775	5.32841
CA209009-5-28	5.08878	7.6521	7.22138	7.76624	NA	5.10631	5.18511	5.41567	2.31196	5.5814	3.38962	4.98817	5.09819	3.87584	3.96781	3.48939	3.73629	5.2414	5.11843	5.02842	3.5709	NA	5.23118	NA	6.47125	5.04812	7.343	7.17389	6.2235	5.8445	7.59523	7.48671	5.86337	4.23657	5.76751	5.95842	5.22075	3.97212	4.79418	5.48748	5.62649	4.46177	6.19409	5.62047	5.83839	5.09559	5.96103	5.7123	5.65694
CA209009-5-29	7.10257	8.46343	7.2196	8.05	5.01198	5.04867	5.05066	4.8922	2.66394	5.91923	5.19077	5.19532	5.26127	5.59096	4.57858	4.28158	4.14802	5.09812	5.76302	5.27923	3.9012	1.49003	5.43092	2.65205	6.69031	5.22548	7.31772	7.26962	6.18272	6.01119	7.64467	7.12369	6.02304	4.15714	5.70905	4.80887	5.52598	4.40896	4.93842	4.85641	5.09897	4.33742	5.57217	5.08085	5.27421	4.66594	5.21062	5.2388	5.36259
CA209009-5-41	7.90957	8.32214	6.8435	8.07412	5.26954	4.92935	4.90585	5.25232	3.8553	5.47813	5.13664	4.88345	5.34928	5.05516	5.54592	4.33365	3.79138	5.05311	5.55306	4.83065	3.67199	2.20324	5.27335	2.37585	6.54686	5.24032	7.16084	7.03888	5.97054	5.84593	7.39406	6.77235	5.61649	3.98204	5.64162	4.67388	5.12901	4.07616	4.85079	4.28456	4.5298	4.5146	4.9816	4.56258	4.75828	4.28228	4.72849	4.74556	4.97824
CA209009-5-50	7.29876	8.29368	6.70667	8.09955	4.84019	5.13859	5.00232	5.10076	3.47942	6.39938	4.60562	5.02885	5.32622	5.06749	4.69248	2.89485	2.6238	5.09601	5.76676	4.88141	3.41476	NA	5.47644	NA	6.58216	5.13368	7.26163	7.1872	6.39642	5.90978	7.68867	7.53002	5.99894	4.06405	5.90529	5.26962	5.54961	4.35645	4.7922	5.23368	5.21353	4.10764	5.7166	5.3624	5.47939	4.91015	5.61571	5.50194	5.47604
CA209009-5-63	NA	NA	NA	NA	NA	NA	NA	NA	NA	NA	NA	NA	NA	NA	NA	NA	NA	NA	NA	NA	NA	NA	NA	NA	NA	NA	NA	NA	NA	NA	NA	NA	NA	NA	NA	NA	NA	NA	NA	NA	NA	NA	NA	NA	NA	NA	NA	NA	NA
CA209009-5-73	7.0065	8.24674	6.8902	8.05763	4.5111	5.14752	5.04597	4.92997	3.40968	5.76333	5.07648	4.94342	5.59095	4.79322	4.7588	4.29329	NA	5.06235	5.50049	4.941	3.26338	NA	5.03128	NA	6.68128	5.16743	7.19055	6.98855	5.99225	5.72317	7.60465	7.2894	5.75438	4.08872	5.59562	5.09521	5.24409	4.15202	4.84512	5.04614	5.32527	4.41272	5.8672	5.34407	5.60077	4.87042	5.62961	5.43508	5.49794
CA209009-5-106	6.01026	8.0547	7.06323	8.36805	5.48876	5.09043	5.0924	5.44892	3.86289	6.15149	5.5806	5.2955	5.91147	4.50652	4.84222	4.8297	3.41332	5.36688	5.57979	5.13794	3.80947	2.75602	5.99089	NA	6.94235	5.48265	7.46385	7.26216	6.33212	5.86344	7.84546	7.45241	6.06054	4.04675	5.76872	5.2884	5.49972	4.34574	4.70786	5.12493	5.26168	3.92403	5.73364	5.28879	5.57395	4.90312	5.48169	5.43728	5.35396
CA209009-6-39	6.45174	8.27876	6.69081	8.0932	4.71188	5.03089	5.02974	4.69448	3.75971	5.68005	5.38198	5.05693	4.71527	4.71286	5.05529	4.88399	3.88324	5.07492	5.83054	4.78196	3.48421	NA	5.40308	1.77815	6.42052	5.13128	7.41568	7.05502	6.08171	5.81708	7.60054	7.07912	5.74961	4.12647	5.38122	4.51472	5.14998	4.29254	4.76108	4.98439	4.92296	4.01504	5.48134	5.21047	5.44763	4.87153	5.49469	5.25156	5.45734
CA209009-6-99	NA	NA	NA	NA	NA	NA	NA	NA	NA	NA	NA	NA	NA	NA	NA	NA	NA	NA	NA	NA	NA	NA	NA	NA	NA	NA	NA	NA	NA	NA	NA	NA	NA	NA	NA	NA	NA	NA	NA	NA	NA	NA	NA	NA	NA	NA	NA	NA	NA
CA209009-8-100	8.10679	8.29118	7.17458	8.20289	4.02466	5.29715	5.12396	5.36491	2.96456	6.48476	4.1698	5.40917	5.2733	4.93594	5.79194	4.20692	4.46335	5.32229	5.51969	5.04349	3.79917	1.41945	5.18066	2.55047	6.48537	5.08476	7.42031	7.14945	6.04419	5.94697	7.67495	7.39137	5.87386	4.32447	5.81855	5.1643	5.46594	4.46967	5.07421	5.17339	5.53371	5.02297	6.07342	5.5419	5.73982	5.03152	5.70018	5.54802	5.52923
CA209009-8-105	6.63459	8.00284	7.10902	8.27528	3.80493	5.27327	5.2355	4.85435	4.00261	5.79738	4.7873	5.46982	5.15312	5.18083	4.70739	4.62434	3.84394	5.23996	5.49494	5.11137	3.65613	NA	5.44112	4.09763	6.47848	5.31506	7.37749	7.27322	6.13966	5.8293	7.79956	7.36213	6.07269	4.32622	5.70391	5.10975	5.50373	4.29131	4.49124	5.07457	5.1455	4.1254	5.55181	5.07701	5.36057	4.71247	5.28722	4.87544	5.25895
CA209009-9-27	6.51761	6.74736	6.8048	7.96647	4.048	5.07604	5.13356	4.45044	2.75213	5.9656	5.33335	4.8429	4.77527	5.24796	4.58053	4.32543	3.97774	5.02945	4.36193	4.98735	3.63495	NA	5.42345	NA	6.50251	5.09193	7.2679	6.68634	5.67646	5.87114	7.61331	7.03528	6.12077	4.35547	5.6785	4.86232	5.68471	4.62019	4.76028	4.80941	4.91305	4.48387	5.46614	5.0495	5.32186	4.53972	5.08956	4.96	5.19574
CA209009-9-30	6.24348	7.93414	6.85905	8.25139	5.54118	5.07879	4.98352	4.88487	3.63688	5.82618	5.1045	5.14787	5.20162	5.46149	5.30842	4.57483	4.29441	5.08021	5.45585	4.97173	4.07826	3.58005	5.66357	NA	6.57723	5.26122	7.63007	7.07278	5.8512	6.01113	7.80272	7.09368	6.14736	4.09966	5.91156	3.02553	5.4061	4.29133	5.05036	4.56453	4.40309	4.06272	4.89524	4.63452	4.86109	4.55092	4.57423	4.44325	5.16452
CA209009-9-34	6.14541	7.71676	6.90318	8.31206	4.42998	5.08484	4.98921	5.26271	3.34883	6.1079	5.4502	5.0176	5.29989	4.73099	5.05934	4.41897	3.16992	5.20685	5.41337	4.91816	3.6157	NA	5.4627	1.87157	6.62483	5.27779	7.39198	7.30928	6.20661	5.82525	7.68102	7.05112	5.95832	4.14463	5.64354	5.02575	5.50187	4.05738	4.63842	4.59767	4.53211	4.65502	4.9981	4.7866	4.90947	4.71461	5.00363	4.65531	5.36346
CA209009-9-45	6.18474	7.55308	7.35196	8.05048	5.47093	5.116	5.26894	5.18672	3.74019	6.52511	5.35384	5.18806	5.44395	4.61193	5.08595	4.42651	4.18132	5.28998	4.9955	5.0296	4.44214	2.72891	5.70108	NA	6.63434	5.19034	7.37222	7.17527	6.12187	6.05623	7.70796	7.21013	5.92064	4.03316	6.01203	4.52138	5.25938	4.32366	4.89351	4.9907	5.22599	5.06065	5.69776	5.23565	5.43848	4.84307	5.40242	5.2322	5.42165
CA209009-9-47	6.06553	7.25865	6.91479	8.18003	4.10802	5.03466	5.06781	4.87577	3.67249	6.00766	4.4495	5.03109	5.35298	4.81429	4.85215	4.22764	4.0906	5.05838	4.74995	4.99594	3.86541	5.46159	5.50123	NA	6.63744	5.12602	7.33436	7.14648	6.05454	5.8762	7.71494	7.22157	6.0245	4.06518	6.06424	4.8728	5.55875	4.42638	4.87108	5.13986	5.33236	4.30978	5.72249	5.13286	5.2743	4.70222	5.29736	5.18131	5.28876
CA209009-9-52	NA	NA	NA	NA	NA	NA	NA	NA	NA	NA	NA	NA	NA	NA	NA	NA	NA	NA	NA	NA	NA	NA	NA	NA	NA	NA	NA	NA	NA	NA	NA	NA	NA	NA	NA	NA	NA	NA	NA	NA	NA	NA	NA	NA	NA	NA	NA	NA	NA
CA209009-9-66	6.36103	7.6377	6.84471	8.33279	4.04852	5.03163	4.99316	4.95997	3.29055	6.0082	5.50337	4.71536	5.41481	4.70667	4.16207	4.6027	3.83828	5.06981	4.95183	4.90835	4.03396	NA	5.78565	NA	6.8502	5.32092	7.48189	6.9911	5.9649	5.98302	7.98375	7.06443	6.14973	4.22136	5.7164	4.5652	5.61252	4.3033	4.82458	4.73517	4.66639	3.83361	5.1441	4.86347	5.0407	4.57311	4.99732	4.7622	5.21716
CA209009-9-74	5.64368	7.91315	7.0016	7.89847	4.4155	5.1509	5.14581	4.96824	2.79213	6.16651	5.00671	5.12249	5.34463	4.76982	4.35136	4.44197	4.11577	5.16329	5.43606	5.00419	3.56928	1.51122	5.33335	2.37144	6.48086	4.98118	7.58328	7.12327	6.02884	5.81705	7.57914	6.90952	5.8769	4.1787	5.74727	4.84703	5.47762	4.37606	4.73654	4.64582	4.79009	3.84061	5.34452	4.98245	5.24437	4.42961	5.12431	5.06008	4.98945
CA209009-9-88	6.00364	7.81349	7.05906	7.80336	4.65957	5.33192	5.29404	5.27489	1.75013	5.70402	4.77805	5.39814	5.32734	4.89161	4.25368	4.05221	4.25122	5.29302	5.49977	5.02539	3.78635	NA	5.34602	2.1284	6.3373	4.98396	7.4485	7.05234	6.0942	5.92958	7.37033	7.33637	5.52378	4.20766	5.39081	5.49773	5.27841	4.29135	4.81278	4.92483	5.33942	4.70029	5.94265	5.52971	5.93345	4.907	5.8183	5.62256	5.33664
CA209009-9-97	6.48827	7.64625	6.79455	8.14735	4.75173	4.98127	5.07014	4.86687	4.21738	5.8094	4.97626	5.01308	5.73706	5.23037	4.92724	4.36334	4.11609	5.12121	5.25187	4.87117	3.96004	2.1817	5.85355	NA	6.61062	5.19357	7.32875	7.04815	6.05099	5.95263	7.74351	7.15342	5.8823	4.17226	5.47488	4.58961	5.43792	4.21454	4.88555	4.99115	5.21552	5.03324	5.62106	5.08863	5.2545	4.86516	5.1181	4.82713	5.44313
CA209009-9-119	5.9923	8.58998	7.27625	8.20479	4.88528	5.18954	5.25938	4.8905	3.9919	5.74885	4.82524	5.21026	5.77068	5.12197	4.52992	2.78119	4.06651	5.15828	5.93689	5.10073	3.6387	1.03409	5.28775	2.41764	6.58767	5.17793	7.32007	7.15316	6.40485	6.16166	7.6571	7.56907	6.08488	4.13952	6.556	5.3069	5.66545	4.80106	5.26572	5.20882	5.43946	5.49708	5.94317	5.56659	5.64236	5.10898	5.71162	5.50678	5.53585
CA209009-10-112	7.16535	8.43335	6.70714	8.19632	4.96033	5.01164	4.99599	4.76192	3.00317	6.07417	5.20974	4.83238	5.29081	5.00431	4.39435	4.73555	3.54232	4.974	5.98513	4.84324	4.14749	NA	5.50838	1.95999	6.58322	5.09687	7.37809	7.12478	6.16629	5.84217	7.61569	7.22718	5.9573	4.03547	5.62494	4.72371	5.4617	4.24628	4.7791	5.05984	5.3538	4.37315	5.92052	5.44428	5.67718	4.90232	5.66918	5.56206	5.51173
CA209009-11-5	7.02649	8.24028	6.89028	8.29187	4.27897	5.03875	5.11733	5.0853	3.24769	6.3738	4.36454	4.90461	5.53353	5.31294	4.64933	4.6011	4.16953	5.1639	5.73809	4.98104	3.78251	NA	5.7237	2.14364	6.43517	5.30555	7.22158	7.50754	6.43113	5.92438	7.778	7.34648	6.03293	4.07782	5.82693	4.77448	5.40464	4.48268	4.57819	5.17088	5.39841	4.8855	5.88582	5.41026	5.48764	5.06748	5.5041	5.30928	5.56964
CA209009-11-8	5.83769	8.61822	6.95735	8.15113	4.76681	5.13781	5.13438	4.73395	2.62116	5.77525	4.7679	4.8257	4.66149	4.87547	4.24407	4.15385	4.13604	5.14019	6.0853	4.95061	3.54437	1.14324	5.29627	2.81478	6.56681	5.0319	7.31045	7.03448	6.20374	5.79913	7.56437	7.07063	6.09806	4.27542	5.6047	4.69499	5.51431	4.14079	4.91512	5.00501	5.26269	4.69766	5.76559	5.34422	5.49271	4.70123	5.57599	5.39566	5.34457
CA209009-11-10	5.8622	7.4466	7.07245	8.37314	5.04862	5.07633	5.22416	5.42763	3.45979	6.27746	5.00834	5.03841	5.31657	5.42651	4.59193	4.11885	2.90884	5.25341	4.49521	5.08491	3.90613	1.28008	5.35128	2.14364	6.59421	5.25204	7.19657	7.03558	6.1431	5.94833	7.74294	7.21293	6.18091	4.48879	5.96296	4.9297	5.75637	4.5157	4.9556	5.13572	5.33955	4.67418	5.82524	5.18052	5.51311	4.74793	5.42997	5.29239	5.33396
CA209009-11-11	6.30473	8.05645	6.93328	8.3328	4.64049	5.02322	5.06099	5.14318	3.71839	5.76971	5.08372	4.89896	5.44899	5.25057	4.11692	4.26038	3.08228	5.10927	5.63907	5.0044	3.84426	NA	5.22578	1.5563	6.57359	5.15289	7.35312	7.32451	6.31768	5.92593	7.67617	7.10866	5.97136	4.24218	5.65011	4.52076	5.74682	4.56583	4.97793	4.87229	5.10207	4.89484	5.58767	5.10889	5.22238	4.81834	5.15389	4.86294	5.40894
CA209009-11-12	5.5145	7.49598	7.0789	8.11277	5.24849	5.25267	5.37746	5.15879	2.92309	6.61155	6.04516	5.46874	4.7958	4.99377	5.04664	4.38014	4.17471	5.34289	5.04884	5.17296	3.92701	5.65394	5.3511	2.56205	6.59692	5.22831	7.36557	6.97459	5.98169	5.77806	7.52727	7.32539	5.96544	4.54794	5.98069	5.1202	5.56017	4.6039	5.13725	5.46998	5.32009	4.81918	5.93821	5.34033	5.53677	4.91338	5.63178	5.38715	5.46658
CA209009-11-13	6.3564	8.00569	6.87125	8.07939	5.47183	5.02265	5.10618	4.92546	3.51043	6.4179	5.57885	5.08433	5.09689	4.91265	4.76208	4.42881	4.01994	5.1747	5.61118	4.91171	3.77572	NA	5.41372	NA	6.60715	5.25535	7.48054	7.12825	6.2233	5.94619	7.48997	7.16341	5.8358	4.1179	5.99156	4.82183	5.39403	4.34822	4.78946	5.0819	5.37315	4.53693	5.88912	5.46704	5.59903	4.92651	5.61911	5.62166	5.4263
CA209009-11-14	6.83334	8.09067	6.79978	8.22859	5.24082	4.94203	5.02785	5.35539	3.46161	5.64862	4.80311	4.83686	4.81104	5.01556	5.08901	4.41316	3.58013	5.16128	5.36611	4.92399	3.70724	0.825819	5.36562	2.18639	6.66135	5.24595	7.4759	7.30541	6.39913	5.93507	7.68506	7.1092	6.13627	4.11551	5.88265	4.55731	5.5733	4.47815	4.76632	4.88009	5.0935	4.56919	5.57392	5.10816	5.2558	4.74922	5.2233	5.184	5.40413
CA209009-11-24	6.76049	8.41882	6.65173	8.20631	NA	5.18182	5.16163	4.91383	2.40111	5.58076	3.0907	5.02613	5.28964	4.46006	5.10099	4.35163	2.82432	5.08416	5.92195	5.02922	3.53924	NA	5.69852	2.10449	6.62571	5.17481	7.08096	6.97866	5.74769	5.55573	7.64858	7.38702	6.17834	4.0902	6.03319	5.79362	5.58546	4.6279	4.68888	4.91294	4.73906	NA	5.07315	4.72112	4.99571	4.57716	5.07219	4.72729	5.17959
CA209009-11-25	6.14154	8.06228	6.89317	7.80154	3.89153	5.234	5.00206	5.16512	2.33689	6.00901	3.83118	5.36762	4.77061	5.1334	4.07678	4.18349	4.19984	5.35435	5.62886	4.8489	4.01083	NA	5.61878	2.19312	6.31722	5.09993	7.02997	6.78605	6.03492	5.68041	7.51396	7.53036	6.24278	4.13779	5.96477	6.07218	5.35826	4.60242	4.79497	5.20773	5.45007	4.58007	5.93245	5.45744	5.82346	5.02929	5.86278	5.60142	5.52544
CA209009-11-38	5.70297	7.79112	6.75593	8.15851	3.51258	4.87867	4.98456	5.03884	3.65712	5.85669	3.61036	4.74487	4.99744	4.66532	4.34405	4.64445	3.7735	4.89839	5.35113	4.89386	3.37155	NA	5.34749	2.02366	6.48399	5.11079	7.28618	6.94041	5.90465	5.94513	7.65862	7.14125	6.01578	4.07879	5.52421	4.87991	5.52351	4.47055	4.74842	4.96852	5.12078	4.60696	5.55947	5.05765	5.35054	4.65778	5.31051	5.08654	5.34124
CA209009-11-40	5.82225	7.62035	6.86108	8.03967	NA	5.11532	5.08977	4.9604	2.5747	6.13951	4.33493	5.09304	5.27672	4.91292	4.49585	4.34422	3.91176	5.08814	5.34803	5.05042	3.79515	NA	5.43978	2.2667	6.49224	5.01582	7.24291	6.93926	6.02984	5.69816	7.57582	7.37345	5.77402	4.22926	5.60763	5.47521	5.22071	4.19084	5.02241	4.90165	4.82454	NA	5.29483	5.05127	5.36377	4.77435	5.54422	5.34219	5.45266
CA209009-11-56	7.52233	8.47117	7.11579	8.2557	3.40938	5.15491	5.05533	4.9638	3.66751	6.45118	5.04664	5.10551	4.78467	4.31925	5.0194	4.50737	NA	5.12089	5.90434	5.04337	3.78693	NA	5.46083	2.80017	6.72948	5.22386	7.25556	7.30508	6.2108	5.73041	7.71255	7.30134	6.24885	4.26017	6.1202	4.99935	5.87521	4.56823	5.03442	4.96551	5.0863	4.47565	5.47788	5.02343	5.29543	4.62575	5.2559	5.1589	5.32228
CA209009-11-57	5.73186	7.82143	6.71812	8.25701	3.56191	4.8848	4.8758	4.8075	3.69982	6.3452	5.16806	4.79435	5.38789	4.33717	4.83008	4.61952	4.41814	4.97379	5.31844	4.66711	3.50433	1.24335	5.47647	1.68124	6.61961	5.15094	7.44464	7.40584	6.1271	5.91253	7.61933	7.14833	5.89341	3.90494	5.67203	4.46983	5.20054	4.23926	4.87297	4.77315	5.07496	4.30146	5.60627	5.08182	5.27453	4.53436	5.35727	5.29546	5.33551
CA209009-11-71	6.08452	7.75189	6.754	8.15519	4.61066	4.9273	4.9181	4.87348	3.3697	5.52148	5.42043	4.52197	5.46619	4.85578	5.0403	4.24308	2.40285	5.00417	5.17953	4.8818	3.46163	NA	5.22183	1.68124	6.49286	5.01573	7.19324	7.14301	6.00364	5.60035	7.49538	7.09211	5.688	4.07755	5.22141	4.58761	5.43818	4.2059	4.42742	4.83928	5.01986	4.32699	5.45953	5.0734	5.29431	4.74569	5.34355	5.14929	5.46166
CA209009-11-79	6.59162	7.67337	6.67267	8.21652	3.07796	4.96977	4.94574	5.06725	3.06399	5.72718	4.21136	4.55482	5.59731	5.35198	4.92562	4.65002	3.40745	5.00397	5.24029	4.92746	3.81536	NA	5.60345	1.70243	6.64556	5.14305	7.3486	7.18269	6.13845	5.65217	7.74291	7.33539	6.06867	3.96883	5.81125	5.10532	5.3331	4.3293	4.59398	4.84039	4.9118	NA	5.39598	5.06239	5.20178	4.69473	5.24607	5.13638	5.37458
CA209009-11-93	6.78752	8.37789	6.88148	7.66813	4.06488	5.11697	5.11678	5.17143	3.66091	6.57728	4.52052	5.49323	5.1935	4.59836	5.78149	4.8214	3.28098	5.21491	5.83834	5.02877	3.70425	1.35533	5.3643	NA	6.47596	5.02872	7.55611	6.78036	5.59625	5.81579	7.34723	6.90511	5.65153	4.17768	5.43216	4.99544	5.07724	4.16217	5.04635	5.2086	5.73715	4.74034	6.22022	5.45504	5.54388	4.722	5.79391	5.57649	5.15314
CA209009-12-115	5.95519	7.52772	6.74997	7.94064	3.40066	5.08264	4.96078	5.14008	2.91676	5.44795	4.63927	4.8934	5.35293	5.09116	4.47612	4.77862	3.83133	5.01664	4.94655	5.09035	3.39708	NA	5.55162	NA	6.61196	5.16557	7.32128	6.76707	5.96443	5.8152	7.43022	7.09147	5.60448	4.11116	5.95871	4.97092	5.04874	4.09792	4.46276	4.81269	5.13653	3.85266	5.67752	5.20528	5.50014	4.69119	5.50221	5.40857	5.45237
CA209009-13-36	NA	NA	NA	NA	NA	NA	NA	NA	NA	NA	NA	NA	NA	NA	NA	NA	NA	NA	NA	NA	NA	NA	NA	NA	NA	NA	NA	NA	NA	NA	NA	NA	NA	NA	NA	NA	NA	NA	NA	NA	NA	NA	NA	NA	NA	NA	NA	NA	NA
CA209009-13-51	4.82905	8.10891	6.92665	8.10274	3.91674	4.96164	4.75207	4.74241	NA	5.70022	5.29076	4.87262	5.15953	4.49564	4.86909	4.28063	4.51395	4.95455	5.66321	4.4251	3.91095	1.48273	5.13561	1.88536	6.54494	5.03979	7.26896	6.74901	5.88594	5.79039	7.74338	7.11875	5.90465	3.89843	5.78041	4.55284	5.33093	4.30282	4.67064	4.76256	4.99225	NA	5.50614	5.17225	5.40376	4.69723	5.36238	5.24466	5.38306
CA209009-13-90	5.8029	7.61374	6.66894	8.20563	0.0310702	5.02908	5.10078	4.88313	2.76394	6.54976	3.73103	4.96195	5.44593	4.12767	4.48098	4.3949	3.60865	5.10594	4.65592	4.80404	3.46132	NA	5.81591	2.09621	6.52667	5.1802	7.45051	7.24449	6.18389	5.47995	7.4982	7.00789	5.91046	4.14529	5.64148	4.5654	5.4771	4.22523	4.80221	4.7484	4.96915	4.42596	5.42636	5.01587	5.18492	4.60215	5.24445	5.24382	5.46807
CA209009-13-96	6.17148	7.53872	7.25464	7.99076	4.61783	5.21031	5.14423	4.88875	2.80644	6.2893	4.8551	5.19628	4.85307	4.7015	4.48541	4.07191	4.32403	5.223	4.74114	4.92715	4.30546	3.22828	5.55746	2.39724	6.56952	5.07311	7.37349	7.06779	6.13321	5.85585	7.7559	7.39616	6.12508	4.24946	5.91373	5.25005	5.41824	4.27955	4.89796	5.18528	5.33437	4.40974	5.70743	5.25717	5.5461	4.79409	5.47252	5.41345	5.45251
CA209009-13-103	5.44378	7.85088	6.59552	8.10267	2.11565	4.98865	5.04486	4.84131	3.6663	6.24885	3.462	4.90185	5.15121	4.88615	4.55629	2.44228	3.81292	5.03944	5.4206	5.0128	3.41249	1.5752	5.29074	2.07041	6.56766	5.21877	7.23831	7.14835	6.06166	6.02567	7.66841	7.15154	6.03607	4.01764	6.04119	4.76912	5.62453	4.19575	4.85632	5.70208	6.09101	4.27502	6.50481	5.82306	5.63778	5.18756	5.90618	5.84156	5.38589
CA209009-13-111	5.47643	7.20895	6.98265	8.01091	4.44891	5.21526	5.09231	5.06611	2.99221	6.25396	4.77654	5.26549	5.5277	5.00842	4.64651	4.15989	4.00195	5.24338	4.7405	4.91101	3.91635	NA	5.2442	2.14364	6.4851	5.10317	7.20664	7.07878	6.04258	5.87317	7.88862	7.38324	6.25188	4.46789	5.82113	5.3734	5.73368	4.5704	4.98547	4.97593	5.15868	4.52298	5.48954	5.21452	5.46058	4.62433	5.235	5.08425	5.4003
CA209009-14-59	6.16247	7.33489	6.79074	8.22442	5.34202	4.96988	4.97217	4.85792	3.16945	5.87945	5.16979	4.86487	5.14904	4.60234	4.42867	4.18051	4.25783	4.99098	4.89131	4.60771	3.5537	1.0543	5.35555	1.52634	6.53269	5.23946	7.2014	7.13203	5.95126	5.84229	7.64184	7.16481	5.8038	3.74654	5.5015	4.53045	5.28496	4.28341	4.76564	4.89093	5.1872	4.5236	5.7083	5.07291	5.19617	4.75787	5.20234	4.85769	5.48624
CA209009-14-69	7.40863	8.46895	6.86474	8.13207	5.24883	5.09292	5.07005	4.4345	3.03203	6.26034	5.33734	4.76343	5.29977	4.25809	4.43385	4.60092	3.01958	5.01263	6.00549	4.8587	3.88689	1.0543	5.62641	2.30963	6.6146	5.08231	7.17673	6.79466	5.58568	5.72243	7.44136	6.97937	5.67759	3.62686	5.70676	4.33426	5.2225	4.08531	4.89888	4.82403	5.07885	4.15497	5.61483	5.10584	5.40723	4.63276	5.40804	5.12388	5.13257
CA209009-14-80	7.18003	8.18999	6.9761	8.20274	5.45112	4.9652	5.02397	5.0997	3.46148	5.81594	5.74166	4.91779	5.21506	4.54148	4.54588	4.4516	3.76237	5.10119	5.76448	4.80973	3.71865	1.14324	5.58799	1.993	6.67338	5.17011	7.35784	7.15132	5.92052	5.89798	7.52213	7.12005	5.77652	3.88409	5.55315	4.58763	5.23333	4.5189	4.89252	4.82995	5.08165	4.51964	5.64067	5.14793	5.22326	4.8196	5.27129	4.9465	5.46366
CA209009-14-87	8.46104	8.48507	6.84115	8.21528	4.6929	5.0489	4.92988	5.24214	3.68221	6.23553	5.15035	4.95201	4.77969	4.54787	4.27375	4.43632	4.39599	5.14331	5.88606	4.89297	3.59076	1.0543	5.37741	2.04297	6.76731	5.36965	7.2301	7.10533	5.92643	5.89824	7.67852	6.97197	6.09018	3.9813	5.74382	4.66743	5.80763	4.45009	4.90835	4.47861	4.74726	4.34498	5.32964	4.89878	4.94573	4.59952	4.98918	4.61066	5.21325
CA209009-14-89	6.84646	8.08819	7.00002	8.03692	5.22064	5.01816	5.03654	4.80882	1.64478	5.81403	4.9579	5.13725	4.9628	4.60506	4.59418	4.16585	4.01904	5.07688	5.65853	4.88333	3.91972	1.36509	5.37376	2.31471	6.33677	5.02553	7.25802	7.20405	5.93363	5.88291	7.68619	7.00012	5.99639	4.38848	5.68422	4.54251	5.50723	4.34182	4.94994	4.94751	4.85337	4.69707	5.334	4.85016	4.99037	4.48828	4.99272	4.65284	5.24675
CA209009-14-98	6.11462	6.97232	7.11001	8.23448	4.4436	5.19377	5.20323	5.04997	3.39751	6.27672	4.37744	5.17315	5.45379	4.98989	4.35907	4.57914	3.75107	5.27186	4.51895	5.06774	3.53869	1.09209	5.44561	NA	6.71429	5.42222	7.3163	7.13308	6.01983	5.98307	7.78818	7.47073	6.11004	4.53783	5.91624	5.18449	5.68947	4.50354	5.13133	5.38124	5.55428	4.69963	6.00282	5.52044	5.75267	5.08245	5.86191	5.54571	5.60858
CA209009-14-107	7.75039	8.24616	6.81451	8.2338	5.12593	5.13184	5.11184	5.01102	3.30233	5.92581	5.1785	5.07282	5.26384	4.93893	4.47856	2.0798	4.32065	5.36911	5.52274	4.82544	3.71199	5.81025	5.42997	2.2833	6.62858	5.26692	7.24915	7.17575	5.97467	5.8765	7.74689	7.33872	6.03629	4.34556	5.76246	5.08544	5.53377	4.38467	5.10032	5.30626	5.36936	5.03236	5.85211	5.37937	5.40341	5.01615	5.48699	5.09879	5.48448
CA209009-15-75	6.61647	8.3222	6.74725	8.02972	NA	4.97013	4.97998	4.9208	3.70102	6.26822	3.50992	4.81726	3.41729	4.22602	4.35241	4.41853	4.03087	4.95184	5.62411	4.92873	3.25253	NA	5.25798	2.77988	6.62769	5.2092	7.11694	7.24551	6.11801	5.80689	7.55022	7.1798	6.03831	3.82212	5.53672	4.85466	5.27567	4.51553	4.77151	4.8667	5.06969	NA	5.56987	4.768	5.1289	4.21355	5.33769	4.94251	5.09166
CA209009-15-76	5.93535	7.47974	6.86135	8.25521	4.67121	4.93127	4.99244	5.16053	2.32991	6.31815	4.96185	4.80344	3.61645	4.73948	4.50633	4.69624	4.14362	5.04448	4.92206	4.79689	3.86801	NA	5.82827	2.23147	6.62767	5.20616	7.3028	7.38459	6.22294	6.05359	7.68378	7.25531	6.00114	4.1176	5.77285	4.72113	5.39661	4.42249	4.97306	4.92311	5.17439	4.59173	5.75982	5.5138	5.49419	5.03668	5.90911	5.60363	5.46369
CA209009-15-77	6.25779	7.79635	6.91916	8.01997	5.01748	5.04187	4.99682	4.49771	2.50069	5.67556	4.64286	4.87609	3.63802	4.21205	4.46352	4.48185	3.93186	4.92632	5.07593	4.89275	4.13259	NA	5.69797	2.79014	6.57813	5.10415	7.52725	6.85328	5.66678	5.74892	7.5699	6.94112	6.07155	4.10464	5.68998	4.23587	5.39624	4.21517	5.02073	4.78334	4.93281	4.34787	5.54437	5.04827	5.32939	4.63292	5.48605	5.14722	5.33312
CA209009-15-81	6.50385	7.44153	7.20019	8.19782	3.71704	5.02934	5.15441	4.88377	3.1182	6.46554	4.1698	5.04508	3.66267	4.53326	4.66201	4.01371	4.01308	5.14236	4.59034	4.84319	4.48257	NA	5.98238	2.69827	6.5314	5.25202	7.28354	7.13083	6.09063	5.89512	7.6814	7.16792	6.20455	4.26761	5.71235	4.50789	5.57081	4.58962	4.88349	4.71924	4.76996	4.91999	5.2017	4.75591	4.96926	4.4649	5.06524	4.98235	5.37082
CA209009-15-83	6.21843	7.9219	7.26312	8.09881	4.80112	4.99665	5.0767	4.99424	2.70733	5.67484	4.78215	4.89083	3.61522	4.09097	4.46945	4.18134	3.61189	5.00554	4.78899	4.93951	4.04314	1.38397	5.96267	2.50406	6.66397	5.22146	7.32779	7.27917	6.15699	5.99003	7.54918	7.29828	5.87735	4.1191	5.62244	5.21577	5.30331	4.36944	5.17036	5.14916	5.48402	4.88744	6.00923	5.47244	5.65804	4.86742	5.78447	5.68685	5.51737
CA209009-15-94	5.98704	6.79509	6.90072	8.17547	4.95106	4.8409	5.00782	4.76903	2.64563	6.01853	5.12313	4.96559	3.65783	4.60323	4.48809	4.25459	3.91471	5.0357	4.25968	4.97476	3.7886	1.46006	6.35228	2.42553	6.45989	5.22556	7.14457	7.33554	6.20554	5.80272	7.62455	7.24625	5.98423	4.16853	5.71655	4.65138	5.46842	4.32573	4.79941	4.96895	5.18425	3.4648	5.66584	5.16697	5.31851	4.75644	5.58509	5.19683	5.48714
[truncated: 153 more columns]

## Sheet: week 9
Unique_Subject_Identifier	adenosine	inosine	kynurenine	tryptophan	1,7-dimethyluric acid	1-methyladenosine	1-methylguanosine	1-methylnicotinamide	2-aminooctanoate	3-methylhistidine	3-methylxanthine	4-acetamidobutanoate	4-hydroxy-3-methylacetophenone	4-hydroxyhippurate	4-pyridoxate	5-hydroxytryptophan	5-hydroxytryptophol	7-methylguanine	8-hydroxy-deoxyguanosine	acetyl-galactosamine	allantoin	allopurinol riboside	alpha-glycerophosphocholine	anthranilic acid	arginine	asparagine	betaine	bilirubin	biliverdin	butyrobetaine	carnitine	C2 carnitine	C3 carnitine	C3-DC-CH3 carnitine	C4 carnitine	C4-OH carnitine	C5 carnitine	C5:1 carnitine	C5-DC carnitine	C6 carnitine	C8 carnitine	C9 carnitine	C10 carnitine	C12 carnitine	C12:1 carnitine	C14 carnitine	C14:1 carnitine	C14:2 carnitine	C16 carnitine
CA209009-1-20	6.25424	7.17688	6.9985	8.18372	4.1948	4.98221	4.95689	4.92397	3.42815	6.04925	5.20282	4.90166	5.45947	4.37771	4.33063	4.21164	3.74022	5.06491	4.573	4.94126	4.19236	0.791057	5.98581	NA	6.48156	5.24282	7.23912	7.29121	6.34824	5.898	7.59722	7.06866	5.89478	3.9689	5.53829	4.81319	5.38414	4.16415	4.7909	4.94869	5.05581	4.91268	5.51109	5.20779	5.31934	4.88252	5.27044	5.12807	5.51174
CA209009-1-32	6.29944	7.11879	7.08113	8.32081	4.94009	5.03387	5.14654	4.91392	NA	6.27573	4.90057	5.2017	5.69586	4.7691	4.82273	4.07097	3.97383	5.16512	4.62211	4.88433	4.15197	NA	6.28663	NA	6.43334	5.21786	7.32068	7.03041	6.12261	5.93916	7.8863	7.37881	6.33546	4.18177	6.13712	4.69718	5.74273	4.58168	4.89263	5.19213	5.38417	4.7934	5.785	5.28156	5.41001	5.047	5.4188	5.26977	5.67728
CA209009-1-43	6.13719	8.08336	6.91519	8.10477	4.65433	4.95463	5.00137	4.83741	2.72538	5.92855	4.36079	5.0461	5.47754	4.77582	4.45715	4.61177	3.88771	5.09599	5.52886	4.78895	3.98265	NA	5.95556	NA	6.62281	5.2126	7.39866	6.86992	5.81897	5.7579	7.60836	7.15012	6.08947	4.00641	5.72311	4.85185	5.38456	4.49355	4.81052	5.07112	5.0057	4.48936	5.48216	5.16786	5.32144	4.85787	5.31034	5.11777	5.56509
CA209009-1-62	5.942	7.61225	7.02104	8.2327	5.23142	5.06241	5.11085	5.42779	3.7627	6.44238	4.82948	5.11971	5.72249	5.17493	4.59861	3.18742	2.53445	5.24304	5.0556	4.97549	3.91471	NA	5.65875	NA	6.66973	5.37004	7.27759	6.85328	5.94078	5.9742	7.72868	7.40718	6.15687	4.1141	5.85216	4.72905	5.64962	4.59241	4.93626	4.98288	5.05955	3.7943	5.51859	5.06616	5.31018	4.75626	5.20498	5.03068	5.30411
CA209009-1-72	5.83259	6.58971	6.38084	7.38576	4.61747	5.21143	5.30456	4.96405	2.77543	6.06453	4.85023	5.55347	5.40509	5.20332	4.41492	4.22522	2.69711	5.36743	4.41958	5.13038	3.81049	2.71877	5.50978	2.36248	6.24383	5.25929	6.82508	7.23696	6.40515	6.1118	7.51741	7.50105	5.77918	4.42142	5.94821	5.66579	5.18299	4.29925	4.98399	5.37715	5.51584	4.48112	5.91987	5.40858	5.66228	5.11837	5.77534	5.59886	5.60977
CA209009-1-86	6.16929	7.21529	6.81056	7.78803	4.94598	5.12764	5.16281	5.01612	2.69764	6.28888	4.95721	5.33507	5.54988	4.56166	5.4382	4.03504	4.10107	5.20021	4.73243	4.93408	4.12325	1.8053	5.42046	2.62325	6.34767	5.02706	7.28792	6.90549	5.86112	5.73432	7.67595	7.18927	5.96	4.48117	5.88801	4.76446	5.4109	4.12531	4.73125	5.17948	5.00017	5.10007	5.41144	4.9941	5.1461	4.66103	5.05966	4.96146	5.27758
CA209009-1-118	6.37927	6.35444	6.99543	7.90064	3.41372	5.11973	5.09524	4.97921	3.63627	5.637	3.81514	5.42552	5.39981	5.24696	4.99167	4.55286	3.88487	5.36392	4.05449	4.90636	4.0288	1.96955	6.11046	NA	6.51653	5.33193	7.2332	7.04726	5.94388	6.076	7.63936	7.11202	5.89363	4.41261	5.56319	4.63561	5.18076	4.17121	4.79717	4.62958	4.71811	3.89267	5.23122	4.81364	4.98102	4.79498	4.90912	4.66341	5.37344
CA209009-2-42	NA	NA	NA	NA	NA	NA	NA	NA	NA	NA	NA	NA	NA	NA	NA	NA	NA	NA	NA	NA	NA	NA	NA	NA	NA	NA	NA	NA	NA	NA	NA	NA	NA	NA	NA	NA	NA	NA	NA	NA	NA	NA	NA	NA	NA	NA	NA	NA	NA
CA209009-2-48	5.49603	7.98236	6.969	8.17543	5.03304	4.92644	5.0355	4.92109	4.04033	6.3997	4.59237	5.10451	5.35093	4.78896	5.5885	4.50474	4.30172	5.00558	5.50643	4.98694	3.66881	2.08845	5.54764	2.76223	6.64862	5.1509	7.39998	7.31841	6.37523	5.92815	7.66613	7.19704	6.05187	4.07031	5.92081	5.11749	5.56132	4.64443	4.80067	4.86487	5.12937	4.5266	5.64489	5.13602	5.31472	4.6436	5.28393	5.33166	5.2821
CA209009-2-58	6.09321	7.94488	6.88857	7.77252	4.70461	5.00638	5.03161	6.04367	3.1494	5.45358	4.75229	4.70868	5.33416	4.22323	3.96143	4.40646	3.40105	5.12516	5.44239	5.0424	3.53171	1.10982	5.31501	NA	6.21014	4.80965	7.17233	6.82339	5.67693	5.39099	7.10109	6.53911	5.38277	3.75553	5.38691	4.04233	4.91767	3.62493	4.00149	5.17093	3.9718	NA	4.44144	3.99375	4.42275	3.84761	4.36945	4.37423	4.70839
CA209009-2-64	5.62166	6.55183	6.80068	8.13036	4.28923	4.93026	5.11247	5.03004	3.80368	6.32083	4.96465	4.85935	5.55837	4.49581	4.78557	4.13282	3.1653	4.97783	4.07759	4.8354	4.06464	4.81963	5.69787	NA	6.60327	5.14591	7.17862	6.90211	5.90447	5.9588	7.61499	7.15475	5.9209	4.21094	5.54719	4.72522	5.38289	4.37097	4.85786	4.84368	5.12449	4.44551	5.64022	5.24666	5.4778	4.76928	5.42943	5.30265	5.45504
CA209009-2-84	5.77247	6.83034	6.82739	7.95272	3.61222	5.05029	4.8878	5.82689	2.97384	6.31152	4.67284	5.37746	5.3357	4.97648	6.99131	3.67477	4.51459	5.44046	4.26778	4.99586	3.6375	1.60397	5.41573	NA	6.39239	4.95619	7.24066	6.87975	6.00533	5.71719	7.29209	6.91846	5.48371	4.15045	5.4696	4.80415	5.22771	4.39967	5.08774	4.72256	4.85547	3.98437	5.32032	4.77039	5.13947	4.36767	5.19967	5.19979	5.23217
CA209009-2-85	NA	NA	NA	NA	NA	NA	NA	NA	NA	NA	NA	NA	NA	NA	NA	NA	NA	NA	NA	NA	NA	NA	NA	NA	NA	NA	NA	NA	NA	NA	NA	NA	NA	NA	NA	NA	NA	NA	NA	NA	NA	NA	NA	NA	NA	NA	NA	NA	NA
CA209009-2-102	NA	NA	NA	NA	NA	NA	NA	NA	NA	NA	NA	NA	NA	NA	NA	NA	NA	NA	NA	NA	NA	NA	NA	NA	NA	NA	NA	NA	NA	NA	NA	NA	NA	NA	NA	NA	NA	NA	NA	NA	NA	NA	NA	NA	NA	NA	NA	NA	NA
CA209009-3-15	6.12723	7.88474	6.92815	8.22396	5.16887	5.13031	5.03583	4.78235	3.32973	6.26324	4.85184	5.13654	4.94812	5.03177	4.35972	4.22031	4.46221	5.11467	5.39556	4.96905	4.12479	4.37748	5.57739	NA	6.52535	5.09178	7.48157	7.05746	5.6847	6.14314	7.86663	7.3473	6.48289	4.10274	6.10803	4.76701	5.81983	4.78114	5.31779	5.39779	5.73959	4.79963	6.04364	5.36785	5.33099	4.89156	5.44466	5.21947	5.3964
CA209009-3-26	NA	NA	NA	NA	NA	NA	NA	NA	NA	NA	NA	NA	NA	NA	NA	NA	NA	NA	NA	NA	NA	NA	NA	NA	NA	NA	NA	NA	NA	NA	NA	NA	NA	NA	NA	NA	NA	NA	NA	NA	NA	NA	NA	NA	NA	NA	NA	NA	NA
CA209009-3-114	6.42835	7.86223	7.12684	8.22044	5.58695	5.09988	4.97442	5.1682	3.91223	6.15808	5.0195	5.1174	5.29651	5.54811	5.14444	4.60069	4.04477	5.14438	5.45467	4.88726	4.32989	3.16166	5.68878	2.44091	6.67971	5.29809	7.32383	7.06724	5.89985	5.87556	7.67347	7.02216	5.93836	4.19063	5.5935	4.42445	5.4351	4.27493	4.6903	4.60858	4.71828	4.64995	5.07849	4.6253	4.89496	4.47583	4.70978	4.60289	5.01139
CA209009-3-117	6.21204	8.14125	6.99235	8.10091	3.35986	4.98831	4.92219	4.82425	3.20179	5.57308	3.83745	4.98034	5.31705	5.05143	4.44643	4.37822	3.83083	5.07985	5.56948	4.7893	3.55384	NA	5.30173	1.993	6.5875	5.2205	7.19308	7.1579	6.13173	5.91522	7.33365	6.97685	5.7231	3.99237	5.66576	4.20712	5.17006	3.96744	4.85596	4.62151	4.91902	4.61555	5.38559	4.75971	4.96505	4.33229	4.93979	4.91368	5.01617
CA209009-4-49	6.67709	8.04131	6.94795	8.19829	4.81858	5.05943	5.01408	4.63781	3.03168	6.08025	5.65291	4.84167	5.70704	5.80933	4.37817	4.31286	3.70552	5.11467	5.62873	4.74735	3.66812	NA	5.70182	NA	6.45292	5.03975	7.3581	7.05751	5.83849	5.87728	7.63969	6.9823	6.36274	4.70573	6.02103	4.70316	5.73203	4.61452	4.80443	4.61894	4.70955	4.60749	5.20593	4.93756	5.198	4.63012	5.09205	4.8657	5.35058
CA209009-4-54	6.03265	7.94449	7.26921	7.96584	4.14771	5.08996	5.1279	5.03336	2.80172	5.79027	5.41452	5.01841	5.42722	4.7836	4.2161	4.62972	4.24995	5.2021	5.66353	5.05195	3.72482	NA	5.46881	2.77988	6.57604	5.26961	7.16818	6.98824	5.87428	5.84967	7.52559	7.1093	5.97614	4.31704	5.71689	5.00757	5.32384	4.28836	4.87389	4.73116	4.90664	4.86697	5.45614	5.15645	5.38198	4.68844	5.34394	5.18089	5.13056
CA209009-4-68	NA	NA	NA	NA	NA	NA	NA	NA	NA	NA	NA	NA	NA	NA	NA	NA	NA	NA	NA	NA	NA	NA	NA	NA	NA	NA	NA	NA	NA	NA	NA	NA	NA	NA	NA	NA	NA	NA	NA	NA	NA	NA	NA	NA	NA	NA	NA	NA	NA
CA209009-4-95	NA	NA	NA	NA	NA	NA	NA	NA	NA	NA	NA	NA	NA	NA	NA	NA	NA	NA	NA	NA	NA	NA	NA	NA	NA	NA	NA	NA	NA	NA	NA	NA	NA	NA	NA	NA	NA	NA	NA	NA	NA	NA	NA	NA	NA	NA	NA	NA	NA
CA209009-5-1	NA	NA	NA	NA	NA	NA	NA	NA	NA	NA	NA	NA	NA	NA	NA	NA	NA	NA	NA	NA	NA	NA	NA	NA	NA	NA	NA	NA	NA	NA	NA	NA	NA	NA	NA	NA	NA	NA	NA	NA	NA	NA	NA	NA	NA	NA	NA	NA	NA
CA209009-5-2	NA	NA	NA	NA	NA	NA	NA	NA	NA	NA	NA	NA	NA	NA	NA	NA	NA	NA	NA	NA	NA	NA	NA	NA	NA	NA	NA	NA	NA	NA	NA	NA	NA	NA	NA	NA	NA	NA	NA	NA	NA	NA	NA	NA	NA	NA	NA	NA	NA
CA209009-5-3	NA	NA	NA	NA	NA	NA	NA	NA	NA	NA	NA	NA	NA	NA	NA	NA	NA	NA	NA	NA	NA	NA	NA	NA	NA	NA	NA	NA	NA	NA	NA	NA	NA	NA	NA	NA	NA	NA	NA	NA	NA	NA	NA	NA	NA	NA	NA	NA	NA
CA209009-5-4	6.43507	7.58918	7.02603	8.14921	5.2419	5.03266	5.07223	4.89303	3.66418	5.83439	5.72201	5.0714	5.68149	5.38535	4.71889	1.60094	3.87813	5.08774	5.16061	4.71357	3.68921	3.82321	5.37844	NA	6.59811	5.19202	7.18428	6.98003	5.85917	5.86551	7.629	7.26772	6.16952	3.97373	5.71976	4.98165	5.61238	4.85459	4.75445	4.898	5.01611	4.81954	5.48933	5.18349	5.41014	4.80822	5.28428	5.18698	5.39846
CA209009-5-6	6.4312	7.53329	6.7247	8.03753	5.06665	5.0224	5.03005	5.24679	3.77707	5.4666	5.53663	4.78049	5.57127	4.77667	4.16512	4.24726	NA	5.08005	4.57613	4.75904	3.28976	NA	5.43491	2.29929	6.46072	5.11369	7.29745	6.98902	5.84377	5.78345	7.57268	7.08076	5.6783	4.03441	5.346	5.05984	5.07506	3.83256	4.74723	4.74855	5.07094	3.46244	5.60425	5.18105	5.48828	4.73824	5.48953	5.31023	5.34103
CA209009-5-17	6.41698	7.91421	7.06933	8.21699	4.97554	5.07017	5.00984	5.03499	2.67441	5.72763	4.53258	5.00839	5.81844	4.68337	4.32631	4.26655	4.52987	5.22852	5.18584	4.90612	3.74623	3.7487	5.39906	NA	6.65091	5.11471	7.40109	7.36522	6.18553	6.00018	7.67429	6.97957	6.04622	4.29205	5.53329	4.86109	5.51116	4.11947	4.81697	4.65048	4.91336	4.33947	5.37753	5.03876	5.23261	4.55764	5.23523	5.11917	5.34446
CA209009-5-18	8.88749	8.69421	6.77517	8.05873	5.21807	5.02963	4.99331	5.07239	3.72637	6.00941	5.11323	5.22801	5.77115	5.26292	5.25855	5.11923	NA	5.10841	6.0668	4.83538	3.70073	1.79106	5.71166	NA	6.74303	5.37132	7.52699	7.39153	6.30831	6.13338	7.71176	7.22074	6.0185	4.19827	5.86529	4.62445	5.5935	4.30599	5.20919	4.97117	5.21569	4.70551	5.7319	5.36719	5.44236	4.88727	5.45838	5.33698	5.47688
CA209009-5-21	NA	NA	NA	NA	NA	NA	NA	NA	NA	NA	NA	NA	NA	NA	NA	NA	NA	NA	NA	NA	NA	NA	NA	NA	NA	NA	NA	NA	NA	NA	NA	NA	NA	NA	NA	NA	NA	NA	NA	NA	NA	NA	NA	NA	NA	NA	NA	NA	NA
CA209009-5-22	5.98151	7.58273	6.86622	8.06941	5.01245	4.99806	5.05558	4.91359	3.40274	6.35589	5.1075	5.13883	5.68416	4.78003	5.05725	4.68448	3.65638	5.20369	5.01425	4.84627	3.64301	5.85722	5.59385	NA	6.44528	5.09083	7.36191	6.67917	5.54649	5.82832	7.67204	7.33813	6.1642	4.08303	5.80544	5.56544	5.5239	4.43019	4.63518	5.31462	4.96729	3.16884	5.37493	5.04538	5.23229	4.81211	5.36206	5.25373	5.52062
CA209009-5-23	6.03602	6.71027	6.72494	8.03897	4.41846	4.8467	4.85195	4.88938	1.7296	6.10665	4.79108	4.67102	5.64853	3.93859	4.25364	3.98861	3.05953	4.87663	4.02306	4.56413	3.39579	NA	5.32507	NA	6.53262	5.14774	7.25058	6.90452	5.90093	5.79602	7.5471	6.98325	5.95878	3.86772	5.85285	4.49693	5.42604	4.32435	4.70194	4.97865	5.18995	4.06842	5.62524	4.94316	5.15867	4.44037	5.16713	5.05523	5.16137
CA209009-5-28	NA	NA	NA	NA	NA	NA	NA	NA	NA	NA	NA	NA	NA	NA	NA	NA	NA	NA	NA	NA	NA	NA	NA	NA	NA	NA	NA	NA	NA	NA	NA	NA	NA	NA	NA	NA	NA	NA	NA	NA	NA	NA	NA	NA	NA	NA	NA	NA	NA
CA209009-5-29	6.52244	8.09346	7.2046	8.02252	4.47484	5.09441	5.07341	5.14421	2.85103	6.12015	5.34262	5.25413	5.42154	5.86423	4.61022	4.38258	4.47041	5.15043	5.49216	5.33414	3.97974	3.36836	5.57361	2.8515	6.71781	5.34958	7.3773	7.03985	6.03729	6.11242	7.76322	7.35283	6.29195	4.32597	5.99379	4.88319	5.77099	4.60477	5.04534	4.98246	5.13835	4.00881	5.5732	5.14599	5.25844	4.63711	5.22734	5.13471	5.30934
CA209009-5-41	8.17287	8.3859	6.91531	8.19938	5.43698	5.00532	5.0361	5.86533	3.94076	5.64884	5.90554	5.09519	5.56081	5.23862	5.61079	4.55175	3.85803	5.28381	5.6359	4.93763	3.67631	2.18609	5.35806	1.81158	6.53608	5.26376	7.37483	7.26066	6.09085	5.97265	7.50307	6.88899	5.74029	4.09711	5.69396	4.74379	5.22738	4.14403	4.98354	4.46538	4.686	4.51551	5.14006	4.7896	4.89029	4.41357	4.78863	4.90025	5.05822
CA209009-5-50	6.74227	7.44168	6.7256	8.18422	4.9714	5.08094	4.95547	5.21933	3.34102	6.55235	5.26336	5.04356	5.38998	5.26981	4.56783	2.42537	3.67956	5.18579	4.65139	4.9204	3.71966	2.30627	5.62995	2.07041	6.78114	5.30239	7.37214	7.07233	5.90995	5.91667	7.70021	7.1356	6.15395	4.27537	5.83834	4.23547	5.54867	3.89864	4.68126	4.53488	4.4971	3.5775	4.84117	4.46366	4.63364	4.24646	4.58672	4.41556	5.14761
CA209009-5-63	NA	NA	NA	NA	NA	NA	NA	NA	NA	NA	NA	NA	NA	NA	NA	NA	NA	NA	NA	NA	NA	NA	NA	NA	NA	NA	NA	NA	NA	NA	NA	NA	NA	NA	NA	NA	NA	NA	NA	NA	NA	NA	NA	NA	NA	NA	NA	NA	NA
CA209009-5-73	6.06323	5.78354	6.9181	8.07817	5.1272	5.03619	5.04299	4.90701	2.74271	5.87668	5.09785	4.92385	5.70111	5.20341	4.93276	4.33475	3.6981	5.11664	4.06241	4.91926	3.56526	NA	5.48646	NA	6.57383	5.20588	7.21219	6.96671	5.86121	5.75823	7.57446	7.21391	5.88644	4.34019	5.63482	4.81271	5.27206	3.93237	4.72478	4.89387	5.13618	4.4869	5.66224	5.23375	5.45521	4.8944	5.55103	5.35411	5.50586
CA209009-5-106	6.43858	8.25553	6.7105	8.21297	5.05059	5.00011	4.9554	5.15953	3.98195	6.32227	4.94638	5.1861	5.80919	4.56386	4.26224	5.02174	2.46916	5.29001	5.635	4.9727	3.66336	1.63095	5.8474	NA	6.79898	5.43025	7.45161	7.31778	6.3757	5.86981	7.79688	7.56675	5.99827	3.95557	5.70469	5.65395	5.24258	4.22928	4.63586	5.05386	5.05757	3.60958	5.51842	5.07476	5.40414	4.76897	5.41673	5.1838	5.337
CA209009-6-39	6.2168	7.89934	6.53064	7.85305	4.63226	4.89558	4.79266	4.2711	3.7074	5.35452	5.26628	4.90188	4.80577	4.6536	4.59149	4.62988	3.57894	4.92806	5.46021	4.69003	3.64934	NA	5.29025	NA	6.18162	4.93126	7.25997	6.73758	5.67283	5.56365	7.36104	6.51422	5.5399	3.90396	5.13264	4.22658	4.97605	3.95989	4.52127	4.67681	4.10181	3.73177	4.73095	4.54055	4.58958	4.39415	4.58802	4.41734	5.05994
CA209009-6-99	NA	NA	NA	NA	NA	NA	NA	NA	NA	NA	NA	NA	NA	NA	NA	NA	NA	NA	NA	NA	NA	NA	NA	NA	NA	NA	NA	NA	NA	NA	NA	NA	NA	NA	NA	NA	NA	NA	NA	NA	NA	NA	NA	NA	NA	NA	NA	NA	NA
CA209009-8-100	6.02699	6.4301	7.15535	8.21187	4.87721	5.20158	5.08259	5.0139	3.52188	6.35779	5.85114	5.27615	5.2631	5.25318	4.67036	4.03118	4.39785	5.33873	4.20751	5.00549	3.72968	1.38397	5.50395	2.13609	6.59276	5.18132	7.28986	6.81758	5.88613	5.94957	7.69559	7.19358	5.9897	4.33659	5.91145	4.77441	5.63683	4.34835	4.98412	5.04515	5.25764	5.18372	5.76158	5.26241	5.45564	4.86624	5.34838	5.16302	5.44502
CA209009-8-105	NA	NA	NA	NA	NA	NA	NA	NA	NA	NA	NA	NA	NA	NA	NA	NA	NA	NA	NA	NA	NA	NA	NA	NA	NA	NA	NA	NA	NA	NA	NA	NA	NA	NA	NA	NA	NA	NA	NA	NA	NA	NA	NA	NA	NA	NA	NA	NA	NA
CA209009-9-27	NA	NA	NA	NA	NA	NA	NA	NA	NA	NA	NA	NA	NA	NA	NA	NA	NA	NA	NA	NA	NA	NA	NA	NA	NA	NA	NA	NA	NA	NA	NA	NA	NA	NA	NA	NA	NA	NA	NA	NA	NA	NA	NA	NA	NA	NA	NA	NA	NA
CA209009-9-30	6.347	7.70426	6.88503	8.23662	5.42795	5.04808	4.9876	5.17733	2.95005	6.50649	4.96537	5.16897	5.37683	5.2746	4.93703	4.41358	4.37445	5.08444	5.2934	4.83423	3.9706	1.67566	5.62934	NA	6.5544	5.33951	7.52944	7.20618	6.02631	5.98467	7.77548	7.21142	6.1563	4.02152	5.92699	4.26096	5.33318	4.33639	5.09798	4.84096	4.75596	4.11209	5.19284	4.90118	5.05459	4.75631	4.98232	4.688	5.34605
CA209009-9-34	6.3574	7.33198	6.96314	8.34037	4.35601	5.09251	5.03424	5.42795	3.52188	6.39985	5.49257	5.08065	5.51118	4.87203	5.23031	4.37286	3.31953	5.1972	4.88626	4.89498	3.7381	NA	5.61477	NA	6.55008	5.25986	7.50031	7.33685	6.19268	5.96294	7.71807	7.14182	5.98026	4.28556	5.68168	5.00342	5.37598	4.01941	4.79064	4.68037	4.5313	5.03386	5.11404	4.82351	5.01287	4.69348	4.95415	4.59636	5.36344
CA209009-9-45	7.23751	8.43888	7.19392	8.12127	5.44511	5.07437	5.20276	4.99475	3.61555	6.41224	5.4745	5.20621	5.53767	4.54577	4.77344	4.80545	3.99878	5.17305	5.83767	4.97374	3.84727	2.76725	5.73095	NA	6.57733	5.15204	7.49323	6.95393	5.95879	6.04923	7.72455	7.15519	5.99464	3.96157	5.92121	4.19329	5.34369	4.24897	4.77737	4.90015	5.07804	5.01097	5.47296	5.02266	5.2852	4.58644	5.21202	4.98815	5.21847
CA209009-9-47	6.19487	7.14459	7.00271	8.12859	4.49117	5.04826	5.15078	5.29651	3.74973	6.18944	4.51696	5.1213	5.5491	5.30832	5.49665	4.19514	3.66266	5.11715	4.62547	4.92132	4.15006	6.14523	5.64394	NA	6.5747	5.17998	7.31642	7.04602	6.02127	5.91961	7.74974	7.1632	6.01579	4.18122	6.17719	4.69627	5.53119	4.54615	4.94668	5.00054	5.04836	4.22102	5.43513	4.86081	5.04471	4.53792	4.93439	4.9952	5.23465
CA209009-9-52	6.58335	8.02226	6.77834	7.91	4.94013	5.10827	5.10088	5.14219	2.35051	6.03388	4.64799	5.17534	5.30633	4.58065	4.16428	4.24517	4.21556	5.09108	5.55092	4.67389	3.64868	5.0112	5.32443	2.17955	6.63375	5.04166	7.19774	6.98574	5.82448	5.85429	7.53472	7.29844	5.67772	3.90869	6.01302	5.28662	5.31973	4.28006	4.79502	4.88745	4.97505	3.24737	5.38319	4.99013	5.28594	4.58019	5.31448	5.05378	5.24281
CA209009-9-66	6.20705	7.41436	6.71848	8.23192	5.13246	4.91499	4.90162	4.75356	3.19369	5.87215	5.34947	4.71068	5.5749	5.00798	4.17017	4.53145	3.60171	5.05893	4.88456	4.82573	3.92905	NA	5.69555	1.85733	6.79554	5.27826	7.38414	6.95391	5.82197	5.89124	7.81511	6.9474	5.87707	3.96653	5.53566	4.36976	5.42548	4.25914	4.71282	4.56114	4.47906	4.25742	4.95717	4.69579	4.92563	4.55228	4.89962	4.57706	5.2662
CA209009-9-74	4.91606	7.55172	7.15209	7.5428	4.36851	5.02494	4.98962	4.92575	3.33079	6.64166	4.66844	5.12296	5.36079	4.90884	4.52363	4.04372	4.24194	5.02237	5.13055	4.82494	3.60754	NA	5.01255	2.24353	6.34159	4.75846	7.34697	6.78077	5.68364	5.7314	7.46463	6.84082	5.9771	4.05576	5.796	4.69323	5.58026	4.50533	4.69058	4.59121	4.68353	4.03174	5.21518	4.79461	5.06814	4.31187	4.97032	4.7597	4.86934
CA209009-9-88	6.24709	8.09904	7.1648	8.17046	5.60945	5.31891	5.3073	4.9999	2.60279	6.16836	6.05301	5.56881	5.59712	5.62912	4.78367	4.84162	4.64138	5.49202	5.73771	5.19435	4.11003	1.51122	5.83456	2.93166	6.67462	5.17994	7.28696	7.42629	6.54314	6.08961	7.64954	7.43808	5.99805	4.30728	5.73227	5.18431	5.33762	4.26144	5.24523	5.1467	5.31301	5.04591	5.76136	5.43212	5.77711	5.09344	5.78418	5.54534	5.57363
CA209009-9-97	6.57857	7.80546	6.80151	8.20647	2.84265	5.0377	5.09007	5.21778	4.192	5.88156	4.09931	5.02778	5.7738	5.15769	4.6589	4.46573	3.69666	5.12227	5.37727	4.91105	3.69608	0.791057	5.91174	NA	6.62751	5.24228	7.37587	7.2677	6.19609	5.92974	7.75879	7.12823	5.94287	4.13823	5.49138	4.60041	5.44697	4.1331	4.90383	4.95517	5.1591	4.85994	5.55585	5.07857	5.2054	4.7814	5.1075	4.90326	5.39708
CA209009-9-119	6.77324	7.23825	6.894	7.94691	4.26464	4.89907	4.84208	4.47365	3.81922	5.7505	3.95401	5.01493	5.71221	4.83018	4.09699	2.83015	4.043	4.98034	4.62333	4.83575	3.51929	1.01291	5.63526	NA	6.39961	4.98576	7.1258	7.05372	5.95248	5.77056	7.35358	7.09452	5.7887	3.99233	5.88088	4.69145	5.36394	4.20146	4.80204	4.87119	4.70268	5.19221	5.1973	4.8559	4.92096	4.70262	4.99068	4.82136	5.32648
CA209009-10-112	7.32269	8.12859	6.54179	8.14565	3.78968	5.00821	4.91312	4.43121	3.79701	5.87553	4.1951	4.94154	5.22391	4.99546	3.88422	4.57505	3.82932	5.02264	5.77564	4.88867	3.92174	0.753268	5.41656	2.463	6.66598	5.14688	7.31808	6.81454	5.81628	5.93824	7.71125	7.07142	6.0207	4.04097	5.71257	4.08902	5.39054	4.50424	4.8309	4.82528	4.89873	4.06489	5.33972	4.77402	5.10278	4.2876	5.01877	5.03543	5.03706
CA209009-11-5	7.22879	8.31079	6.85864	8.16322	4.08746	4.9981	5.0099	5.3694	2.76908	6.3056	4.64174	4.74821	5.25443	4.68862	4.37783	4.49019	4.36227	5.12364	5.7815	4.85445	3.47776	NA	5.45033	2.04297	6.55922	5.27868	7.18464	6.90709	6.15518	5.74543	7.60127	7.02504	5.79683	3.99943	5.55956	4.60004	5.30792	4.24323	4.41822	4.8163	5.05628	4.13548	5.54813	4.9925	5.08982	4.6454	5.09998	4.95694	5.33295
CA209009-11-8	5.93919	7.41448	6.88054	8.13963	4.6659	4.999	5.03107	4.69254	3.44019	5.80973	4.36147	4.9073	5.27223	4.3843	4.1181	4.28264	3.21953	5.09393	4.76915	4.85448	3.65713	0.887967	5.34854	2.2667	6.71107	5.07065	7.25168	6.95707	6.25831	5.84108	7.64437	7.02141	6.27722	4.26357	5.75758	4.49457	5.64817	4.09334	5.00371	4.78028	5.01775	4.66466	5.4553	5.16239	5.16664	4.56468	5.23287	5.10803	5.30569
CA209009-11-10	6.04882	7.37486	7.13787	8.39953	5.25115	5.11628	5.24925	5.22309	3.42449	6.46399	5.04211	5.09831	5.41818	5.50903	4.64097	4.16051	3.04887	5.35948	4.57191	5.14658	4.27707	1.53795	5.6023	2.49415	6.577	5.3045	7.3421	6.73095	6.17183	6.01168	7.81603	7.2331	6.34796	4.59823	6.04082	4.88983	5.81717	4.57085	4.99323	5.09662	5.1096	5.09325	5.59081	5.16495	5.28592	4.91719	5.17291	4.99811	5.48013
CA209009-11-11	6.28316	8.09726	6.86409	8.27177	5.59665	4.98949	4.98127	5.04616	4.04415	6.22034	5.58198	4.85372	5.60635	5.75372	4.34393	3.31714	2.76826	5.1143	5.37365	5.01147	3.9077	1.03409	5.216	2.32469	6.57175	5.23687	7.32723	7.04826	6.0799	5.82926	7.58526	7.07599	5.96915	4.21903	5.63041	4.90808	5.60405	4.56807	4.9317	4.96295	5.12877	4.89806	5.66428	5.11141	5.28853	4.7686	5.18961	4.82612	5.25456
CA209009-11-12	NA	NA	NA	NA	NA	NA	NA	NA	NA	NA	NA	NA	NA	NA	NA	NA	NA	NA	NA	NA	NA	NA	NA	NA	NA	NA	NA	NA	NA	NA	NA	NA	NA	NA	NA	NA	NA	NA	NA	NA	NA	NA	NA	NA	NA	NA	NA	NA	NA
CA209009-11-13	5.92942	7.27206	6.9827	8.094	5.46588	5.05136	5.06425	5.14829	3.64944	6.10924	5.22841	5.22957	5.43486	4.98625	5.30774	4.38758	3.85134	5.27078	4.44811	4.91799	4.00895	NA	5.56795	2.44091	6.55225	5.2876	7.42299	7.2933	6.35862	5.99963	7.65625	7.33985	5.79105	4.23248	5.83916	5.28667	5.34649	4.36814	4.89676	5.03444	5.17461	4.17767	5.63923	5.25415	5.46981	4.86945	5.51854	5.37275	5.46825
CA209009-11-14	6.21713	8.04641	6.775	8.1771	5.20915	4.92609	5.00265	5.06137	3.21045	5.93487	4.79717	4.851	5.24545	5.46057	5.27586	4.31652	3.15327	5.05689	5.55547	4.75327	3.79768	NA	5.40652	2.25527	6.5852	5.20109	7.4235	7.52271	6.42094	5.86011	7.60779	7.09516	5.86866	3.90158	5.77732	4.38695	5.41352	4.38187	4.7357	4.8232	4.933	3.99757	5.31746	4.94227	5.05197	4.69521	5.10627	4.98654	5.48364
CA209009-11-24	NA	NA	NA	NA	NA	NA	NA	NA	NA	NA	NA	NA	NA	NA	NA	NA	NA	NA	NA	NA	NA	NA	NA	NA	NA	NA	NA	NA	NA	NA	NA	NA	NA	NA	NA	NA	NA	NA	NA	NA	NA	NA	NA	NA	NA	NA	NA	NA	NA
CA209009-11-25	6.67062	7.79297	6.92361	7.81309	4.56706	5.26379	5.07174	4.94929	NA	5.83174	5.08973	5.59391	4.91113	5.23899	4.32292	3.61235	3.7502	5.34862	5.21991	4.99133	4.04412	NA	5.78737	2.61574	6.23805	5.01598	6.97951	4.53082	5.96737	5.74613	7.54096	7.39896	6.10235	4.44666	6.02748	5.92115	5.44794	4.38303	4.93232	5.29102	5.53585	4.92981	6.0082	5.45075	5.87808	4.94032	5.81225	5.57676	5.41438
CA209009-11-38	6.73123	8.45888	6.66127	8.22888	4.813	4.90362	4.97441	4.7878	3.42857	5.6593	4.45297	4.80521	5.44066	4.39839	4.52919	4.59807	2.91714	4.95501	5.67954	4.93085	3.42362	NA	5.35838	2.03342	6.58216	5.25669	7.32425	7.14072	6.04343	5.85343	7.63071	7.07223	5.9975	3.94438	5.48881	4.7998	5.49567	4.26267	4.74089	4.83894	4.93019	4.56681	5.3246	4.88808	5.17875	4.59601	5.18625	4.93295	5.32951
CA209009-11-40	6.10898	8.00865	6.9543	7.96527	4.08991	5.04527	5.04151	5.02248	2.73379	5.73992	5.12313	4.82122	4.91852	4.73619	4.25356	3.46361	3.76548	5.05701	5.32963	5.09754	3.66772	NA	5.22996	2.23754	6.45172	5.043	7.14726	6.77486	5.99673	5.57337	7.50864	7.14333	5.75161	4.24793	5.4508	5.11958	4.85626	3.57489	4.57205	4.7882	4.75111	NA	5.15529	4.8595	5.21724	4.63186	5.36032	5.13835	5.39398
CA209009-11-56	6.68067	8.30833	7.00815	7.96361	2.0974	5.07419	4.93434	4.85723	3.48351	6.01079	4.71836	4.9425	4.94834	4.68105	4.54824	4.38798	3.25765	4.97327	5.76646	4.89441	3.70459	NA	5.32776	2.11261	6.55517	5.04551	7.11832	7.06123	6.01544	5.4471	7.57934	7.06514	5.87634	4.08569	5.79166	4.80387	5.38444	4.22084	4.91721	4.65535	4.72531	3.80928	5.07212	4.71485	5.02548	4.37226	4.93208	4.78031	5.25708
CA209009-11-57	6.42579	8.02161	6.76129	8.26107	3.51244	4.89506	4.8744	4.80843	3.50577	6.34518	4.44576	4.91467	5.33637	4.7441	4.97079	4.78711	4.45374	4.99553	5.58596	4.7821	3.52564	0.942325	5.59401	2.51055	6.61046	5.23374	7.59919	7.32908	6.14326	5.99358	7.71505	7.00271	6.08219	4.00019	5.82755	4.13939	5.58925	4.37072	4.87994	4.56962	4.56971	3.42368	5.00984	4.52455	4.77076	4.19023	4.85359	4.75034	5.10877
CA209009-11-71	6.83099	8.31523	6.78605	8.19452	4.82963	4.97221	4.89689	4.94666	3.18739	6.03164	4.7887	4.77984	5.01642	5.15446	4.8537	4.35391	2.74919	4.98103	5.67456	4.90025	3.53392	NA	5.19047	2.07918	6.69407	5.15649	7.36542	7.1363	6.13473	5.6293	7.51963	6.91276	5.77325	4.00205	5.24978	4.49414	5.31937	4.23512	4.36563	4.65587	4.80862	4.19931	5.26724	4.90879	5.09849	4.60723	5.15747	4.94062	5.37628
CA209009-11-79	6.29499	7.56903	6.76083	8.18521	3.93786	4.95214	4.82876	5.01101	3.24106	5.8487	4.23299	4.67388	5.58824	5.08261	4.74121	4.5131	3.33323	4.9418	5.0567	4.80202	4.05562	NA	5.67672	2.01368	6.88239	5.23456	7.34078	7.01214	6.03783	5.64978	7.68756	7.31387	6.14753	3.95861	5.9349	5.15669	5.45528	4.34545	4.47901	4.92267	4.84211	4.28694	5.3131	5.01097	5.06525	4.69361	5.11744	5.06292	5.25264
CA209009-11-93	NA	NA	NA	NA	NA	NA	NA	NA	NA	NA	NA	NA	NA	NA	NA	NA	NA	NA	NA	NA	NA	NA	NA	NA	NA	NA	NA	NA	NA	NA	NA	NA	NA	NA	NA	NA	NA	NA	NA	NA	NA	NA	NA	NA	NA	NA	NA	NA	NA
CA209009-12-115	6.42926	8.16265	6.90713	8.12156	4.30125	4.98534	5.03794	4.70464	2.80762	5.61808	5.77153	5.00127	5.51873	4.93652	4.4543	5.11993	3.72307	5.01568	5.61776	5.03922	3.56938	1.53795	5.73574	NA	6.49698	5.16192	7.24194	6.84101	5.64716	5.95058	7.65884	7.09753	5.86107	4.15915	5.84189	3.9707	4.99617	4.08377	4.60416	4.60029	4.73069	4.00453	5.23276	4.87849	5.08063	4.46868	5.1008	5.02702	5.3487
CA209009-13-36	NA	NA	NA	NA	NA	NA	NA	NA	NA	NA	NA	NA	NA	NA	NA	NA	NA	NA	NA	NA	NA	NA	NA	NA	NA	NA	NA	NA	NA	NA	NA	NA	NA	NA	NA	NA	NA	NA	NA	NA	NA	NA	NA	NA	NA	NA	NA	NA	NA
CA209009-13-51	6.20872	8.34622	6.89805	8.29772	4.60005	5.02253	4.91239	5.15412	4.01323	5.74386	5.3953	5.02905	5.26396	4.79431	5.22172	4.92048	4.64803	5.16443	5.86808	4.87834	4.21973	2.39039	5.49151	2.20629	6.58515	5.28124	7.43938	7.05135	5.98767	5.86289	7.83729	7.1889	6.28151	4.11494	6.11078	4.49501	5.77551	4.5419	4.77825	4.83418	4.8305	3.94362	5.2797	5.07023	5.22308	4.65405	5.07863	4.97785	5.24142
CA209009-13-90	6.4212	6.84468	6.68818	8.15024	3.88689	4.90873	5.00343	4.79885	3.3756	6.14026	5.40832	4.85774	5.18849	4.45644	4.16047	4.06433	3.26118	5.12175	4.36705	4.83843	3.43764	NA	5.67322	2.45209	6.30191	5.18779	7.47859	6.38727	6.16999	5.58009	7.40631	7.0138	6.04264	4.46295	5.53068	4.97808	5.50466	4.37195	4.90014	4.63173	4.90291	4.0087	5.39094	4.96244	5.08465	4.55306	5.11399	5.1093	5.55979
CA209009-13-96	6.05714	7.4466	7.26522	7.87926	4.83988	5.20575	5.18852	5.04528	3.07043	5.83109	5.50536	5.21925	5.42676	4.58557	4.40725	3.97804	4.25526	5.35812	4.88525	5.04121	4.11071	3.33533	5.46767	2.1284	6.49142	5.06367	7.4094	6.92013	6.14552	5.77557	7.56612	7.38406	5.83084	4.07918	5.71161	5.53333	5.18121	4.13475	4.83336	5.19703	5.406	4.27283	5.84873	5.36865	5.67593	4.90019	5.65158	5.53863	5.56116
CA209009-13-103	5.45818	7.28939	6.72532	8.18907	NA	5.04627	5.09542	4.96754	3.93652	6.2836	3.24414	5.06746	5.25784	4.94967	4.93796	2.38256	3.63119	5.27929	4.83183	5.1879	4.0526	NA	5.81519	3.23935	6.61643	5.36508	7.45646	6.94564	5.965	6.0261	7.65887	6.96095	6.13314	4.17744	5.85151	4.73037	5.59633	4.25158	4.8954	5.06202	5.4724	NA	5.86604	5.12653	5.01594	4.54403	5.18639	5.28069	5.05625
CA209009-13-111	7.01256	8.31778	6.93329	8.02796	4.86157	5.26364	5.18737	5.08277	3.42633	5.89492	5.15499	5.39885	5.14162	5.42336	4.46549	4.35571	4.0295	5.25743	5.59705	4.95283	3.78099	2.98696	5.21999	2.09621	6.68852	5.31556	7.22301	7.01707	6.08085	5.8241	7.85377	7.30244	6.21123	4.58167	5.84257	5.3676	5.54423	4.4608	4.96909	5.018	5.07576	4.28272	5.41232	5.18839	5.28782	4.60125	5.02398	4.9053	5.12449
CA209009-14-59	6.45936	7.68274	6.93359	8.2859	5.5913	5.01927	5.04404	4.33883	2.94411	5.76032	5.28434	4.99657	5.47376	5.23713	4.62309	4.41323	4.19974	5.19222	5.34197	4.83109	3.84572	NA	5.53574	1.993	6.52788	5.27609	7.32177	7.19831	5.95373	5.88329	7.77239	7.21315	6.1293	3.87656	5.78961	4.65012	5.54111	4.52233	4.8823	4.87408	4.93644	4.88173	5.43136	5.01947	4.96177	4.82383	5.10916	4.67485	5.48442
CA209009-14-69	NA	NA	NA	NA	NA	NA	NA	NA	NA	NA	NA	NA	NA	NA	NA	NA	NA	NA	NA	NA	NA	NA	NA	NA	NA	NA	NA	NA	NA	NA	NA	NA	NA	NA	NA	NA	NA	NA	NA	NA	NA	NA	NA	NA	NA	NA	NA	NA	NA
CA209009-14-80	7.32023	8.26085	7.12104	8.31319	5.51352	4.99872	5.01525	5.20431	2.98254	5.6087	5.12498	5.00798	5.15884	5.74362	4.34297	4.5025	4.01293	5.14859	5.84676	5.03445	3.98605	NA	5.56264	2.49415	6.72489	5.26618	7.42896	7.25737	6.00371	5.90785	7.505	7.02162	5.90291	3.89584	5.53318	4.909	5.55802	4.48923	4.86287	4.58626	4.79312	4.71845	5.29527	4.96442	5.0131	4.77251	5.22024	4.78714	5.38213
CA209009-14-87	8.77332	8.55665	6.81606	8.17859	4.87185	5.04489	4.87179	4.77005	4.14552	5.94334	5.80653	4.99616	5.2125	4.7843	4.44439	4.58522	4.46759	5.16554	5.89765	5.02685	4.0203	1.90778	5.48412	2.33925	6.73	5.39002	7.38318	7.04209	5.88636	5.85822	7.70963	7.00496	6.0145	4.10306	5.76907	3.73219	5.54695	4.33003	4.95498	4.40872	4.40623	4.09052	4.94015	4.66182	4.49957	4.51681	4.5402	4.26735	5.07798
CA209009-14-89	6.34654	7.889	7.06556	8.13599	5.4592	5.07321	5.16383	4.68518	NA	5.8445	4.95404	5.26056	5.43879	5.12383	4.61916	4.3624	4.04501	5.26675	5.31988	5.10371	3.83573	NA	5.52609	1.98227	6.47447	5.14912	7.27016	7.17311	5.94949	5.91677	7.76699	7.17408	6.13924	4.43031	5.79267	4.54542	5.49217	4.18974	4.99561	5.04138	4.93237	4.83832	5.37508	4.85645	5.01328	4.53952	5.01928	4.70553	5.32357
CA209009-14-98	6.00929	6.93713	7.27328	8.27884	5.12482	5.22568	5.12851	4.97205	2.42997	5.75447	4.59958	5.08045	5.38924	5.60237	4.39782	4.48988	3.71318	5.28277	4.45028	5.19354	3.70615	NA	5.41049	NA	6.60228	5.27789	7.28603	6.96631	5.80986	5.91803	7.82153	7.26566	6.20193	4.53022	5.91644	5.03564	5.71997	4.61696	5.1468	5.08566	5.10404	4.83497	5.51318	5.10855	5.23652	4.86189	5.28228	4.87241	5.37264
CA209009-14-107	6.67512	7.37755	6.77581	8.08611	4.95214	5.07356	5.03529	5.25605	2.97224	6.42283	5.47366	5.13724	5.26594	4.92937	4.40685	NA	4.1804	5.35285	4.69836	4.76107	3.67471	5.46866	5.37832	2.39724	6.75546	5.19583	7.17989	7.06267	5.89989	5.89256	7.67417	7.38674	6.0914	4.36915	5.83638	5.07863	5.66799	4.53645	5.0128	5.16342	5.05077	4.80797	5.52375	5.06768	5.06845	4.72269	5.20274	4.79882	5.28201
CA209009-15-75	5.79522	7.16535	6.81362	8.22838	1.42024	5.03835	5.19989	5.04637	3.38885	6.47462	3.87396	5.1461	3.71234	5.0731	4.86893	4.86566	4.27602	5.16943	4.45056	5.26566	3.94956	NA	6.1647	2.91041	6.66076	5.42361	7.34331	7.04538	6.08391	6.02711	7.76651	7.23558	6.40287	4.11735	5.98286	4.67873	5.48865	4.67615	4.93759	5.13426	5.45231	4.03597	5.9383	5.09089	5.46582	4.50364	5.51951	5.46401	5.2793
CA209009-15-76	5.78142	7.18846	6.87136	8.26285	4.84265	4.90985	5.00023	5.09556	3.48178	5.92096	4.84588	4.79466	3.69666	4.57002	4.53349	4.54566	4.36874	5.06579	4.35864	4.82423	4.55665	1.53142	6.16856	2.73624	6.49236	5.24408	7.33956	7.36668	6.29502	6.04349	7.70991	7.22065	6.0186	4.07279	5.8333	4.55938	5.47032	4.39932	5.00219	4.98506	5.20666	4.69654	5.78563	5.53463	5.54423	5.06002	5.89812	5.7534	5.53032
CA209009-15-77	NA	NA	NA	NA	NA	NA	NA	NA	NA	NA	NA	NA	NA	NA	NA	NA	NA	NA	NA	NA	NA	NA	NA	NA	NA	NA	NA	NA	NA	NA	NA	NA	NA	NA	NA	NA	NA	NA	NA	NA	NA	NA	NA	NA	NA	NA	NA	NA	NA
CA209009-15-81	6.65161	7.36573	7.07901	8.22835	NA	5.0848	5.13864	4.93213	3.63243	6.73155	3.74836	5.01724	3.83006	4.7012	4.82668	4.34145	4.20096	5.09771	4.29151	4.83415	4.25419	NA	5.76631	2.53857	6.48855	5.21454	7.37342	7.16994	6.14464	5.92054	7.73828	7.40497	6.39313	4.30464	5.89318	4.82217	5.7457	4.79752	4.94978	4.97542	4.96212	5.04815	5.38663	4.89801	5.1474	4.50417	5.252	5.19336	5.32372
CA209009-15-83	NA	NA	NA	NA	NA	NA	NA	NA	NA	NA	NA	NA	NA	NA	NA	NA	NA	NA	NA	NA	NA	NA	NA	NA	NA	NA	NA	NA	NA	NA	NA	NA	NA	NA	NA	NA	NA	NA	NA	NA	NA	NA	NA	NA	NA	NA	NA	NA	NA
CA209009-15-94	6.15209	7.31602	6.85638	8.13367	4.62261	4.83569	4.89193	5.05423	3.28337	6.27744	4.92362	4.86494	3.78269	5.21301	4.40636	4.04207	3.67063	4.98832	4.59936	4.77135	4.05702	NA	5.99781	2.62076	6.53913	5.2154	7.22756	7.03083	5.93561	5.84307	7.62845	7.30923	5.94081	3.95978	5.70314	4.85518	5.41996	4.46232	4.81016	5.09556	5.41127	3.85105	5.92883	5.35884	5.54468	4.80015	5.75644	5.48941	5.45396
[truncated: 153 more columns]

## Sheet: absolute quantification
Baseline	Kynurenine_μM	Tryptophan_μM	Kyn/Trp		Week 4	Kynurenine_μM	Tryptophan_μM	Kyn/Trp		Week 9	Kynurenine_μM	Tryptophan_μM	Kyn/Trp
CA209009-1-20	6.764	44.1798	0.153102		CA209009-1-20	8.35378	49.6397	0.168288		CA209009-1-20	8.56794	52.7818	0.162327
CA209009-1-32	6.73423	65.9607	0.102095		CA209009-1-32	8.87444	81.5757	0.108788		CA209009-1-32	10.0154	72.4954	0.138152
CA209009-1-43	5.87883	42.1474	0.139483		CA209009-1-43	5.36474	35.0511	0.153055		CA209009-1-43	7.36244	43.9538	0.167504
CA209009-1-62	9.09514	60.4295	0.150508		CA209009-1-62	7.52453	42.3707	0.177588		CA209009-1-62	8.93599	59.1236	0.151141
CA209009-1-72	4.53405	14.752	0.307351		CA209009-1-72	3.81174	9.3091	0.409464		CA209009-1-72	3.3272	8.12799	0.409351
CA209009-1-86	4.90866	22.1294	0.221817		CA209009-1-86	5.51675	22.1407	0.249168		CA209009-1-86	6.14193	21.0259	0.292113
CA209009-1-118	7.45319	27.4808	0.271214		CA209009-1-118	10.3225	41.3316	0.249748		CA209009-1-118	8.51929	27.3471	0.311525
CA209009-2-42	6.91632	56.5397	0.122327		CA209009-2-42	NA	NA	NA		CA209009-2-42	NA	NA	NA
CA209009-2-48	5.97393	42.1972	0.141572		CA209009-2-48	8.6512	43.9661	0.19677		CA209009-2-48	8.11441	51.7779	0.156716
CA209009-2-58	5.44114	39.4904	0.137784		CA209009-2-58	5.84723	16.4534	0.355382		CA209009-2-58	7.02353	20.2765	0.346387
CA209009-2-64	6.40314	46.1867	0.138636		CA209009-2-64	7.05237	47.9747	0.147002		CA209009-2-64	6.0411	46.6416	0.129522
CA209009-2-84	6.09276	34.9893	0.174132		CA209009-2-84	8.31055	31.0198	0.267911		CA209009-2-84	6.31892	30.8732	0.204673
CA209009-2-85	4.66839	34.8688	0.133885		CA209009-2-85	5.52289	38.1561	0.144745		CA209009-2-85	NA	NA	NA
CA209009-2-102	10.1963	60.4954	0.168547		CA209009-2-102	10.3182	52.7161	0.195731		CA209009-2-102	NA	NA	NA
CA209009-3-15	5.95894	49.4368	0.120537		CA209009-3-15	6.41888	50.6949	0.126618		CA209009-3-15	7.53516	57.9393	0.130053
CA209009-3-26	5.44026	37.7842	0.143983		CA209009-3-26	NA	NA	NA		CA209009-3-26	NA	NA	NA
CA209009-3-114	10.6743	57.0942	0.18696		CA209009-3-114	10.5026	57.4351	0.18286		CA209009-3-114	10.9427	57.4686	0.190411
CA209009-3-117	7.22811	57.5739	0.125545		CA209009-3-117	8.13007	78.1175	0.104075		CA209009-3-117	8.47089	43.562	0.194456
CA209009-4-49	7.13048	59.5509	0.119738		CA209009-4-49	7.89846	73.182	0.107929		CA209009-4-49	7.80909	54.5949	0.143037
CA209009-4-54	6.69293	30.871	0.216803		CA209009-4-54	6.41425	16.0169	0.400468		CA209009-4-54	14.5432	31.8303	0.456896
CA209009-4-68	6.54765	61.4515	0.10655		CA209009-4-68	7.38005	56.8379	0.129844		CA209009-4-68	NA	NA	NA
CA209009-4-95	4.81081	37.8729	0.127025		CA209009-4-95	6.27973	42.3475	0.14829		CA209009-4-95	NA	NA	NA
CA209009-5-1	4.54309	25.9019	0.175396		CA209009-5-1	5.99593	33.0868	0.181218		CA209009-5-1	NA	NA	NA
CA209009-5-2	6.8046	49.1033	0.138577		CA209009-5-2	NA	NA	NA		CA209009-5-2	NA	NA	NA
CA209009-5-3	2.68884	20.9856	0.128128		CA209009-5-3	2.90407	19.6365	0.147892		CA209009-5-3	NA	NA	NA
CA209009-5-4	7.58473	47.1628	0.16082		CA209009-5-4	10.1341	54.2397	0.186838		CA209009-5-4	9.01997	48.7251	0.18512
CA209009-5-6	5.83542	46.541	0.125382		CA209009-5-6	4.91165	33.9333	0.144744		CA209009-5-6	5.33822	37.6025	0.141965
CA209009-5-17	7.21764	29.5097	0.244585		CA209009-5-17	7.97929	47.5236	0.167902		CA209009-5-17	9.79152	57.0111	0.171748
CA209009-5-18	5.63535	47.4445	0.118778		CA209009-5-18	7.859	70.1623	0.112012		CA209009-5-18	5.79131	39.5	0.146615
CA209009-5-21	5.23472	40.3926	0.129596		CA209009-5-21	8.22372	33.0371	0.248924		CA209009-5-21	NA	NA	NA
CA209009-5-22	5.18488	21.7708	0.238158		CA209009-5-22	6.00654	47.418	0.126672		CA209009-5-22	6.75458	40.4915	0.166815
CA209009-5-23	5.80223	43.2526	0.134148		CA209009-5-23	7.5487	60.1771	0.125441		CA209009-5-23	5.34027	37.728	0.141546
CA209009-5-28	19.117	57.2244	0.334071		CA209009-5-28	13.1996	19.9808	0.660616		CA209009-5-28	NA	NA	NA
CA209009-5-29	9.60836	32.0898	0.299421		CA209009-5-29	13.1524	38.7071	0.339793		CA209009-5-29	12.7625	36.3133	0.351454
CA209009-5-41	5.65559	38.7609	0.14591		CA209009-5-41	6.49501	40.9362	0.158662		CA209009-5-41	7.36408	54.732	0.134548
CA209009-5-50	5.6984	47.7178	0.119419		CA209009-5-50	5.18867	43.4252	0.119485		CA209009-5-50	5.34581	52.8437	0.101163
CA209009-5-63	6.26944	27.6427	0.226803		CA209009-5-63	NA	NA	NA		CA209009-5-63	NA	NA	NA
CA209009-5-73	5.59065	35.4033	0.157913		CA209009-5-73	7.04363	39.3994	0.178775		CA209009-5-73	7.40085	41.3228	0.179098
CA209009-5-106	7.81738	62.6037	0.124871		CA209009-5-106	9.67801	80.8642	0.119682		CA209009-5-106	5.21996	56.4829	0.0924166
CA209009-6-39	4.58096	29.5116	0.155226		CA209009-6-39	5.06223	42.7901	0.118304		CA209009-6-39	4.01329	24.4744	0.163979
CA209009-6-99	7.37395	26.7504	0.275658		CA209009-6-99	NA	NA	NA		CA209009-6-99	NA	NA	NA
CA209009-8-100	9.3261	38.5433	0.241964		CA209009-8-100	12.021	55.1796	0.217853		CA209009-8-100	11.5722	56.3394	0.205401
CA209009-8-105	6.59051	41.9608	0.157063		CA209009-8-105	10.5695	65.2471	0.161992		CA209009-8-105	NA	NA	NA
CA209009-9-27	7.06779	46.6784	0.151414		CA209009-9-27	6.08292	31.877	0.190825		CA209009-9-27	NA	NA	NA
CA209009-9-30	5.05448	39.6781	0.127387		CA209009-9-30	6.67114	61.7374	0.108057		CA209009-9-30	6.97998	59.6627	0.116991
CA209009-9-34	10.2227	80.7997	0.126519		CA209009-9-34	7.20694	71.0428	0.101445		CA209009-9-34	8.02792	75.8498	0.10584
CA209009-9-45	7.96506	31.2656	0.254755		CA209009-9-45	17.247	38.7501	0.445083		CA209009-9-45	12.4927	45.6688	0.27355
CA209009-9-47	7.9473	53.5884	0.148303		CA209009-9-47	7.35724	52.3326	0.140586		CA209009-9-47	8.63533	46.4503	0.185904
CA209009-9-52	5.56422	47.2191	0.117838		CA209009-9-52	NA	NA	NA		CA209009-9-52	5.82152	27.95	0.208283
CA209009-9-66	5.17554	54.4156	0.0951113		CA209009-9-66	6.50841	74.5329	0.0873228		CA209009-9-66	5.28595	59.0169	0.0895666
CA209009-9-74	4.88111	16.8732	0.289281		CA209009-9-74	8.61748	27.2094	0.316709		CA209009-9-74	11.4982	11.8121	0.97343
CA209009-9-88	7.98904	17.2	0.46448		CA209009-9-88	9.60155	21.7928	0.440583		CA209009-9-88	11.7904	51.1853	0.230347
CA209009-9-97	5.53571	49.5417	0.111738		CA209009-9-97	5.97978	48.5154	0.123255		CA209009-9-97	6.04954	55.6388	0.108729
CA209009-9-119	8.66227	42.6433	0.203133		CA209009-9-119	14.7534	55.422	0.266202		CA209009-9-119	7.09092	30.4585	0.232806
CA209009-10-112	4.9062	44.9936	0.109042		CA209009-10-112	5.19251	54.3453	0.0955466		CA209009-10-112	4.07447	48.3253	0.0843135
CA209009-11-5	4.70246	37.1781	0.126485		CA209009-11-5	7.04468	67.801	0.103902		CA209009-11-5	6.66643	50.333	0.132446
CA209009-11-8	5.79198	26.5372	0.218259		CA209009-11-8	7.94369	48.9428	0.162306		CA209009-11-8	6.92529	47.6545	0.145323
CA209009-11-10	8.76806	63.9629	0.13708		CA209009-11-10	9.84999	81.8217	0.120384		CA209009-11-10	11.1814	86.9678	0.128569
CA209009-11-11	6.08733	62.8231	0.0968964		CA209009-11-11	7.60494	74.5337	0.102034		CA209009-11-11	6.72959	64.7202	0.10398
CA209009-11-12	8.35565	50.833	0.164375		CA209009-11-12	9.97251	44.7775	0.222713		CA209009-11-12	NA	NA	NA
CA209009-11-13	7.27427	32.2733	0.225396		CA209009-11-13	6.81391	41.4405	0.164426		CA209009-11-13	8.32132	42.8693	0.194109
CA209009-11-14	5.50092	50.0135	0.109989		CA209009-11-14	6.03203	58.5632	0.103		CA209009-11-14	5.78968	51.9788	0.111385
CA209009-11-24	5.32529	39.3965	0.135172		CA209009-11-24	4.76955	55.6186	0.0857545		CA209009-11-24	NA	NA	NA
CA209009-11-25	8.12286	44.5774	0.182219		CA209009-11-25	7.0806	21.7005	0.326287		CA209009-11-25	7.47403	22.2943	0.335244
CA209009-11-38	4.95018	49.6605	0.0996805		CA209009-11-38	5.61233	49.7874	0.112726		CA209009-11-38	4.83856	58.6021	0.0825665
CA209009-11-40	5.10308	48.4904	0.105239		CA209009-11-40	6.69462	37.7893	0.177156		CA209009-11-40	7.89966	31.7879	0.248511
CA209009-11-56	7.31565	43.1379	0.169588		CA209009-11-56	10.7093	62.3565	0.171744		CA209009-11-56	8.72311	31.6652	0.275479
CA209009-11-57	4.97017	70.0411	0.0709608		CA209009-11-57	5.28289	62.5461	0.0844638		CA209009-11-57	5.66138	63.1371	0.089668
CA209009-11-71	6.5407	66.1734	0.0988418		CA209009-11-71	5.59477	49.4052	0.113243		CA209009-11-71	5.89607	54.1194	0.108946
CA209009-11-79	5.19404	63.0935	0.0823229		CA209009-11-79	4.9231	56.9488	0.0864478		CA209009-11-79	5.65718	52.9651	0.106809
CA209009-11-93	4.6596	33.6167	0.13861		CA209009-11-93	6.93671	15.874	0.436987		CA209009-11-93	NA	NA	NA
CA209009-12-115	4.37502	27.87	0.15698		CA209009-12-115	5.55849	30.0172	0.185177		CA209009-12-115	7.25765	45.6994	0.158813
CA209009-13-36	7.88925	26.5195	0.297489		CA209009-13-36	NA	NA	NA		CA209009-13-36	NA	NA	NA
CA209009-13-51	8.12799	61.8725	0.131367		CA209009-13-51	7.51489	43.7474	0.171779		CA209009-13-51	7.14189	68.7256	0.103919
CA209009-13-90	4.43043	47.7656	0.0927535		CA209009-13-90	4.89522	55.53	0.0881545		CA209009-13-90	5.0417	48.8421	0.103224
CA209009-13-96	7.48827	25.918	0.288921		CA209009-13-96	14.118	33.7298	0.418562		CA209009-13-96	14.4254	26.0175	0.554448
CA209009-13-103	4.88075	49.802	0.0980029		CA209009-13-103	4.39225	43.7406	0.100416		CA209009-13-103	5.34348	53.4401	0.09999
CA209009-13-111	6.62299	41.2527	0.160547		CA209009-13-111	8.32045	35.3468	0.235395		CA209009-13-111	7.60503	36.7756	0.206795
CA209009-14-59	5.72414	74.9414	0.0763815		CA209009-14-59	5.94207	58.0001	0.102449		CA209009-14-59	7.60913	66.8713	0.113788
CA209009-14-69	5.90364	42.0552	0.140379		CA209009-14-69	6.7372	46.827	0.143874		CA209009-14-69	NA	NA	NA
CA209009-14-80	7.03201	59.9111	0.117374		CA209009-14-80	8.22083	55.1597	0.149037		CA209009-14-80	10.8195	71.2285	0.151899
CA209009-14-87	6.79989	38.4616	0.176797		CA209009-14-87	6.46893	56.7863	0.113917		CA209009-14-87	6.199	52.1581	0.11885
CA209009-14-89	9.42355	50.8699	0.185248		CA209009-14-89	8.59228	37.5493	0.228827		CA209009-14-89	9.72127	47.2542	0.205723
CA209009-14-98	7.47665	44.3281	0.168666		CA209009-14-98	10.5897	59.3672	0.178377		CA209009-14-98	14.6642	65.7865	0.222906
CA209009-14-107	5.49132	33.101	0.165896		CA209009-14-107	6.18281	59.2734	0.10431		CA209009-14-107	5.79735	42.0912	0.137733
CA209009-15-75	4.30051	39.8262	0.107982		CA209009-15-75	5.53414	36.9265	0.149869		CA209009-15-75	6.17355	58.5345	0.105469
CA209009-15-76	8.30524	75.5312	0.109958		CA209009-15-76	6.69782	62.2863	0.107533		CA209009-15-76	6.8152	63.397	0.1075
CA209009-15-77	7.11195	57.3955	0.123911		CA209009-15-77	7.41478	36.0992	0.2054		CA209009-15-77	NA	NA	NA
CA209009-15-81	8.88899	47.3975	0.187541		CA209009-15-81	12.6503	54.5347	0.231968		CA209009-15-81	9.97464	58.5309	0.170417
CA209009-15-83	9.96994	46.7101	0.213443		CA209009-15-83	14.3636	43.3506	0.331335		CA209009-15-83	NA	NA	NA
CA209009-15-94	4.90819	45.5208	0.107823		CA209009-15-94	7.17564	51.7826	0.138572		CA209009-15-94	6.64048	47.0011	0.141284
