# Supplementary material for: Metabolomic adaptations and correlates of survival to immune checkpoint blockade
Source: Nat Commun. 2019 Sep 25;10:4346. doi: 10.1038/s41467-019-12361-9 (PMC6761178; doi:10.1038/s41467-019-12361-9)
Supplement: Supplementary file 6 — Supplementary Data 3 [file 41467_2019_12361_MOESM6_ESM.xlsx]

## Sheet: patient characteristics
Unique_Subject_Identifier	Treatment	Region	Sex	Derived_Age_at_Consent	Race	CRF_MSKCC_Risk_Group	Prior antiangiogenic regimens (≥2)	OS	OS_Censor
CA209025-98-673	NIVOLUMAB	REST OF WORLD	F	76	WHITE	INTERMEDIATE	TRUE	11.499	0
CA209025-98-547	NIVOLUMAB	REST OF WORLD	F	48	WHITE	POOR	FALSE	9.3963	0
CA209025-97-765	NIVOLUMAB	REST OF WORLD	F	74	WHITE	FAVORABLE	FALSE	44.0575	1
CA209025-97-569	NIVOLUMAB	REST OF WORLD	M	65	OTHER	INTERMEDIATE	TRUE	29.7659	0
CA209025-97-264	NIVOLUMAB	REST OF WORLD	M	56	WHITE	FAVORABLE	TRUE	48.1971	1
CA209025-96-498	NIVOLUMAB	REST OF WORLD	M	54	WHITE	FAVORABLE	FALSE	32.1643	0
CA209025-95-834	NIVOLUMAB	REST OF WORLD	F	56	WHITE	INTERMEDIATE	FALSE	0.7228	0
CA209025-95-721	NIVOLUMAB	REST OF WORLD	M	49	WHITE	INTERMEDIATE	FALSE	5.6838	0
CA209025-95-706	NIVOLUMAB	REST OF WORLD	M	63	OTHER	INTERMEDIATE	FALSE	2.0041	0
CA209025-95-681	NIVOLUMAB	REST OF WORLD	M	66	WHITE	POOR	FALSE	4.8624	0
CA209025-95-331	NIVOLUMAB	REST OF WORLD	M	62	WHITE	POOR	FALSE	46.6858	0
CA209025-95-320	NIVOLUMAB	REST OF WORLD	M	80	WHITE	POOR	FALSE	1.1499	0
CA209025-95-318	NIVOLUMAB	REST OF WORLD	M	70	WHITE	INTERMEDIATE	FALSE	20.7639	0
CA209025-95-167	NIVOLUMAB	REST OF WORLD	M	53	WHITE	FAVORABLE	TRUE	49.807	1
CA209025-94-851	NIVOLUMAB	REST OF WORLD	M	61	WHITE	FAVORABLE	TRUE	23.6879	0
CA209025-93-836	NIVOLUMAB	WESTERN EUROPE	M	52	WHITE	FAVORABLE	TRUE	42.7433	1
CA209025-93-460	NIVOLUMAB	WESTERN EUROPE	F	66	WHITE	INTERMEDIATE	FALSE	13.8645	0
CA209025-90-703	NIVOLUMAB	WESTERN EUROPE	M	45	WHITE	FAVORABLE	TRUE	14.2587	0
CA209025-90-30	NIVOLUMAB	WESTERN EUROPE	F	74	WHITE	INTERMEDIATE	TRUE	9.5934	0
CA209025-90-247	NIVOLUMAB	WESTERN EUROPE	F	60	WHITE	INTERMEDIATE	FALSE	8.8706	0
CA209025-90-105	NIVOLUMAB	WESTERN EUROPE	F	63	WHITE	FAVORABLE	FALSE	50.7269	1
CA209025-9-892	NIVOLUMAB	US/CANADA	M	67	WHITE	FAVORABLE	FALSE	43.0719	1
CA209025-9-870	NIVOLUMAB	US/CANADA	M	73	WHITE	POOR	TRUE	43.039	1
CA209025-9-756	NIVOLUMAB	US/CANADA	M	63	WHITE	FAVORABLE	FALSE	43.3018	1
CA209025-9-754	NIVOLUMAB	US/CANADA	M	71	WHITE	INTERMEDIATE	TRUE	34.037	0
CA209025-9-589	NIVOLUMAB	US/CANADA	M	56	WHITE	INTERMEDIATE	FALSE	45.5359	1
CA209025-9-1055	NIVOLUMAB	US/CANADA	M	57	OTHER	POOR	FALSE	39.0965	1
CA209025-89-725	NIVOLUMAB	WESTERN EUROPE	M	45	WHITE	FAVORABLE	FALSE	43.9261	1
CA209025-89-34	NIVOLUMAB	WESTERN EUROPE	M	60	WHITE	POOR	FALSE	48.5257	0
CA209025-89-174	NIVOLUMAB	WESTERN EUROPE	M	48	WHITE	FAVORABLE	FALSE	50.3984	1
CA209025-89-132	NIVOLUMAB	WESTERN EUROPE	M	64	WHITE	POOR	TRUE	10.2177	0
CA209025-89-129	NIVOLUMAB	WESTERN EUROPE	F	52	WHITE	INTERMEDIATE	TRUE	4.3039	0
CA209025-87-267	NIVOLUMAB	WESTERN EUROPE	F	68	WHITE	FAVORABLE	FALSE	14.883	0
CA209025-87-234	NIVOLUMAB	WESTERN EUROPE	M	37	WHITE	FAVORABLE	FALSE	43.039	0
CA209025-85-992	NIVOLUMAB	REST OF WORLD	M	58	WHITE	POOR	FALSE	13.3388	0
CA209025-85-986	NIVOLUMAB	REST OF WORLD	M	71	WHITE	INTERMEDIATE	FALSE	41.0349	1
CA209025-85-940	NIVOLUMAB	REST OF WORLD	M	76	WHITE	POOR	FALSE	9.3306	0
CA209025-84-894	NIVOLUMAB	REST OF WORLD	M	49	WHITE	INTERMEDIATE	FALSE	5.6509	0
CA209025-84-704	NIVOLUMAB	REST OF WORLD	M	72	WHITE	FAVORABLE	FALSE	19.0554	0
CA209025-84-535	NIVOLUMAB	REST OF WORLD	M	50	WHITE	INTERMEDIATE	FALSE	5.5195	1
CA209025-84-384	NIVOLUMAB	REST OF WORLD	F	64	WHITE	INTERMEDIATE	TRUE	47.2444	1
CA209025-84-1041	NIVOLUMAB	REST OF WORLD	M	57	WHITE	INTERMEDIATE	FALSE	39.0308	1
CA209025-82-904	NIVOLUMAB	WESTERN EUROPE	F	51	WHITE	POOR	TRUE	3.0226	0
CA209025-82-506	NIVOLUMAB	WESTERN EUROPE	M	64	WHITE	INTERMEDIATE	FALSE	20.2053	0
CA209025-82-378	NIVOLUMAB	WESTERN EUROPE	F	47	WHITE	FAVORABLE	FALSE	16.7885	0
CA209025-82-355	NIVOLUMAB	WESTERN EUROPE	M	62	WHITE	INTERMEDIATE	TRUE	4.2053	0
CA209025-82-338	NIVOLUMAB	WESTERN EUROPE	M	68	WHITE	FAVORABLE	FALSE	47.9014	1
CA209025-82-302	NIVOLUMAB	WESTERN EUROPE	M	63	WHITE	POOR	FALSE	5.0267	0
CA209025-82-208	NIVOLUMAB	WESTERN EUROPE	F	59	WHITE	INTERMEDIATE	FALSE	50.1027	1
CA209025-82-200	NIVOLUMAB	WESTERN EUROPE	F	61	WHITE	POOR	FALSE	2.3984	0
CA209025-82-139	NIVOLUMAB	WESTERN EUROPE	F	56	WHITE	INTERMEDIATE	TRUE	4.3696	0
CA209025-80-824	NIVOLUMAB	WESTERN EUROPE	M	69	WHITE	INTERMEDIATE	FALSE	14.9815	0
CA209025-80-728	NIVOLUMAB	WESTERN EUROPE	F	59	WHITE	FAVORABLE	FALSE	25.9877	0
CA209025-80-656	NIVOLUMAB	WESTERN EUROPE	M	66	WHITE	INTERMEDIATE	FALSE	8.2793	0
CA209025-80-265	NIVOLUMAB	WESTERN EUROPE	M	58	WHITE	INTERMEDIATE	FALSE	16.9199	0
CA209025-80-184	NIVOLUMAB	WESTERN EUROPE	M	63	WHITE	INTERMEDIATE	FALSE	19.5811	0
CA209025-8-69	NIVOLUMAB	WESTERN EUROPE	M	71	WHITE	FAVORABLE	FALSE	24.1478	0
CA209025-8-677	NIVOLUMAB	WESTERN EUROPE	M	69	WHITE	FAVORABLE	FALSE	37.8152	0
CA209025-8-628	NIVOLUMAB	WESTERN EUROPE	M	73	WHITE	POOR	FALSE	44.386	0
CA209025-79-982	NIVOLUMAB	REST OF WORLD	M	67	WHITE	INTERMEDIATE	FALSE	17.8398	1
CA209025-79-73	NIVOLUMAB	REST OF WORLD	F	48	WHITE	INTERMEDIATE	TRUE	45.1745	0
CA209025-79-465	NIVOLUMAB	REST OF WORLD	M	70	WHITE	INTERMEDIATE	FALSE	46.4559	1
CA209025-79-373	NIVOLUMAB	REST OF WORLD	M	62	WHITE	FAVORABLE	FALSE	38.2094	0
CA209025-77-493	NIVOLUMAB	REST OF WORLD	M	65	WHITE	INTERMEDIATE	FALSE	3.6797	0
CA209025-76-507	NIVOLUMAB	US/CANADA	M	64	WHITE	INTERMEDIATE	FALSE	46.4559	1
CA209025-75-84	NIVOLUMAB	WESTERN EUROPE	M	75	WHITE	FAVORABLE	TRUE	44.5832	0
CA209025-75-615	NIVOLUMAB	WESTERN EUROPE	F	69	WHITE	FAVORABLE	FALSE	31.0472	0
CA209025-75-321	NIVOLUMAB	WESTERN EUROPE	M	36	WHITE	INTERMEDIATE	FALSE	15.1129	0
CA209025-75-191	NIVOLUMAB	WESTERN EUROPE	M	63	WHITE	FAVORABLE	TRUE	42.1848	0
CA209025-75-113	NIVOLUMAB	WESTERN EUROPE	F	70	WHITE	FAVORABLE	FALSE	21.3552	0
CA209025-75-112	NIVOLUMAB	WESTERN EUROPE	M	65	WHITE	FAVORABLE	FALSE	51.2197	1
CA209025-74-194	NIVOLUMAB	WESTERN EUROPE	M	67	WHITE	FAVORABLE	TRUE	13.7988	0
CA209025-73-789	NIVOLUMAB	WESTERN EUROPE	M	69	WHITE	INTERMEDIATE	FALSE	3.9425	0
CA209025-73-645	NIVOLUMAB	WESTERN EUROPE	M	67	WHITE	INTERMEDIATE	FALSE	9.1663	0
CA209025-73-512	NIVOLUMAB	WESTERN EUROPE	M	69	WHITE	INTERMEDIATE	FALSE	11.5647	0
CA209025-73-511	NIVOLUMAB	WESTERN EUROPE	M	55	OTHER	FAVORABLE	FALSE	46.3244	1
CA209025-73-447	NIVOLUMAB	WESTERN EUROPE	M	65	WHITE	FAVORABLE	FALSE	33.6427	0
CA209025-73-178	NIVOLUMAB	WESTERN EUROPE	M	51	WHITE	POOR	FALSE	15.3429	0
CA209025-72-394	NIVOLUMAB	WESTERN EUROPE	M	62	WHITE	FAVORABLE	FALSE	47.9343	1
CA209025-72-211	NIVOLUMAB	WESTERN EUROPE	M	84	WHITE	INTERMEDIATE	FALSE	4.8953	0
CA209025-71-709	NIVOLUMAB	REST OF WORLD	M	68	WHITE	POOR	FALSE	17.0513	0
CA209025-71-635	NIVOLUMAB	REST OF WORLD	M	64	WHITE	INTERMEDIATE	FALSE	45.6674	1
CA209025-70-883	NIVOLUMAB	REST OF WORLD	M	77	WHITE	INTERMEDIATE	FALSE	25.5277	0
CA209025-70-845	NIVOLUMAB	REST OF WORLD	M	60	WHITE	INTERMEDIATE	FALSE	11.2361	0
CA209025-70-678	NIVOLUMAB	REST OF WORLD	M	59	WHITE	INTERMEDIATE	FALSE	19.6468	0
CA209025-70-617	NIVOLUMAB	REST OF WORLD	F	78	WHITE	INTERMEDIATE	FALSE	3.9425	0
CA209025-70-405	NIVOLUMAB	REST OF WORLD	M	66	WHITE	INTERMEDIATE	FALSE	47.8686	1
CA209025-70-347	NIVOLUMAB	REST OF WORLD	M	71	WHITE	POOR	FALSE	42.3819	0
CA209025-69-810	NIVOLUMAB	REST OF WORLD	F	74	WHITE	INTERMEDIATE	FALSE	17.0842	0
CA209025-69-539	NIVOLUMAB	REST OF WORLD	F	54	WHITE	POOR	TRUE	18.1355	0
CA209025-66-544	NIVOLUMAB	WESTERN EUROPE	M	63	WHITE	FAVORABLE	FALSE	23.1622	0
CA209025-66-488	NIVOLUMAB	WESTERN EUROPE	M	44	WHITE	INTERMEDIATE	FALSE	46.883	1
CA209025-65-553	NIVOLUMAB	WESTERN EUROPE	M	66	WHITE	INTERMEDIATE	FALSE	12.1232	0
CA209025-65-340	NIVOLUMAB	WESTERN EUROPE	F	45	WHITE	FAVORABLE	TRUE	47.6715	1
CA209025-65-329	NIVOLUMAB	WESTERN EUROPE	F	83	WHITE	FAVORABLE	FALSE	48.0657	1
CA209025-65-306	NIVOLUMAB	WESTERN EUROPE	M	71	WHITE	INTERMEDIATE	FALSE	20.7967	0
CA209025-65-301	NIVOLUMAB	WESTERN EUROPE	M	72	WHITE	FAVORABLE	FALSE	30.7844	0
CA209025-63-790	NIVOLUMAB	WESTERN EUROPE	F	64	WHITE	INTERMEDIATE	TRUE	8.7064	0
CA209025-63-607	NIVOLUMAB	WESTERN EUROPE	F	55	WHITE	FAVORABLE	TRUE	12.5175	0
CA209025-62-552	NIVOLUMAB	WESTERN EUROPE	M	50	WHITE	POOR	TRUE	3.2526	0
CA209025-62-523	NIVOLUMAB	WESTERN EUROPE	M	64	WHITE	INTERMEDIATE	FALSE	6.3737	0
CA209025-62-225	NIVOLUMAB	WESTERN EUROPE	M	42	WHITE	POOR	FALSE	8.3121	0
CA209025-61-146	NIVOLUMAB	WESTERN EUROPE	M	66	WHITE	POOR	FALSE	13.4374	0
CA209025-6-586	NIVOLUMAB	WESTERN EUROPE	M	63	WHITE	FAVORABLE	FALSE	45.2731	1
CA209025-59-159	NIVOLUMAB	WESTERN EUROPE	F	78	WHITE	FAVORABLE	FALSE	1.1828	0
CA209025-58-74	NIVOLUMAB	WESTERN EUROPE	M	85	OTHER	INTERMEDIATE	FALSE	15.3758	0
CA209025-58-739	NIVOLUMAB	WESTERN EUROPE	F	65	OTHER	INTERMEDIATE	FALSE	16.9528	0
CA209025-58-462	NIVOLUMAB	WESTERN EUROPE	M	47	OTHER	INTERMEDIATE	FALSE	4.2053	0
CA209025-56-791	NIVOLUMAB	WESTERN EUROPE	M	37	WHITE	INTERMEDIATE	FALSE	43.6961	1
CA209025-56-522	NIVOLUMAB	WESTERN EUROPE	M	40	WHITE	POOR	TRUE	4.731	0
CA209025-55-172	NIVOLUMAB	WESTERN EUROPE	M	73	WHITE	INTERMEDIATE	FALSE	50.8583	1
CA209025-50-902	NIVOLUMAB	WESTERN EUROPE	M	49	WHITE	FAVORABLE	FALSE	35.5811	0
CA209025-49-828	NIVOLUMAB	US/CANADA	F	41	WHITE	POOR	TRUE	0.5257	0
CA209025-49-79	NIVOLUMAB	US/CANADA	F	39	WHITE	INTERMEDIATE	FALSE	13.3388	0
CA209025-49-664	NIVOLUMAB	US/CANADA	M	75	WHITE	INTERMEDIATE	FALSE	41.5277	0
CA209025-49-66	NIVOLUMAB	US/CANADA	M	62	WHITE	INTERMEDIATE	TRUE	52.0739	1
CA209025-49-39	NIVOLUMAB	US/CANADA	M	64	WHITE	INTERMEDIATE	FALSE	10.4805	0
CA209025-48-736	NIVOLUMAB	WESTERN EUROPE	F	54	WHITE	INTERMEDIATE	FALSE	23.1951	0
CA209025-48-582	NIVOLUMAB	WESTERN EUROPE	M	61	WHITE	INTERMEDIATE	FALSE	3.5483	0
CA209025-48-501	NIVOLUMAB	WESTERN EUROPE	M	66	WHITE	INTERMEDIATE	FALSE	12.8131	0
CA209025-48-500	NIVOLUMAB	WESTERN EUROPE	M	69	WHITE	INTERMEDIATE	TRUE	5.5524	0
CA209025-48-285	NIVOLUMAB	WESTERN EUROPE	M	52	WHITE	FAVORABLE	FALSE	15.8357	0
CA209025-48-284	NIVOLUMAB	WESTERN EUROPE	M	74	WHITE	INTERMEDIATE	TRUE	15.8357	0
CA209025-48-282	NIVOLUMAB	WESTERN EUROPE	M	74	WHITE	FAVORABLE	FALSE	29.6016	0
CA209025-44-944	NIVOLUMAB	US/CANADA	F	54	WHITE	INTERMEDIATE	TRUE	41.2649	1
CA209025-44-785	NIVOLUMAB	US/CANADA	M	70	WHITE	INTERMEDIATE	TRUE	26.3162	0
CA209025-44-643	NIVOLUMAB	US/CANADA	M	56	WHITE	FAVORABLE	FALSE	45.0431	1
CA209025-43-941	NIVOLUMAB	US/CANADA	M	67	WHITE	FAVORABLE	FALSE	22.0123	1
CA209025-43-743	NIVOLUMAB	US/CANADA	M	44	WHITE	FAVORABLE	FALSE	22.9651	1
CA209025-43-567	NIVOLUMAB	US/CANADA	F	53	WHITE	FAVORABLE	FALSE	10.152	0
CA209025-43-248	NIVOLUMAB	US/CANADA	M	79	WHITE	FAVORABLE	FALSE	28.7803	1
CA209025-42-919	NIVOLUMAB	US/CANADA	M	59	WHITE	INTERMEDIATE	FALSE	23.3593	0
CA209025-42-622	NIVOLUMAB	US/CANADA	M	59	WHITE	POOR	FALSE	2.6612	0
CA209025-42-46	NIVOLUMAB	US/CANADA	M	70	WHITE	INTERMEDIATE	FALSE	13.1088	0
CA209025-42-316	NIVOLUMAB	US/CANADA	M	52	WHITE	POOR	FALSE	6.538	0
CA209025-41-979	NIVOLUMAB	US/CANADA	M	57	OTHER	FAVORABLE	FALSE	41.0349	1
CA209025-41-485	NIVOLUMAB	US/CANADA	M	71	WHITE	POOR	TRUE	7.4908	0
CA209025-4-815	NIVOLUMAB	WESTERN EUROPE	M	44	WHITE	INTERMEDIATE	FALSE	18.4969	0
CA209025-4-759	NIVOLUMAB	WESTERN EUROPE	M	51	WHITE	FAVORABLE	FALSE	6.4723	0
CA209025-4-732	NIVOLUMAB	WESTERN EUROPE	M	49	WHITE	POOR	FALSE	1.577	0
CA209025-4-468	NIVOLUMAB	WESTERN EUROPE	M	70	WHITE	POOR	FALSE	47.3101	1
CA209025-4-26	NIVOLUMAB	WESTERN EUROPE	M	62	WHITE	POOR	FALSE	53.9795	1
CA209025-39-467	NIVOLUMAB	WESTERN EUROPE	M	53	WHITE	POOR	FALSE	46.9815	1
CA209025-39-150	NIVOLUMAB	WESTERN EUROPE	M	53	OTHER	INTERMEDIATE	TRUE	14.3244	0
CA209025-39-147	NIVOLUMAB	WESTERN EUROPE	M	56	WHITE	FAVORABLE	FALSE	50.2012	1
CA209025-39-102	NIVOLUMAB	WESTERN EUROPE	M	68	WHITE	POOR	FALSE	11.6632	0
CA209025-38-800	NIVOLUMAB	WESTERN EUROPE	M	42	WHITE	INTERMEDIATE	FALSE	15.2115	0
CA209025-38-624	NIVOLUMAB	WESTERN EUROPE	F	64	WHITE	INTERMEDIATE	FALSE	45.2074	1
CA209025-37-93	NIVOLUMAB	WESTERN EUROPE	M	57	WHITE	INTERMEDIATE	FALSE	36.4025	0
CA209025-37-711	NIVOLUMAB	WESTERN EUROPE	M	54	WHITE	POOR	FALSE	1.7413	0
CA209025-35-674	NIVOLUMAB	WESTERN EUROPE	M	50	WHITE	INTERMEDIATE	FALSE	45.1745	1
CA209025-34-291	NIVOLUMAB	WESTERN EUROPE	M	66	WHITE	INTERMEDIATE	FALSE	9.9877	0
CA209025-33-7	NIVOLUMAB	WESTERN EUROPE	F	30	WHITE	POOR	FALSE	20.6982	0
CA209025-33-466	NIVOLUMAB	WESTERN EUROPE	M	57	WHITE	FAVORABLE	TRUE	47.1458	1
CA209025-33-257	NIVOLUMAB	WESTERN EUROPE	M	80	WHITE	INTERMEDIATE	FALSE	38.8008	0
CA209025-33-12	NIVOLUMAB	WESTERN EUROPE	M	59	WHITE	INTERMEDIATE	FALSE	24.6078	0
CA209025-31-317	NIVOLUMAB	US/CANADA	F	64	WHITE	INTERMEDIATE	FALSE	10.7105	0
CA209025-30-695	NIVOLUMAB	US/CANADA	F	62	WHITE	POOR	FALSE	9.5277	0
CA209025-30-418	NIVOLUMAB	US/CANADA	M	65	WHITE	FAVORABLE	TRUE	44.0575	0
CA209025-3-871	NIVOLUMAB	WESTERN EUROPE	M	64	WHITE	FAVORABLE	TRUE	7.0637	0
CA209025-3-346	NIVOLUMAB	WESTERN EUROPE	M	68	WHITE	INTERMEDIATE	FALSE	14.423	0
CA209025-3-253	NIVOLUMAB	WESTERN EUROPE	F	63	WHITE	INTERMEDIATE	FALSE	22.2094	0
CA209025-29-988	NIVOLUMAB	US/CANADA	M	70	WHITE	INTERMEDIATE	FALSE	40.7721	1
CA209025-29-938	NIVOLUMAB	US/CANADA	M	63	WHITE	INTERMEDIATE	FALSE	9.9877	0
CA209025-29-921	NIVOLUMAB	US/CANADA	M	59	WHITE	POOR	FALSE	42.0534	1
CA209025-29-626	NIVOLUMAB	US/CANADA	M	48	WHITE	FAVORABLE	FALSE	8.6078	0
CA209025-29-621	NIVOLUMAB	US/CANADA	M	65	WHITE	FAVORABLE	FALSE	18.2341	0
CA209025-29-1045	NIVOLUMAB	US/CANADA	M	65	WHITE	INTERMEDIATE	TRUE	38.7351	1
CA209025-29-1021	NIVOLUMAB	US/CANADA	F	49	WHITE	FAVORABLE	FALSE	7.0965	0
CA209025-29-1002	NIVOLUMAB	US/CANADA	M	60	WHITE	FAVORABLE	FALSE	40.6735	1
CA209025-28-951	NIVOLUMAB	US/CANADA	M	60	WHITE	POOR	FALSE	41.4292	1
CA209025-27-915	NIVOLUMAB	US/CANADA	M	74	WHITE	INTERMEDIATE	FALSE	8.7064	0
CA209025-27-906	NIVOLUMAB	US/CANADA	M	66	WHITE	INTERMEDIATE	TRUE	17.1499	0
CA209025-27-566	NIVOLUMAB	US/CANADA	M	58	WHITE	POOR	FALSE	9.5934	0
CA209025-26-965	NIVOLUMAB	US/CANADA	M	50	WHITE	INTERMEDIATE	FALSE	14.3901	0
CA209025-26-693	NIVOLUMAB	US/CANADA	M	56	WHITE	FAVORABLE	TRUE	31.3429	0
CA209025-26-559	NIVOLUMAB	US/CANADA	M	51	WHITE	INTERMEDIATE	FALSE	10.6448	0
CA209025-26-491	NIVOLUMAB	US/CANADA	M	52	WHITE	INTERMEDIATE	FALSE	46.423	1
CA209025-25-987	NIVOLUMAB	US/CANADA	M	85	WHITE	POOR	FALSE	10.2177	0
CA209025-25-930	NIVOLUMAB	US/CANADA	M	56	WHITE	POOR	TRUE	7.655	0
CA209025-25-396	NIVOLUMAB	US/CANADA	M	51	WHITE	POOR	FALSE	47.3758	1
CA209025-25-197	NIVOLUMAB	US/CANADA	M	58	WHITE	FAVORABLE	TRUE	34.5298	0
CA209025-25-166	NIVOLUMAB	US/CANADA	M	56	WHITE	INTERMEDIATE	TRUE	12.0903	0
CA209025-25-165	NIVOLUMAB	US/CANADA	F	57	WHITE	FAVORABLE	FALSE	1.9055	0
CA209025-25-130	NIVOLUMAB	US/CANADA	M	63	WHITE	POOR	FALSE	13.6016	0
CA209025-25-1042	NIVOLUMAB	US/CANADA	M	75	WHITE	INTERMEDIATE	FALSE	9.4292	0
CA209025-24-887	NIVOLUMAB	US/CANADA	M	44	WHITE	FAVORABLE	FALSE	27.6961	0
CA209025-24-840	NIVOLUMAB	US/CANADA	F	23	WHITE	FAVORABLE	FALSE	42.8419	1
CA209025-23-953	NIVOLUMAB	US/CANADA	M	63	WHITE	INTERMEDIATE	FALSE	41.3634	1
CA209025-23-922	NIVOLUMAB	US/CANADA	M	58	WHITE	INTERMEDIATE	FALSE	22.1109	0
CA209025-23-9	NIVOLUMAB	US/CANADA	M	69	WHITE	POOR	FALSE	12.2546	0
CA209025-23-8	NIVOLUMAB	US/CANADA	M	46	WHITE	FAVORABLE	FALSE	12.4846	1
CA209025-23-72	NIVOLUMAB	US/CANADA	M	77	WHITE	INTERMEDIATE	TRUE	13.1745	0
CA209025-23-684	NIVOLUMAB	US/CANADA	F	60	WHITE	FAVORABLE	FALSE	13.963	0
CA209025-23-671	NIVOLUMAB	US/CANADA	M	82	WHITE	POOR	FALSE	1.7741	0
CA209025-23-20	NIVOLUMAB	US/CANADA	F	66	WHITE	INTERMEDIATE	TRUE	43.3347	0
CA209025-23-124	NIVOLUMAB	US/CANADA	F	64	WHITE	FAVORABLE	FALSE	29.4702	0
CA209025-22-935	NIVOLUMAB	US/CANADA	M	45	WHITE	FAVORABLE	TRUE	24.7721	0
CA209025-22-1000	NIVOLUMAB	US/CANADA	F	64	WHITE	FAVORABLE	FALSE	40.9692	1
CA209025-21-967	NIVOLUMAB	US/CANADA	F	74	WHITE	FAVORABLE	FALSE	18.5298	0
CA209025-21-849	NIVOLUMAB	US/CANADA	F	52	WHITE	FAVORABLE	FALSE	40.3121	1
CA209025-21-442	NIVOLUMAB	US/CANADA	F	50	WHITE	FAVORABLE	FALSE	19.8768	0
CA209025-21-311	NIVOLUMAB	US/CANADA	M	68	WHITE	POOR	FALSE	9.232	0
CA209025-21-308	NIVOLUMAB	US/CANADA	M	55	WHITE	POOR	FALSE	18.2998	0
CA209025-21-307	NIVOLUMAB	US/CANADA	F	61	WHITE	INTERMEDIATE	FALSE	3.3183	0
CA209025-21-1065	NIVOLUMAB	US/CANADA	M	55	WHITE	INTERMEDIATE	FALSE	38.9322	1
CA209025-21-1050	NIVOLUMAB	US/CANADA	M	65	WHITE	POOR	FALSE	25.9877	0
CA209025-21-1039	NIVOLUMAB	US/CANADA	F	59	WHITE	FAVORABLE	FALSE	31.8029	1
CA209025-21-1027	NIVOLUMAB	US/CANADA	F	69	WHITE	FAVORABLE	FALSE	34.2669	1
CA209025-20-914	NIVOLUMAB	US/CANADA	M	54	WHITE	INTERMEDIATE	FALSE	9.7248	0
CA209025-20-781	NIVOLUMAB	US/CANADA	M	48	WHITE	POOR	FALSE	36.961	0
CA209025-20-753	NIVOLUMAB	US/CANADA	M	83	WHITE	INTERMEDIATE	FALSE	43.6961	1
CA209025-20-59	NIVOLUMAB	US/CANADA	M	64	OTHER	INTERMEDIATE	FALSE	12.7474	0
CA209025-20-371	NIVOLUMAB	US/CANADA	M	43	WHITE	POOR	TRUE	5.2567	0
CA209025-20-116	NIVOLUMAB	US/CANADA	F	88	WHITE	INTERMEDIATE	FALSE	50.8583	1
CA209025-20-1059	NIVOLUMAB	US/CANADA	M	64	WHITE	INTERMEDIATE	TRUE	38.8994	1
CA209025-2-793	NIVOLUMAB	WESTERN EUROPE	M	45	WHITE	FAVORABLE	FALSE	31.1786	0
CA209025-2-76	NIVOLUMAB	WESTERN EUROPE	F	48	WHITE	POOR	FALSE	20.4025	0
CA209025-2-57	NIVOLUMAB	WESTERN EUROPE	M	38	WHITE	INTERMEDIATE	FALSE	40.0164	0
CA209025-2-477	NIVOLUMAB	WESTERN EUROPE	M	70	WHITE	FAVORABLE	FALSE	30.0616	0
CA209025-2-401	NIVOLUMAB	WESTERN EUROPE	M	29	WHITE	FAVORABLE	TRUE	46.7187	1
CA209025-2-38	NIVOLUMAB	WESTERN EUROPE	F	71	WHITE	FAVORABLE	FALSE	20.8953	0
CA209025-2-357	NIVOLUMAB	WESTERN EUROPE	M	60	WHITE	POOR	TRUE	38.4066	0
CA209025-2-356	NIVOLUMAB	WESTERN EUROPE	F	71	WHITE	INTERMEDIATE	FALSE	46.4559	1
CA209025-2-24	NIVOLUMAB	WESTERN EUROPE	F	52	WHITE	FAVORABLE	FALSE	12.4517	0
CA209025-2-199	NIVOLUMAB	WESTERN EUROPE	M	36	WHITE	INTERMEDIATE	FALSE	10.4476	0
CA209025-2-134	NIVOLUMAB	WESTERN EUROPE	M	31	OTHER	INTERMEDIATE	FALSE	21.9138	0
CA209025-2-10	NIVOLUMAB	WESTERN EUROPE	F	71	WHITE	FAVORABLE	FALSE	53.848	1
CA209025-185-983	NIVOLUMAB	US/CANADA	F	53	WHITE	INTERMEDIATE	FALSE	20.0082	0
CA209025-180-936	NIVOLUMAB	REST OF WORLD	M	53	WHITE	INTERMEDIATE	FALSE	23.1951	0
CA209025-18-954	NIVOLUMAB	US/CANADA	M	43	OTHER	FAVORABLE	FALSE	41.922	1
CA209025-179-598	NIVOLUMAB	WESTERN EUROPE	M	63	WHITE	INTERMEDIATE	FALSE	6.0452	0
CA209025-179-521	NIVOLUMAB	WESTERN EUROPE	M	49	WHITE	POOR	FALSE	6.4394	0
CA209025-179-484	NIVOLUMAB	WESTERN EUROPE	M	52	WHITE	INTERMEDIATE	FALSE	9.3963	0
CA209025-175-252	NIVOLUMAB	WESTERN EUROPE	M	74	WHITE	INTERMEDIATE	FALSE	0.8871	0
CA209025-174-203	NIVOLUMAB	REST OF WORLD	M	74	OTHER	INTERMEDIATE	FALSE	49.8398	1
CA209025-174-1010	NIVOLUMAB	REST OF WORLD	M	70	OTHER	FAVORABLE	FALSE	40.0493	1
CA209025-173-757	NIVOLUMAB	REST OF WORLD	M	51	OTHER	FAVORABLE	FALSE	22.1109	1
CA209025-173-377	NIVOLUMAB	REST OF WORLD	M	64	OTHER	INTERMEDIATE	TRUE	15.3101	0
CA209025-170-221	NIVOLUMAB	REST OF WORLD	M	45	OTHER	FAVORABLE	FALSE	50.2012	1
CA209025-17-981	NIVOLUMAB	US/CANADA	M	57	WHITE	POOR	FALSE	27.9261	0
CA209025-17-94	NIVOLUMAB	US/CANADA	F	75	WHITE	FAVORABLE	TRUE	51.2197	1
CA209025-17-928	NIVOLUMAB	US/CANADA	M	77	WHITE	FAVORABLE	FALSE	42.2834	1
CA209025-17-612	NIVOLUMAB	US/CANADA	M	48	WHITE	FAVORABLE	FALSE	13.0103	0
CA209025-17-541	NIVOLUMAB	US/CANADA	M	79	WHITE	POOR	FALSE	0.8214	0
CA209025-17-496	NIVOLUMAB	US/CANADA	M	62	WHITE	INTERMEDIATE	TRUE	0.9528	1
CA209025-17-473	NIVOLUMAB	US/CANADA	M	49	OTHER	FAVORABLE	TRUE	7.5236	0
CA209025-17-328	NIVOLUMAB	US/CANADA	F	63	WHITE	FAVORABLE	TRUE	27.8275	0
CA209025-17-327	NIVOLUMAB	US/CANADA	M	47	WHITE	INTERMEDIATE	FALSE	30.3244	0
CA209025-17-213	NIVOLUMAB	US/CANADA	M	70	WHITE	INTERMEDIATE	FALSE	12.9446	0
CA209025-17-154	NIVOLUMAB	US/CANADA	M	40	WHITE	FAVORABLE	TRUE	51.0554	1
CA209025-17-1066	NIVOLUMAB	US/CANADA	F	60	WHITE	FAVORABLE	TRUE	25.6263	0
CA209025-17-1044	NIVOLUMAB	US/CANADA	M	53	WHITE	FAVORABLE	FALSE	39.5236	1
CA209025-169-660	NIVOLUMAB	REST OF WORLD	M	63	OTHER	FAVORABLE	FALSE	44.4189	1
CA209025-167-1011	NIVOLUMAB	REST OF WORLD	F	69	OTHER	INTERMEDIATE	FALSE	39.8193	1
CA209025-166-957	NIVOLUMAB	REST OF WORLD	M	68	OTHER	INTERMEDIATE	TRUE	13.963	0
CA209025-166-161	NIVOLUMAB	REST OF WORLD	M	64	OTHER	FAVORABLE	FALSE	15.0472	0
CA209025-165-83	NIVOLUMAB	REST OF WORLD	M	72	OTHER	POOR	FALSE	27.3676	0
CA209025-165-758	NIVOLUMAB	REST OF WORLD	M	70	OTHER	POOR	FALSE	44.616	1
CA209025-164-901	NIVOLUMAB	REST OF WORLD	F	65	OTHER	INTERMEDIATE	TRUE	25.8234	0
CA209025-163-542	NIVOLUMAB	REST OF WORLD	M	81	OTHER	INTERMEDIATE	FALSE	21.8152	0
CA209025-163-425	NIVOLUMAB	REST OF WORLD	M	63	OTHER	INTERMEDIATE	FALSE	47.6057	1
CA209025-163-1012	NIVOLUMAB	REST OF WORLD	M	65	OTHER	INTERMEDIATE	FALSE	40.4107	1
CA209025-162-171	NIVOLUMAB	REST OF WORLD	F	70	OTHER	FAVORABLE	FALSE	50.037	1
CA209025-161-974	NIVOLUMAB	REST OF WORLD	F	69	OTHER	FAVORABLE	FALSE	40.9363	1
CA209025-161-577	NIVOLUMAB	REST OF WORLD	M	46	OTHER	FAVORABLE	FALSE	45.3388	1
CA209025-161-518	NIVOLUMAB	REST OF WORLD	F	69	OTHER	FAVORABLE	TRUE	45.6674	1
CA209025-160-786	NIVOLUMAB	REST OF WORLD	F	74	OTHER	INTERMEDIATE	TRUE	8.9035	0
CA209025-159-945	NIVOLUMAB	REST OF WORLD	M	57	OTHER	FAVORABLE	FALSE	26.8419	0
CA209025-159-91	NIVOLUMAB	REST OF WORLD	F	70	OTHER	FAVORABLE	FALSE	33.2485	0
CA209025-159-777	NIVOLUMAB	REST OF WORLD	M	73	OTHER	INTERMEDIATE	FALSE	43.5975	1
CA209025-159-750	NIVOLUMAB	REST OF WORLD	M	64	OTHER	FAVORABLE	FALSE	27.4333	0
CA209025-159-114	NIVOLUMAB	REST OF WORLD	F	66	OTHER	FAVORABLE	FALSE	39.2279	0
CA209025-158-70	NIVOLUMAB	REST OF WORLD	F	39	OTHER	POOR	TRUE	26.7105	0
CA209025-158-680	NIVOLUMAB	REST OF WORLD	M	78	OTHER	FAVORABLE	TRUE	18.1027	0
CA209025-158-183	NIVOLUMAB	REST OF WORLD	F	51	OTHER	INTERMEDIATE	TRUE	19.0226	0
CA209025-157-436	NIVOLUMAB	REST OF WORLD	M	63	OTHER	INTERMEDIATE	FALSE	46.3244	1
CA209025-157-237	NIVOLUMAB	REST OF WORLD	F	79	OTHER	INTERMEDIATE	FALSE	4.4025	1
CA209025-156-606	NIVOLUMAB	REST OF WORLD	M	73	OTHER	INTERMEDIATE	TRUE	45.2074	1
CA209025-156-136	NIVOLUMAB	REST OF WORLD	M	62	OTHER	INTERMEDIATE	FALSE	45.8973	0
CA209025-156-1017	NIVOLUMAB	REST OF WORLD	M	59	OTHER	FAVORABLE	FALSE	39.9179	1
CA209025-155-632	NIVOLUMAB	REST OF WORLD	M	42	OTHER	INTERMEDIATE	FALSE	15.6057	0
CA209025-155-266	NIVOLUMAB	REST OF WORLD	M	65	OTHER	INTERMEDIATE	FALSE	23.6222	0
CA209025-155-1020	NIVOLUMAB	REST OF WORLD	M	46	OTHER	INTERMEDIATE	FALSE	39.9507	1
CA209025-154-929	NIVOLUMAB	REST OF WORLD	M	51	OTHER	FAVORABLE	FALSE	42.4805	1
CA209025-153-718	NIVOLUMAB	US/CANADA	M	66	WHITE	INTERMEDIATE	FALSE	44.6817	1
CA209025-153-416	NIVOLUMAB	US/CANADA	M	66	WHITE	POOR	FALSE	5.0924	0
CA209025-153-407	NIVOLUMAB	US/CANADA	M	45	WHITE	POOR	TRUE	32.23	0
CA209025-151-351	NIVOLUMAB	REST OF WORLD	F	62	WHITE	INTERMEDIATE	FALSE	35.1211	0
CA209025-15-99	NIVOLUMAB	US/CANADA	M	51	WHITE	FAVORABLE	FALSE	51.5154	1
CA209025-15-773	NIVOLUMAB	US/CANADA	M	53	WHITE	FAVORABLE	FALSE	44.0903	1
CA209025-15-379	NIVOLUMAB	US/CANADA	M	64	WHITE	INTERMEDIATE	FALSE	21.7495	0
CA209025-149-646	NIVOLUMAB	REST OF WORLD	M	71	WHITE	INTERMEDIATE	FALSE	0.2957	0
CA209025-147-367	NIVOLUMAB	US/CANADA	M	67	WHITE	FAVORABLE	TRUE	36.2053	0
CA209025-144-596	NIVOLUMAB	US/CANADA	M	53	WHITE	POOR	FALSE	22.8665	0
CA209025-144-451	NIVOLUMAB	US/CANADA	M	57	WHITE	POOR	FALSE	22.4394	0
CA209025-144-372	NIVOLUMAB	US/CANADA	M	62	WHITE	INTERMEDIATE	FALSE	47.77	1
CA209025-143-794	NIVOLUMAB	US/CANADA	M	85	WHITE	INTERMEDIATE	FALSE	20.3696	0
CA209025-143-679	NIVOLUMAB	US/CANADA	M	64	WHITE	INTERMEDIATE	FALSE	44.4517	1
CA209025-143-515	NIVOLUMAB	US/CANADA	M	60	WHITE	POOR	FALSE	9.0678	0
CA209025-143-423	NIVOLUMAB	US/CANADA	M	56	WHITE	INTERMEDIATE	FALSE	24.1807	0
CA209025-143-115	NIVOLUMAB	US/CANADA	M	45	WHITE	INTERMEDIATE	FALSE	23.2279	0
CA209025-142-593	NIVOLUMAB	US/CANADA	M	69	WHITE	INTERMEDIATE	TRUE	46.0287	1
CA209025-141-666	NIVOLUMAB	US/CANADA	M	56	WHITE	POOR	FALSE	43.9589	1
CA209025-140-869	NIVOLUMAB	US/CANADA	M	69	WHITE	FAVORABLE	FALSE	2.4641	0
CA209025-14-1057	NIVOLUMAB	US/CANADA	M	66	WHITE	INTERMEDIATE	TRUE	39.1294	1
CA209025-139-989	NIVOLUMAB	US/CANADA	M	65	WHITE	INTERMEDIATE	TRUE	26.0862	0
CA209025-139-978	NIVOLUMAB	US/CANADA	M	56	OTHER	FAVORABLE	TRUE	31.3429	0
CA209025-139-864	NIVOLUMAB	US/CANADA	M	68	WHITE	INTERMEDIATE	TRUE	16.6242	0
CA209025-139-784	NIVOLUMAB	US/CANADA	M	52	WHITE	FAVORABLE	TRUE	43.499	0
CA209025-139-776	NIVOLUMAB	US/CANADA	M	73	WHITE	INTERMEDIATE	FALSE	43.1376	1
CA209025-139-665	NIVOLUMAB	US/CANADA	M	63	WHITE	FAVORABLE	FALSE	22.5051	0
CA209025-139-610	NIVOLUMAB	US/CANADA	F	58	WHITE	FAVORABLE	TRUE	44.6489	1
CA209025-139-554	NIVOLUMAB	US/CANADA	M	64	WHITE	INTERMEDIATE	FALSE	46.0616	1
CA209025-139-359	NIVOLUMAB	US/CANADA	M	61	WHITE	POOR	TRUE	32.7228	0
CA209025-139-324	NIVOLUMAB	US/CANADA	M	60	WHITE	POOR	FALSE	11.0062	1
CA209025-139-152	NIVOLUMAB	US/CANADA	M	48	WHITE	INTERMEDIATE	FALSE	50.2341	1
CA209025-139-143	NIVOLUMAB	US/CANADA	M	53	WHITE	INTERMEDIATE	TRUE	50.3655	1
CA209025-139-140	NIVOLUMAB	US/CANADA	M	70	WHITE	POOR	TRUE	45.4702	0
CA209025-139-1049	NIVOLUMAB	US/CANADA	M	50	WHITE	INTERMEDIATE	FALSE	38.6366	1
CA209025-139-1036	NIVOLUMAB	US/CANADA	M	72	WHITE	FAVORABLE	TRUE	38.5708	1
CA209025-139-1025	NIVOLUMAB	US/CANADA	F	72	WHITE	POOR	TRUE	6.2094	0
CA209025-139-1015	NIVOLUMAB	US/CANADA	F	32	OTHER	FAVORABLE	FALSE	14.9158	0
CA209025-139-1006	NIVOLUMAB	US/CANADA	M	46	WHITE	FAVORABLE	FALSE	39.5893	1
CA209025-138-847	NIVOLUMAB	US/CANADA	M	76	WHITE	INTERMEDIATE	FALSE	25.1335	0
CA209025-138-814	NIVOLUMAB	US/CANADA	M	71	WHITE	INTERMEDIATE	FALSE	26.8419	0
CA209025-138-734	NIVOLUMAB	US/CANADA	F	62	WHITE	FAVORABLE	FALSE	44.6817	1
CA209025-138-700	NIVOLUMAB	US/CANADA	M	72	WHITE	INTERMEDIATE	FALSE	3.8439	1
CA209025-138-619	NIVOLUMAB	US/CANADA	M	73	WHITE	INTERMEDIATE	TRUE	16.7228	0
CA209025-138-480	NIVOLUMAB	US/CANADA	M	60	WHITE	INTERMEDIATE	TRUE	28.2546	0
CA209025-138-1034	NIVOLUMAB	US/CANADA	M	52	WHITE	FAVORABLE	FALSE	10.152	0
CA209025-137-503	NIVOLUMAB	WESTERN EUROPE	F	59	WHITE	INTERMEDIATE	FALSE	46.9487	1
CA209025-135-884	NIVOLUMAB	REST OF WORLD	M	49	WHITE	INTERMEDIATE	FALSE	26.809	0
CA209025-135-795	NIVOLUMAB	REST OF WORLD	F	77	OTHER	INTERMEDIATE	TRUE	17.3142	0
CA209025-135-694	NIVOLUMAB	REST OF WORLD	M	59	WHITE	INTERMEDIATE	FALSE	38.4066	0
CA209025-135-450	NIVOLUMAB	REST OF WORLD	M	66	WHITE	FAVORABLE	FALSE	17.9713	0
CA209025-131-640	NIVOLUMAB	REST OF WORLD	M	48	WHITE	POOR	FALSE	3.6797	1
CA209025-13-360	NIVOLUMAB	US/CANADA	M	75	WHITE	POOR	TRUE	47.2115	1
CA209025-13-181	NIVOLUMAB	US/CANADA	M	61	WHITE	FAVORABLE	FALSE	50.2341	1
CA209025-13-111	NIVOLUMAB	US/CANADA	M	60	WHITE	POOR	FALSE	25.0021	0
CA209025-126-31	NIVOLUMAB	WESTERN EUROPE	F	46	WHITE	INTERMEDIATE	TRUE	53.9466	1
CA209025-126-149	NIVOLUMAB	WESTERN EUROPE	M	59	WHITE	INTERMEDIATE	TRUE	21.3881	0
CA209025-126-101	NIVOLUMAB	WESTERN EUROPE	M	56	WHITE	INTERMEDIATE	FALSE	4.5339	0
CA209025-125-855	NIVOLUMAB	REST OF WORLD	M	54	WHITE	INTERMEDIATE	FALSE	43.7618	1
CA209025-125-647	NIVOLUMAB	REST OF WORLD	M	54	WHITE	POOR	FALSE	35.2526	0
CA209025-121-272	NIVOLUMAB	REST OF WORLD	M	61	WHITE	FAVORABLE	FALSE	31.8357	0
CA209025-12-838	NIVOLUMAB	WESTERN EUROPE	M	35	WHITE	FAVORABLE	FALSE	20.5667	0
CA209025-12-723	NIVOLUMAB	WESTERN EUROPE	M	62	WHITE	POOR	FALSE	18.2341	0
CA209025-12-65	NIVOLUMAB	WESTERN EUROPE	M	60	WHITE	POOR	FALSE	28.0575	0
CA209025-12-64	NIVOLUMAB	WESTERN EUROPE	M	67	WHITE	INTERMEDIATE	FALSE	51.7454	1
CA209025-12-428	NIVOLUMAB	WESTERN EUROPE	M	78	WHITE	POOR	FALSE	46.9815	1
CA209025-12-131	NIVOLUMAB	WESTERN EUROPE	M	54	WHITE	INTERMEDIATE	FALSE	12.7146	0
CA209025-119-192	NIVOLUMAB	WESTERN EUROPE	F	66	WHITE	POOR	FALSE	34.3326	0
CA209025-118-255	NIVOLUMAB	WESTERN EUROPE	F	59	WHITE	FAVORABLE	FALSE	49.3799	1
CA209025-118-207	NIVOLUMAB	WESTERN EUROPE	M	64	WHITE	FAVORABLE	FALSE	19.7782	0
CA209025-118-163	NIVOLUMAB	WESTERN EUROPE	M	64	WHITE	INTERMEDIATE	FALSE	41.232	0
CA209025-114-813	NIVOLUMAB	WESTERN EUROPE	M	67	WHITE	FAVORABLE	TRUE	43.9261	1
CA209025-114-597	NIVOLUMAB	WESTERN EUROPE	M	63	WHITE	INTERMEDIATE	TRUE	43.1047	0
CA209025-113-669	NIVOLUMAB	WESTERN EUROPE	M	63	WHITE	FAVORABLE	FALSE	6.6037	0
CA209025-113-570	NIVOLUMAB	WESTERN EUROPE	F	67	WHITE	INTERMEDIATE	FALSE	27.8932	0
CA209025-113-50	NIVOLUMAB	WESTERN EUROPE	M	60	WHITE	POOR	FALSE	3.614	0
CA209025-113-280	NIVOLUMAB	WESTERN EUROPE	M	70	WHITE	INTERMEDIATE	FALSE	39.2608	0
CA209025-113-206	NIVOLUMAB	WESTERN EUROPE	M	62	WHITE	INTERMEDIATE	FALSE	18.2669	0
CA209025-111-811	NIVOLUMAB	REST OF WORLD	F	34	WHITE	FAVORABLE	FALSE	11.3018	0
CA209025-111-778	NIVOLUMAB	REST OF WORLD	M	66	WHITE	INTERMEDIATE	FALSE	43.9918	1
CA209025-111-299	NIVOLUMAB	REST OF WORLD	M	64	WHITE	FAVORABLE	TRUE	47.6386	1
CA209025-11-910	NIVOLUMAB	US/CANADA	M	63	WHITE	FAVORABLE	FALSE	8.6735	0
CA209025-11-687	NIVOLUMAB	US/CANADA	M	43	WHITE	INTERMEDIATE	FALSE	45.6016	1
CA209025-11-482	NIVOLUMAB	US/CANADA	F	66	OTHER	POOR	FALSE	4.501	0
CA209025-11-240	NIVOLUMAB	US/CANADA	M	51	WHITE	FAVORABLE	FALSE	38.768	0
CA209025-11-1073	NIVOLUMAB	US/CANADA	M	59	WHITE	INTERMEDIATE	FALSE	38.5708	0
CA209025-108-510	NIVOLUMAB	REST OF WORLD	M	65	WHITE	INTERMEDIATE	FALSE	3.9097	0
CA209025-108-362	NIVOLUMAB	REST OF WORLD	F	70	WHITE	INTERMEDIATE	FALSE	48.4271	1
CA209025-102-86	NIVOLUMAB	WESTERN EUROPE	M	56	WHITE	POOR	FALSE	11.729	0
CA209025-101-142	NIVOLUMAB	WESTERN EUROPE	M	73	WHITE	FAVORABLE	FALSE	51.1869	1
CA209025-1-997	NIVOLUMAB	US/CANADA	M	64	WHITE	INTERMEDIATE	FALSE	20.5339	0
CA209025-1-961	NIVOLUMAB	US/CANADA	M	69	WHITE	INTERMEDIATE	FALSE	41.7248	1
CA209025-1-932	NIVOLUMAB	US/CANADA	M	65	WHITE	INTERMEDIATE	FALSE	2.1355	0
CA209025-1-920	NIVOLUMAB	US/CANADA	M	61	WHITE	INTERMEDIATE	FALSE	14.0287	0
CA209025-1-82	NIVOLUMAB	US/CANADA	M	64	WHITE	INTERMEDIATE	FALSE	51.5811	1
CA209025-1-716	NIVOLUMAB	US/CANADA	M	58	WHITE	INTERMEDIATE	FALSE	44.5832	0
CA209025-1-682	NIVOLUMAB	US/CANADA	F	60	WHITE	INTERMEDIATE	FALSE	35.9754	0
CA209025-1-618	NIVOLUMAB	US/CANADA	F	53	WHITE	FAVORABLE	TRUE	15.3758	0
CA209025-1-604	NIVOLUMAB	US/CANADA	M	58	WHITE	INTERMEDIATE	FALSE	9.8891	0
CA209025-1-517	NIVOLUMAB	US/CANADA	M	48	OTHER	FAVORABLE	FALSE	2.5626	0
CA209025-1-516	NIVOLUMAB	US/CANADA	M	62	WHITE	INTERMEDIATE	FALSE	46.0945	1
CA209025-1-5	NIVOLUMAB	US/CANADA	F	78	WHITE	INTERMEDIATE	FALSE	16.46	0
CA209025-1-417	NIVOLUMAB	US/CANADA	F	66	WHITE	FAVORABLE	FALSE	20.271	0
CA209025-1-205	NIVOLUMAB	US/CANADA	M	45	WHITE	FAVORABLE	FALSE	29.8645	0
CA209025-1-117	NIVOLUMAB	US/CANADA	F	37	WHITE	FAVORABLE	FALSE	10.8747	0
CA209025-1-1071	NIVOLUMAB	US/CANADA	F	64	WHITE	INTERMEDIATE	FALSE	20.5667	0
CA209025-1-1030	NIVOLUMAB	US/CANADA	M	61	WHITE	FAVORABLE	FALSE	23.9507	0
CA209025-1-1024	NIVOLUMAB	US/CANADA	F	78	WHITE	INTERMEDIATE	FALSE	5.6509	0
CA209025-1-1004	NIVOLUMAB	US/CANADA	M	58	WHITE	FAVORABLE	FALSE	32.6571	0
CA209025-98-527	EVEROLIMUS	REST OF WORLD	M	68	WHITE	INTERMEDIATE	FALSE	3.9754	0
CA209025-97-788	EVEROLIMUS	REST OF WORLD	M	64	WHITE	POOR	FALSE	1.3799	0
CA209025-97-688	EVEROLIMUS	REST OF WORLD	F	49	WHITE	INTERMEDIATE	FALSE	2.7598	0
CA209025-97-286	EVEROLIMUS	REST OF WORLD	F	62	WHITE	POOR	TRUE	0.7885	0
CA209025-97-260	EVEROLIMUS	REST OF WORLD	F	60	WHITE	FAVORABLE	FALSE	6.4394	0
CA209025-96-819	EVEROLIMUS	REST OF WORLD	M	68	WHITE	INTERMEDIATE	FALSE	35.9097	0
CA209025-95-707	EVEROLIMUS	REST OF WORLD	M	52	WHITE	INTERMEDIATE	FALSE	15.5729	0
CA209025-95-613	EVEROLIMUS	REST OF WORLD	M	58	WHITE	POOR	FALSE	1.117	0
CA209025-95-408	EVEROLIMUS	REST OF WORLD	M	60	WHITE	INTERMEDIATE	FALSE	47.9343	1
CA209025-95-168	EVEROLIMUS	REST OF WORLD	M	70	WHITE	FAVORABLE	FALSE	13.4702	0
CA209025-94-877	EVEROLIMUS	REST OF WORLD	M	57	WHITE	INTERMEDIATE	FALSE	19.1869	0
CA209025-93-558	EVEROLIMUS	WESTERN EUROPE	F	70	WHITE	FAVORABLE	FALSE	11.7947	0
CA209025-93-274	EVEROLIMUS	WESTERN EUROPE	M	52	WHITE	FAVORABLE	FALSE	48.4928	1
CA209025-93-212	EVEROLIMUS	WESTERN EUROPE	F	47	WHITE	FAVORABLE	FALSE	35.8768	1
CA209025-93-187	EVEROLIMUS	WESTERN EUROPE	M	76	WHITE	POOR	FALSE	42.9405	0
CA209025-92-806	EVEROLIMUS	WESTERN EUROPE	M	69	WHITE	FAVORABLE	FALSE	27.2361	1
CA209025-90-87	EVEROLIMUS	WESTERN EUROPE	M	51	WHITE	INTERMEDIATE	TRUE	17.6099	0
CA209025-90-799	EVEROLIMUS	WESTERN EUROPE	M	65	WHITE	INTERMEDIATE	FALSE	15.8357	0
CA209025-90-720	EVEROLIMUS	WESTERN EUROPE	M	46	WHITE	FAVORABLE	FALSE	22.7023	0
CA209025-9-984	EVEROLIMUS	US/CANADA	F	74	WHITE	INTERMEDIATE	FALSE	22.3409	0
CA209025-9-896	EVEROLIMUS	US/CANADA	M	64	WHITE	INTERMEDIATE	FALSE	42.8419	1
CA209025-9-649	EVEROLIMUS	US/CANADA	M	62	WHITE	FAVORABLE	FALSE	26.152	1
CA209025-9-575	EVEROLIMUS	US/CANADA	M	60	WHITE	INTERMEDIATE	FALSE	3.3183	0
CA209025-9-531	EVEROLIMUS	US/CANADA	F	60	WHITE	POOR	FALSE	9.0021	0
CA209025-9-361	EVEROLIMUS	US/CANADA	M	51	OTHER	INTERMEDIATE	TRUE	35.9097	0
CA209025-89-740	EVEROLIMUS	WESTERN EUROPE	M	59	WHITE	INTERMEDIATE	FALSE	25.7577	0
CA209025-89-63	EVEROLIMUS	WESTERN EUROPE	M	63	WHITE	INTERMEDIATE	TRUE	15.8357	0
CA209025-89-563	EVEROLIMUS	WESTERN EUROPE	M	60	WHITE	INTERMEDIATE	TRUE	5.4209	0
CA209025-89-415	EVEROLIMUS	WESTERN EUROPE	F	65	WHITE	POOR	FALSE	30.0287	1
CA209025-89-336	EVEROLIMUS	WESTERN EUROPE	M	55	WHITE	INTERMEDIATE	FALSE	4.3696	0
CA209025-89-33	EVEROLIMUS	WESTERN EUROPE	M	55	WHITE	FAVORABLE	FALSE	37.0267	1
CA209025-89-173	EVEROLIMUS	WESTERN EUROPE	F	59	WHITE	FAVORABLE	FALSE	12.7474	0
CA209025-87-899	EVEROLIMUS	WESTERN EUROPE	M	53	WHITE	FAVORABLE	TRUE	5.5852	0
CA209025-87-548	EVEROLIMUS	WESTERN EUROPE	F	66	WHITE	FAVORABLE	FALSE	46.5544	1
CA209025-87-402	EVEROLIMUS	WESTERN EUROPE	F	62	WHITE	FAVORABLE	TRUE	31.9014	0
CA209025-87-229	EVEROLIMUS	WESTERN EUROPE	M	61	WHITE	FAVORABLE	TRUE	33.6427	1
CA209025-86-735	EVEROLIMUS	WESTERN EUROPE	M	51	WHITE	FAVORABLE	TRUE	44.0903	1
CA209025-85-971	EVEROLIMUS	REST OF WORLD	M	76	WHITE	INTERMEDIATE	FALSE	20.8624	0
CA209025-85-880	EVEROLIMUS	REST OF WORLD	M	61	WHITE	FAVORABLE	TRUE	3.2854	0
CA209025-85-683	EVEROLIMUS	REST OF WORLD	F	53	WHITE	INTERMEDIATE	FALSE	17.0185	1
CA209025-84-933	EVEROLIMUS	REST OF WORLD	M	71	WHITE	INTERMEDIATE	FALSE	25.5277	0
CA209025-84-861	EVEROLIMUS	REST OF WORLD	M	59	WHITE	FAVORABLE	FALSE	27.4661	1
CA209025-84-495	EVEROLIMUS	REST OF WORLD	M	58	WHITE	FAVORABLE	FALSE	3.5811	0
CA209025-84-454	EVEROLIMUS	REST OF WORLD	M	65	WHITE	INTERMEDIATE	FALSE	30.2916	1
CA209025-84-390	EVEROLIMUS	REST OF WORLD	F	77	WHITE	INTERMEDIATE	FALSE	12.386	1
CA209025-84-349	EVEROLIMUS	REST OF WORLD	F	70	WHITE	INTERMEDIATE	FALSE	16.9528	0
CA209025-82-745	EVEROLIMUS	WESTERN EUROPE	M	62	WHITE	FAVORABLE	FALSE	44.0903	1
CA209025-82-690	EVEROLIMUS	WESTERN EUROPE	M	41	WHITE	FAVORABLE	FALSE	44.4189	1
CA209025-82-369	EVEROLIMUS	WESTERN EUROPE	M	65	WHITE	POOR	TRUE	7.9179	0
CA209025-82-217	EVEROLIMUS	WESTERN EUROPE	M	31	WHITE	POOR	FALSE	4.4025	0
CA209025-80-439	EVEROLIMUS	WESTERN EUROPE	M	82	WHITE	FAVORABLE	FALSE	20.271	0
CA209025-80-37	EVEROLIMUS	WESTERN EUROPE	M	66	WHITE	INTERMEDIATE	FALSE	26.2177	0
CA209025-80-19	EVEROLIMUS	WESTERN EUROPE	M	70	WHITE	INTERMEDIATE	FALSE	21.5524	0
CA209025-80-120	EVEROLIMUS	WESTERN EUROPE	M	48	WHITE	FAVORABLE	FALSE	27.7947	0
CA209025-8-676	EVEROLIMUS	WESTERN EUROPE	M	47	WHITE	INTERMEDIATE	FALSE	22.8008	0
CA209025-8-524	EVEROLIMUS	WESTERN EUROPE	M	48	WHITE	POOR	TRUE	15.2115	0
CA209025-8-177	EVEROLIMUS	WESTERN EUROPE	M	49	WHITE	INTERMEDIATE	FALSE	33.3799	1
CA209025-79-705	EVEROLIMUS	REST OF WORLD	M	77	WHITE	INTERMEDIATE	FALSE	13.4045	0
CA209025-79-1062	EVEROLIMUS	REST OF WORLD	F	62	WHITE	FAVORABLE	FALSE	3.6468	0
CA209025-79-1061	EVEROLIMUS	REST OF WORLD	M	63	WHITE	POOR	FALSE	24.2464	1
CA209025-78-726	EVEROLIMUS	REST OF WORLD	M	56	WHITE	POOR	FALSE	0.6899	0
CA209025-78-627	EVEROLIMUS	REST OF WORLD	M	71	WHITE	INTERMEDIATE	FALSE	4.961	0
CA209025-78-53	EVEROLIMUS	REST OF WORLD	M	59	WHITE	POOR	TRUE	12.5503	0
CA209025-78-1014	EVEROLIMUS	REST OF WORLD	M	52	WHITE	INTERMEDIATE	FALSE	5.6181	0
CA209025-78-1007	EVEROLIMUS	REST OF WORLD	M	51	WHITE	INTERMEDIATE	FALSE	4.3368	0
CA209025-77-492	EVEROLIMUS	REST OF WORLD	M	63	WHITE	INTERMEDIATE	FALSE	15.2115	0
CA209025-75-675	EVEROLIMUS	WESTERN EUROPE	M	76	WHITE	INTERMEDIATE	FALSE	8.2136	0
CA209025-75-529	EVEROLIMUS	WESTERN EUROPE	M	76	WHITE	POOR	FALSE	5.0267	0
CA209025-75-520	EVEROLIMUS	WESTERN EUROPE	F	66	WHITE	POOR	FALSE	13.3388	0
CA209025-75-3	EVEROLIMUS	WESTERN EUROPE	F	76	WHITE	FAVORABLE	FALSE	21.2238	0
CA209025-75-262	EVEROLIMUS	WESTERN EUROPE	F	67	WHITE	INTERMEDIATE	FALSE	43.269	1
CA209025-74-52	EVEROLIMUS	WESTERN EUROPE	M	61	WHITE	POOR	FALSE	9.692	0
CA209025-73-92	EVEROLIMUS	WESTERN EUROPE	M	66	WHITE	INTERMEDIATE	FALSE	17.9713	0
CA209025-70-414	EVEROLIMUS	REST OF WORLD	M	65	WHITE	INTERMEDIATE	FALSE	23.9507	0
CA209025-69-696	EVEROLIMUS	REST OF WORLD	M	66	WHITE	FAVORABLE	TRUE	2.1027	0
CA209025-69-297	EVEROLIMUS	REST OF WORLD	F	65	WHITE	FAVORABLE	FALSE	17.2485	0
CA209025-66-625	EVEROLIMUS	WESTERN EUROPE	F	54	WHITE	FAVORABLE	FALSE	35.4497	0
CA209025-65-848	EVEROLIMUS	WESTERN EUROPE	F	70	WHITE	INTERMEDIATE	FALSE	0.4928	1
CA209025-65-608	EVEROLIMUS	WESTERN EUROPE	F	80	WHITE	INTERMEDIATE	FALSE	30.3244	1
CA209025-65-579	EVEROLIMUS	WESTERN EUROPE	M	86	WHITE	FAVORABLE	FALSE	45.7331	1
CA209025-65-438	EVEROLIMUS	WESTERN EUROPE	F	69	WHITE	INTERMEDIATE	FALSE	9.8563	0
CA209025-65-437	EVEROLIMUS	WESTERN EUROPE	M	62	WHITE	INTERMEDIATE	FALSE	7.0637	0
CA209025-65-300	EVEROLIMUS	WESTERN EUROPE	M	49	WHITE	INTERMEDIATE	FALSE	29.4702	1
CA209025-64-846	EVEROLIMUS	WESTERN EUROPE	F	60	WHITE	INTERMEDIATE	FALSE	11.6632	0
CA209025-64-663	EVEROLIMUS	WESTERN EUROPE	F	41	WHITE	FAVORABLE	TRUE	6.4723	0
CA209025-62-78	EVEROLIMUS	WESTERN EUROPE	F	60	WHITE	INTERMEDIATE	FALSE	2.924	0
CA209025-62-727	EVEROLIMUS	WESTERN EUROPE	M	61	WHITE	FAVORABLE	FALSE	23.655	0
CA209025-62-652	EVEROLIMUS	WESTERN EUROPE	M	52	WHITE	INTERMEDIATE	TRUE	10.8747	0
CA209025-62-602	EVEROLIMUS	WESTERN EUROPE	M	73	WHITE	FAVORABLE	TRUE	11.8275	0
CA209025-62-315	EVEROLIMUS	WESTERN EUROPE	M	47	WHITE	INTERMEDIATE	FALSE	5.7495	0
CA209025-62-108	EVEROLIMUS	WESTERN EUROPE	M	71	WHITE	INTERMEDIATE	FALSE	6.2094	0
CA209025-61-218	EVEROLIMUS	WESTERN EUROPE	M	83	WHITE	INTERMEDIATE	FALSE	6.3737	0
CA209025-61-189	EVEROLIMUS	WESTERN EUROPE	M	78	WHITE	INTERMEDIATE	FALSE	41.922	0
CA209025-6-138	EVEROLIMUS	WESTERN EUROPE	F	66	WHITE	FAVORABLE	FALSE	26.9076	0
CA209025-59-691	EVEROLIMUS	WESTERN EUROPE	M	76	WHITE	INTERMEDIATE	FALSE	6.9322	0
CA209025-59-412	EVEROLIMUS	WESTERN EUROPE	F	55	WHITE	INTERMEDIATE	FALSE	18.4969	0
CA209025-58-545	EVEROLIMUS	WESTERN EUROPE	M	58	OTHER	INTERMEDIATE	FALSE	25.7248	0
CA209025-58-457	EVEROLIMUS	WESTERN EUROPE	M	65	OTHER	POOR	FALSE	18.4969	0
CA209025-58-162	EVEROLIMUS	WESTERN EUROPE	M	57	OTHER	FAVORABLE	TRUE	50.8583	1
CA209025-56-592	EVEROLIMUS	WESTERN EUROPE	M	72	WHITE	INTERMEDIATE	FALSE	1.5441	0
CA209025-56-532	EVEROLIMUS	WESTERN EUROPE	M	43	WHITE	INTERMEDIATE	TRUE	30.7187	0
CA209025-53-885	EVEROLIMUS	US/CANADA	M	54	OTHER	INTERMEDIATE	TRUE	3.614	0
CA209025-53-595	EVEROLIMUS	US/CANADA	F	43	WHITE	INTERMEDIATE	TRUE	39.655	0
CA209025-53-1003	EVEROLIMUS	US/CANADA	F	57	WHITE	INTERMEDIATE	FALSE	5.3552	0
CA209025-50-825	EVEROLIMUS	WESTERN EUROPE	M	58	WHITE	INTERMEDIATE	FALSE	23.7536	0
CA209025-50-426	EVEROLIMUS	WESTERN EUROPE	M	65	WHITE	FAVORABLE	FALSE	8.345	0
CA209025-50-281	EVEROLIMUS	WESTERN EUROPE	M	61	WHITE	FAVORABLE	FALSE	29.963	1
CA209025-5-662	EVEROLIMUS	WESTERN EUROPE	M	54	WHITE	FAVORABLE	FALSE	19.0226	0
CA209025-5-538	EVEROLIMUS	WESTERN EUROPE	M	74	WHITE	POOR	FALSE	5.191	0
CA209025-5-35	EVEROLIMUS	WESTERN EUROPE	F	65	WHITE	POOR	FALSE	5.848	0
CA209025-49-975	EVEROLIMUS	US/CANADA	M	67	WHITE	INTERMEDIATE	FALSE	22.078	0
CA209025-48-502	EVEROLIMUS	WESTERN EUROPE	F	82	WHITE	FAVORABLE	FALSE	30.3901	0
CA209025-47-860	EVEROLIMUS	US/CANADA	M	61	WHITE	POOR	FALSE	2.8255	0
CA209025-47-1037	EVEROLIMUS	US/CANADA	M	53	WHITE	FAVORABLE	TRUE	40.4764	1
CA209025-44-464	EVEROLIMUS	US/CANADA	M	66	WHITE	FAVORABLE	TRUE	27.9589	1
CA209025-44-1009	EVEROLIMUS	US/CANADA	M	23	WHITE	FAVORABLE	FALSE	4.0739	0
CA209025-43-931	EVEROLIMUS	US/CANADA	F	57	WHITE	INTERMEDIATE	FALSE	33.6427	1
CA209025-43-917	EVEROLIMUS	US/CANADA	M	55	WHITE	POOR	FALSE	2.7269	0
CA209025-43-897	EVEROLIMUS	US/CANADA	F	63	WHITE	FAVORABLE	FALSE	14.9158	0
CA209025-43-787	EVEROLIMUS	US/CANADA	F	61	WHITE	FAVORABLE	FALSE	26.809	1
CA209025-43-605	EVEROLIMUS	US/CANADA	F	56	WHITE	FAVORABLE	FALSE	19.9425	0
CA209025-42-962	EVEROLIMUS	US/CANADA	M	63	WHITE	FAVORABLE	FALSE	24.2793	0
CA209025-42-959	EVEROLIMUS	US/CANADA	F	54	WHITE	INTERMEDIATE	FALSE	2.2012	0
CA209025-42-89	EVEROLIMUS	US/CANADA	M	46	WHITE	INTERMEDIATE	TRUE	12.8789	0
CA209025-42-45	EVEROLIMUS	US/CANADA	M	74	WHITE	FAVORABLE	FALSE	43.3676	0
CA209025-42-441	EVEROLIMUS	US/CANADA	F	65	WHITE	FAVORABLE	FALSE	47.6057	1
CA209025-42-1058	EVEROLIMUS	US/CANADA	M	61	WHITE	POOR	FALSE	2.9897	0
CA209025-42-1051	EVEROLIMUS	US/CANADA	M	47	WHITE	INTERMEDIATE	FALSE	5.3224	0
CA209025-41-980	EVEROLIMUS	US/CANADA	M	54	OTHER	INTERMEDIATE	FALSE	18.8912	0
CA209025-41-924	EVEROLIMUS	US/CANADA	M	63	WHITE	POOR	TRUE	3.5811	0
CA209025-41-456	EVEROLIMUS	US/CANADA	F	75	WHITE	POOR	TRUE	16.4928	0
CA209025-41-455	EVEROLIMUS	US/CANADA	M	69	OTHER	FAVORABLE	TRUE	36.9281	1
CA209025-4-731	EVEROLIMUS	WESTERN EUROPE	M	52	WHITE	POOR	FALSE	1.0185	0
CA209025-4-533	EVEROLIMUS	WESTERN EUROPE	F	64	WHITE	INTERMEDIATE	FALSE	28.4517	1
CA209025-4-43	EVEROLIMUS	WESTERN EUROPE	M	75	WHITE	POOR	FALSE	8.4764	0
CA209025-4-313	EVEROLIMUS	WESTERN EUROPE	M	55	WHITE	POOR	FALSE	22.768	0
CA209025-39-749	EVEROLIMUS	WESTERN EUROPE	M	76	WHITE	INTERMEDIATE	FALSE	17.9055	0
CA209025-39-220	EVEROLIMUS	WESTERN EUROPE	M	54	WHITE	POOR	FALSE	12.0903	0
CA209025-39-133	EVEROLIMUS	WESTERN EUROPE	F	54	WHITE	FAVORABLE	FALSE	39.9507	1
CA209025-38-514	EVEROLIMUS	WESTERN EUROPE	M	63	WHITE	INTERMEDIATE	FALSE	26.1848	0
CA209025-38-430	EVEROLIMUS	WESTERN EUROPE	M	53	WHITE	INTERMEDIATE	FALSE	37.9795	1
CA209025-37-18	EVEROLIMUS	WESTERN EUROPE	M	58	WHITE	INTERMEDIATE	TRUE	4.731	0
CA209025-36-310	EVEROLIMUS	WESTERN EUROPE	M	66	WHITE	POOR	FALSE	11.2033	0
CA209025-35-332	EVEROLIMUS	WESTERN EUROPE	M	52	WHITE	INTERMEDIATE	FALSE	19.9097	0
CA209025-33-670	EVEROLIMUS	WESTERN EUROPE	F	54	WHITE	FAVORABLE	FALSE	19.0883	0
CA209025-33-6	EVEROLIMUS	WESTERN EUROPE	M	73	WHITE	INTERMEDIATE	TRUE	10.0534	0
CA209025-33-29	EVEROLIMUS	WESTERN EUROPE	M	58	WHITE	INTERMEDIATE	FALSE	29.963	0
CA209025-33-250	EVEROLIMUS	WESTERN EUROPE	M	54	WHITE	INTERMEDIATE	TRUE	35.5811	1
CA209025-31-421	EVEROLIMUS	US/CANADA	M	64	WHITE	FAVORABLE	TRUE	13.8316	0
CA209025-30-639	EVEROLIMUS	US/CANADA	F	66	WHITE	FAVORABLE	FALSE	32.7556	0
CA209025-30-419	EVEROLIMUS	US/CANADA	F	50	WHITE	FAVORABLE	FALSE	25.7577	0
CA209025-29-68	EVEROLIMUS	US/CANADA	M	52	WHITE	POOR	FALSE	3.8111	0
CA209025-29-601	EVEROLIMUS	US/CANADA	M	67	WHITE	INTERMEDIATE	FALSE	6.9651	0
CA209025-29-51	EVEROLIMUS	US/CANADA	F	67	WHITE	INTERMEDIATE	FALSE	17.6427	0
CA209025-29-486	EVEROLIMUS	US/CANADA	M	56	WHITE	INTERMEDIATE	FALSE	19.9097	0
CA209025-29-4	EVEROLIMUS	US/CANADA	M	54	WHITE	FAVORABLE	TRUE	16.0986	0
CA209025-29-312	EVEROLIMUS	US/CANADA	F	60	WHITE	POOR	TRUE	1.9384	0
CA209025-28-584	EVEROLIMUS	US/CANADA	M	77	WHITE	FAVORABLE	TRUE	18.694	0
CA209025-27-513	EVEROLIMUS	US/CANADA	M	60	WHITE	INTERMEDIATE	FALSE	7.655	0
CA209025-25-947	EVEROLIMUS	US/CANADA	F	69	WHITE	INTERMEDIATE	TRUE	11.3676	0
CA209025-25-202	EVEROLIMUS	US/CANADA	M	56	WHITE	INTERMEDIATE	FALSE	49.3799	1
CA209025-25-135	EVEROLIMUS	US/CANADA	M	66	WHITE	INTERMEDIATE	FALSE	7.3922	0
CA209025-25-1028	EVEROLIMUS	US/CANADA	F	67	WHITE	INTERMEDIATE	TRUE	2.1027	0
CA209025-23-952	EVEROLIMUS	US/CANADA	M	76	WHITE	FAVORABLE	FALSE	12.2546	0
CA209025-23-898	EVEROLIMUS	US/CANADA	F	73	WHITE	INTERMEDIATE	TRUE	20.9938	0
CA209025-23-54	EVEROLIMUS	US/CANADA	M	70	WHITE	FAVORABLE	FALSE	8.0493	0
CA209025-23-536	EVEROLIMUS	US/CANADA	M	56	WHITE	INTERMEDIATE	FALSE	46.0287	1
CA209025-23-196	EVEROLIMUS	US/CANADA	M	65	WHITE	INTERMEDIATE	FALSE	16.23	0
CA209025-22-345	EVEROLIMUS	US/CANADA	F	71	WHITE	FAVORABLE	FALSE	34.7926	0
CA209025-22-344	EVEROLIMUS	US/CANADA	M	40	WHITE	INTERMEDIATE	FALSE	11.8604	0
CA209025-22-1022	EVEROLIMUS	US/CANADA	M	36	WHITE	POOR	FALSE	7.9179	0
CA209025-21-927	EVEROLIMUS	US/CANADA	F	72	WHITE	INTERMEDIATE	FALSE	37.7823	1
CA209025-21-907	EVEROLIMUS	US/CANADA	F	56	WHITE	FAVORABLE	FALSE	14.2916	0
CA209025-21-509	EVEROLIMUS	US/CANADA	M	60	WHITE	POOR	TRUE	6.538	0
CA209025-21-380	EVEROLIMUS	US/CANADA	M	60	WHITE	INTERMEDIATE	FALSE	36.7967	0
CA209025-21-319	EVEROLIMUS	US/CANADA	F	72	WHITE	FAVORABLE	FALSE	26.0205	0
CA209025-21-1064	EVEROLIMUS	US/CANADA	F	64	WHITE	POOR	FALSE	27.0062	1
CA209025-20-976	EVEROLIMUS	US/CANADA	F	75	WHITE	POOR	FALSE	23.6879	1
CA209025-20-946	EVEROLIMUS	US/CANADA	M	55	WHITE	FAVORABLE	FALSE	41.2977	1
CA209025-20-913	EVEROLIMUS	US/CANADA	F	61	WHITE	POOR	FALSE	25.5934	1
CA209025-20-88	EVEROLIMUS	US/CANADA	F	44	WHITE	FAVORABLE	TRUE	13.7331	0
CA209025-20-81	EVEROLIMUS	US/CANADA	M	64	WHITE	INTERMEDIATE	TRUE	33.8398	1
CA209025-20-782	EVEROLIMUS	US/CANADA	M	72	WHITE	INTERMEDIATE	TRUE	16.4271	0
CA209025-20-715	EVEROLIMUS	US/CANADA	M	73	WHITE	POOR	TRUE	4.731	0
CA209025-20-659	EVEROLIMUS	US/CANADA	M	57	WHITE	FAVORABLE	TRUE	26.5791	0
CA209025-20-232	EVEROLIMUS	US/CANADA	M	46	WHITE	FAVORABLE	FALSE	17.6099	0
CA209025-20-122	EVEROLIMUS	US/CANADA	M	72	WHITE	INTERMEDIATE	TRUE	19.7454	0
CA209025-20-1075	EVEROLIMUS	US/CANADA	M	58	WHITE	INTERMEDIATE	FALSE	8.5092	0
CA209025-20-1040	EVEROLIMUS	US/CANADA	F	51	WHITE	FAVORABLE	FALSE	2.4312	0
CA209025-20-1031	EVEROLIMUS	US/CANADA	F	73	WHITE	POOR	TRUE	2.2012	0
CA209025-2-839	EVEROLIMUS	WESTERN EUROPE	F	54	WHITE	FAVORABLE	FALSE	18.1027	0
CA209025-2-801	EVEROLIMUS	WESTERN EUROPE	M	38	WHITE	FAVORABLE	FALSE	12.2546	0
CA209025-2-792	EVEROLIMUS	WESTERN EUROPE	F	68	WHITE	FAVORABLE	FALSE	25.3306	1
CA209025-2-746	EVEROLIMUS	WESTERN EUROPE	F	62	WHITE	POOR	FALSE	16.6242	0
CA209025-2-67	EVEROLIMUS	WESTERN EUROPE	M	61	OTHER	FAVORABLE	TRUE	33.3799	1
CA209025-2-573	EVEROLIMUS	WESTERN EUROPE	M	67	WHITE	INTERMEDIATE	FALSE	20.0411	0
CA209025-2-440	EVEROLIMUS	WESTERN EUROPE	F	51	WHITE	INTERMEDIATE	FALSE	7.5893	0
CA209025-2-32	EVEROLIMUS	WESTERN EUROPE	M	65	WHITE	POOR	TRUE	7.1951	0
CA209025-2-290	EVEROLIMUS	WESTERN EUROPE	M	55	WHITE	INTERMEDIATE	FALSE	30.1602	1
CA209025-2-23	EVEROLIMUS	WESTERN EUROPE	M	70	OTHER	POOR	FALSE	13.7988	0
CA209025-2-210	EVEROLIMUS	WESTERN EUROPE	M	69	OTHER	FAVORABLE	FALSE	31.9671	1
CA209025-2-180	EVEROLIMUS	WESTERN EUROPE	M	54	WHITE	INTERMEDIATE	FALSE	37.2238	1
CA209025-2-11	EVEROLIMUS	WESTERN EUROPE	M	55	WHITE	FAVORABLE	FALSE	21.3552	0
CA209025-2-103	EVEROLIMUS	WESTERN EUROPE	M	61	WHITE	INTERMEDIATE	FALSE	10.1191	0
CA209025-185-805	EVEROLIMUS	US/CANADA	M	49	WHITE	INTERMEDIATE	TRUE	31.1129	1
CA209025-184-352	EVEROLIMUS	US/CANADA	F	23	WHITE	FAVORABLE	TRUE	42.2177	0
CA209025-183-874	EVEROLIMUS	US/CANADA	M	62	WHITE	INTERMEDIATE	TRUE	41.5606	0
CA209025-182-701	EVEROLIMUS	US/CANADA	M	82	WHITE	INTERMEDIATE	FALSE	19.9754	0
CA209025-180-937	EVEROLIMUS	REST OF WORLD	M	62	WHITE	FAVORABLE	FALSE	27.8604	1
CA209025-180-1053	EVEROLIMUS	REST OF WORLD	F	59	WHITE	INTERMEDIATE	FALSE	6.5708	0
CA209025-180-1001	EVEROLIMUS	REST OF WORLD	F	80	WHITE	POOR	TRUE	24.2464	0
CA209025-18-148	EVEROLIMUS	US/CANADA	M	74	WHITE	INTERMEDIATE	FALSE	10.5133	0
CA209025-174-863	EVEROLIMUS	REST OF WORLD	M	61	OTHER	INTERMEDIATE	FALSE	4.6324	0
CA209025-174-235	EVEROLIMUS	REST OF WORLD	M	72	OTHER	FAVORABLE	FALSE	32.9528	1
CA209025-172-651	EVEROLIMUS	REST OF WORLD	F	77	OTHER	FAVORABLE	FALSE	21.848	0
CA209025-172-354	EVEROLIMUS	REST OF WORLD	F	81	OTHER	POOR	FALSE	5.0595	0
CA209025-17-964	EVEROLIMUS	US/CANADA	M	70	WHITE	POOR	TRUE	35.3511	0
CA209025-17-95	EVEROLIMUS	US/CANADA	M	44	WHITE	FAVORABLE	TRUE	17.2156	0
CA209025-17-556	EVEROLIMUS	US/CANADA	M	43	WHITE	INTERMEDIATE	FALSE	15.2115	1
CA209025-17-397	EVEROLIMUS	US/CANADA	F	66	WHITE	POOR	FALSE	18.7926	0
CA209025-17-343	EVEROLIMUS	US/CANADA	M	61	OTHER	POOR	TRUE	5.4209	0
CA209025-168-424	EVEROLIMUS	REST OF WORLD	M	43	OTHER	FAVORABLE	TRUE	30.7187	0
CA209025-166-287	EVEROLIMUS	REST OF WORLD	M	78	OTHER	INTERMEDIATE	TRUE	31.3101	1
CA209025-165-850	EVEROLIMUS	REST OF WORLD	M	61	OTHER	INTERMEDIATE	FALSE	43.039	1
CA209025-163-382	EVEROLIMUS	REST OF WORLD	M	68	OTHER	INTERMEDIATE	FALSE	31.3101	1
CA209025-162-614	EVEROLIMUS	REST OF WORLD	F	68	OTHER	INTERMEDIATE	FALSE	44.9774	1
CA209025-161-973	EVEROLIMUS	REST OF WORLD	M	66	OTHER	FAVORABLE	FALSE	32.5257	0
CA209025-160-158	EVEROLIMUS	REST OF WORLD	M	75	OTHER	INTERMEDIATE	FALSE	35.154	1
CA209025-160-157	EVEROLIMUS	REST OF WORLD	M	71	OTHER	FAVORABLE	FALSE	50.2012	1
CA209025-159-994	EVEROLIMUS	REST OF WORLD	F	60	OTHER	FAVORABLE	FALSE	24.4764	1
CA209025-159-812	EVEROLIMUS	REST OF WORLD	M	68	OTHER	FAVORABLE	FALSE	43.4004	1
CA209025-159-722	EVEROLIMUS	REST OF WORLD	M	72	OTHER	INTERMEDIATE	TRUE	22.9979	0
CA209025-158-77	EVEROLIMUS	REST OF WORLD	M	60	OTHER	FAVORABLE	TRUE	35.2197	1
CA209025-158-654	EVEROLIMUS	REST OF WORLD	M	63	OTHER	INTERMEDIATE	TRUE	32.4928	1
CA209025-158-244	EVEROLIMUS	REST OF WORLD	M	72	OTHER	FAVORABLE	FALSE	18.9569	0
CA209025-158-182	EVEROLIMUS	REST OF WORLD	M	59	OTHER	FAVORABLE	FALSE	49.7741	1
CA209025-156-744	EVEROLIMUS	REST OF WORLD	M	72	OTHER	INTERMEDIATE	FALSE	25.1992	0
CA209025-155-858	EVEROLIMUS	REST OF WORLD	F	58	OTHER	INTERMEDIATE	FALSE	17.4784	0
CA209025-155-156	EVEROLIMUS	REST OF WORLD	M	65	OTHER	INTERMEDIATE	FALSE	50.2012	1
CA209025-154-655	EVEROLIMUS	REST OF WORLD	M	57	OTHER	FAVORABLE	FALSE	25.7248	0
CA209025-154-125	EVEROLIMUS	REST OF WORLD	M	62	OTHER	FAVORABLE	FALSE	34.1684	1
CA209025-154-119	EVEROLIMUS	REST OF WORLD	M	66	OTHER	INTERMEDIATE	FALSE	17.7084	0
CA209025-154-1019	EVEROLIMUS	REST OF WORLD	M	70	OTHER	FAVORABLE	FALSE	39.7536	1
CA209025-153-406	EVEROLIMUS	US/CANADA	M	64	WHITE	POOR	FALSE	5.0924	0
CA209025-151-490	EVEROLIMUS	REST OF WORLD	F	67	WHITE	POOR	FALSE	9.4949	0
CA209025-151-363	EVEROLIMUS	REST OF WORLD	M	81	WHITE	POOR	TRUE	47.8686	1
CA209025-15-774	EVEROLIMUS	US/CANADA	M	58	WHITE	POOR	FALSE	6.4066	0
CA209025-15-555	EVEROLIMUS	US/CANADA	F	41	WHITE	POOR	FALSE	7.1622	0
CA209025-149-783	EVEROLIMUS	REST OF WORLD	F	74	WHITE	POOR	FALSE	2.6612	0
CA209025-149-748	EVEROLIMUS	REST OF WORLD	M	61	WHITE	INTERMEDIATE	FALSE	7.4251	0
CA209025-149-672	EVEROLIMUS	REST OF WORLD	M	67	WHITE	INTERMEDIATE	FALSE	37.8152	1
CA209025-149-256	EVEROLIMUS	REST OF WORLD	M	73	WHITE	FAVORABLE	TRUE	24.345	0
CA209025-149-251	EVEROLIMUS	REST OF WORLD	M	73	WHITE	POOR	FALSE	15.7372	0
CA209025-148-879	EVEROLIMUS	REST OF WORLD	M	72	WHITE	FAVORABLE	TRUE	1.4456	0
CA209025-147-620	EVEROLIMUS	US/CANADA	F	71	WHITE	INTERMEDIATE	TRUE	13.9959	0
CA209025-145-391	EVEROLIMUS	US/CANADA	F	85	WHITE	INTERMEDIATE	FALSE	47.1129	0
CA209025-145-278	EVEROLIMUS	US/CANADA	M	62	WHITE	POOR	TRUE	4.6982	0
CA209025-144-717	EVEROLIMUS	US/CANADA	M	52	WHITE	FAVORABLE	FALSE	19.6797	0
CA209025-144-487	EVEROLIMUS	US/CANADA	M	64	WHITE	FAVORABLE	FALSE	42.1848	0
CA209025-144-435	EVEROLIMUS	US/CANADA	F	61	WHITE	POOR	FALSE	14.5216	0
CA209025-143-565	EVEROLIMUS	US/CANADA	M	79	WHITE	INTERMEDIATE	FALSE	2.7598	0
CA209025-141-730	EVEROLIMUS	US/CANADA	M	53	WHITE	FAVORABLE	FALSE	34.7926	1
CA209025-141-667	EVEROLIMUS	US/CANADA	M	70	WHITE	FAVORABLE	FALSE	28.5832	1
CA209025-141-370	EVEROLIMUS	US/CANADA	M	64	WHITE	INTERMEDIATE	FALSE	8.0164	0
CA209025-14-996	EVEROLIMUS	US/CANADA	M	60	WHITE	INTERMEDIATE	FALSE	15.2115	0
CA209025-14-943	EVEROLIMUS	US/CANADA	F	75	WHITE	FAVORABLE	FALSE	41.4292	1
CA209025-14-1070	EVEROLIMUS	US/CANADA	F	59	WHITE	INTERMEDIATE	FALSE	38.5051	1
CA209025-139-990	EVEROLIMUS	US/CANADA	F	67	WHITE	FAVORABLE	FALSE	15.0472	0
CA209025-139-950	EVEROLIMUS	US/CANADA	M	58	WHITE	INTERMEDIATE	FALSE	11.8604	0
CA209025-139-895	EVEROLIMUS	US/CANADA	M	63	WHITE	INTERMEDIATE	FALSE	25.3963	1
CA209025-139-827	EVEROLIMUS	US/CANADA	F	69	WHITE	FAVORABLE	FALSE	43.1376	1
CA209025-139-808	EVEROLIMUS	US/CANADA	M	70	WHITE	INTERMEDIATE	TRUE	4.8296	0
CA209025-139-796	EVEROLIMUS	US/CANADA	F	69	WHITE	INTERMEDIATE	FALSE	3.1211	0
CA209025-139-775	EVEROLIMUS	US/CANADA	M	73	WHITE	FAVORABLE	TRUE	43.5975	1
CA209025-139-764	EVEROLIMUS	US/CANADA	M	59	OTHER	INTERMEDIATE	FALSE	18.8255	0
CA209025-139-741	EVEROLIMUS	US/CANADA	F	67	WHITE	FAVORABLE	TRUE	27.3676	1
CA209025-139-712	EVEROLIMUS	US/CANADA	M	57	WHITE	FAVORABLE	FALSE	8.4764	0
CA209025-139-576	EVEROLIMUS	US/CANADA	M	66	WHITE	POOR	TRUE	3.7454	0
CA209025-139-431	EVEROLIMUS	US/CANADA	F	54	OTHER	FAVORABLE	TRUE	23.3265	0
CA209025-139-271	EVEROLIMUS	US/CANADA	M	50	WHITE	INTERMEDIATE	FALSE	48.6571	1
CA209025-139-227	EVEROLIMUS	US/CANADA	M	56	WHITE	FAVORABLE	FALSE	46.883	1
CA209025-139-224	EVEROLIMUS	US/CANADA	M	55	WHITE	FAVORABLE	FALSE	48.23	1
CA209025-139-153	EVEROLIMUS	US/CANADA	M	66	WHITE	FAVORABLE	FALSE	15.8686	0
CA209025-139-144	EVEROLIMUS	US/CANADA	M	65	WHITE	INTERMEDIATE	FALSE	50.1027	1
CA209025-139-1033	EVEROLIMUS	US/CANADA	M	49	WHITE	POOR	FALSE	16.23	0
CA209025-138-872	EVEROLIMUS	US/CANADA	F	58	WHITE	FAVORABLE	TRUE	25.8563	0
CA209025-138-699	EVEROLIMUS	US/CANADA	M	52	WHITE	FAVORABLE	TRUE	43.5318	1
CA209025-138-550	EVEROLIMUS	US/CANADA	M	56	WHITE	FAVORABLE	FALSE	19.5483	0
CA209025-138-479	EVEROLIMUS	US/CANADA	M	64	WHITE	INTERMEDIATE	TRUE	25.8563	0
CA209025-138-398	EVEROLIMUS	US/CANADA	M	71	WHITE	INTERMEDIATE	FALSE	29.7331	0
CA209025-138-1069	EVEROLIMUS	US/CANADA	M	76	WHITE	INTERMEDIATE	FALSE	7.3593	0
CA209025-137-55	EVEROLIMUS	WESTERN EUROPE	M	55	WHITE	INTERMEDIATE	FALSE	23.0637	0
CA209025-137-127	EVEROLIMUS	WESTERN EUROPE	M	59	WHITE	POOR	FALSE	7.8522	0
CA209025-135-434	EVEROLIMUS	REST OF WORLD	F	51	WHITE	FAVORABLE	FALSE	46.9487	1
CA209025-131-939	EVEROLIMUS	REST OF WORLD	M	64	WHITE	INTERMEDIATE	FALSE	18.6283	1
CA209025-131-1043	EVEROLIMUS	REST OF WORLD	F	62	WHITE	INTERMEDIATE	FALSE	40.3121	1
CA209025-13-526	EVEROLIMUS	US/CANADA	M	63	WHITE	INTERMEDIATE	FALSE	35.0883	0
CA209025-13-228	EVEROLIMUS	US/CANADA	M	43	WHITE	FAVORABLE	TRUE	19.3183	0
CA209025-126-298	EVEROLIMUS	WESTERN EUROPE	F	72	WHITE	INTERMEDIATE	FALSE	23.4908	1
CA209025-126-230	EVEROLIMUS	WESTERN EUROPE	M	84	WHITE	INTERMEDIATE	FALSE	1.347	0
CA209025-126-222	EVEROLIMUS	WESTERN EUROPE	M	75	WHITE	INTERMEDIATE	TRUE	18.4312	0
CA209025-125-637	EVEROLIMUS	REST OF WORLD	M	51	WHITE	INTERMEDIATE	FALSE	45.4374	1
CA209025-125-525	EVEROLIMUS	REST OF WORLD	F	64	WHITE	POOR	FALSE	3.614	0
CA209025-125-508	EVEROLIMUS	REST OF WORLD	M	69	WHITE	INTERMEDIATE	FALSE	11.0062	0
CA209025-124-763	EVEROLIMUS	REST OF WORLD	M	60	WHITE	INTERMEDIATE	FALSE	12.7803	0
CA209025-121-540	EVEROLIMUS	REST OF WORLD	F	44	WHITE	INTERMEDIATE	TRUE	6.5051	0
CA209025-121-463	EVEROLIMUS	REST OF WORLD	M	67	WHITE	FAVORABLE	FALSE	35.6797	0
CA209025-121-214	EVEROLIMUS	REST OF WORLD	M	74	WHITE	POOR	FALSE	11.499	0
CA209025-12-275	EVEROLIMUS	WESTERN EUROPE	M	56	WHITE	FAVORABLE	FALSE	48.2957	1
CA209025-12-216	EVEROLIMUS	WESTERN EUROPE	F	64	WHITE	FAVORABLE	FALSE	35.6468	1
CA209025-119-246	EVEROLIMUS	WESTERN EUROPE	M	55	WHITE	INTERMEDIATE	FALSE	3.5811	0
CA209025-118-768	EVEROLIMUS	WESTERN EUROPE	M	60	WHITE	INTERMEDIATE	FALSE	44.1889	1
CA209025-118-446	EVEROLIMUS	WESTERN EUROPE	M	63	WHITE	INTERMEDIATE	FALSE	3.4168	0
CA209025-118-427	EVEROLIMUS	WESTERN EUROPE	M	62	WHITE	FAVORABLE	FALSE	30.8501	0
CA209025-118-242	EVEROLIMUS	WESTERN EUROPE	M	56	WHITE	INTERMEDIATE	FALSE	49.2156	1
CA209025-118-164	EVEROLIMUS	WESTERN EUROPE	M	66	WHITE	INTERMEDIATE	FALSE	49.9384	1
CA209025-118-160	EVEROLIMUS	WESTERN EUROPE	M	64	WHITE	POOR	FALSE	0.7885	0
CA209025-118-151	EVEROLIMUS	WESTERN EUROPE	M	55	WHITE	INTERMEDIATE	FALSE	35.8439	1
CA209025-116-530	EVEROLIMUS	REST OF WORLD	M	57	WHITE	POOR	FALSE	15.6386	0
CA209025-114-60	EVEROLIMUS	WESTERN EUROPE	M	68	WHITE	INTERMEDIATE	FALSE	1.9384	0
CA209025-114-56	EVEROLIMUS	WESTERN EUROPE	F	62	WHITE	FAVORABLE	FALSE	52.4025	1
CA209025-113-75	EVEROLIMUS	WESTERN EUROPE	M	74	WHITE	POOR	TRUE	7.1294	0
CA209025-112-175	EVEROLIMUS	WESTERN EUROPE	M	38	WHITE	INTERMEDIATE	FALSE	5.8809	0
CA209025-111-738	EVEROLIMUS	REST OF WORLD	M	67	WHITE	INTERMEDIATE	FALSE	27.3347	1
CA209025-111-657	EVEROLIMUS	REST OF WORLD	F	62	WHITE	FAVORABLE	TRUE	25.692	1
CA209025-111-304	EVEROLIMUS	REST OF WORLD	F	74	WHITE	INTERMEDIATE	FALSE	7.8193	0
CA209025-111-296	EVEROLIMUS	REST OF WORLD	M	45	WHITE	FAVORABLE	FALSE	26.6119	0
CA209025-11-829	EVEROLIMUS	US/CANADA	M	58	WHITE	INTERMEDIATE	FALSE	6.8337	0
CA209025-11-481	EVEROLIMUS	US/CANADA	M	55	WHITE	FAVORABLE	FALSE	29.3388	1
CA209025-11-145	EVEROLIMUS	US/CANADA	M	67	OTHER	INTERMEDIATE	TRUE	18.4312	0
CA209025-108-737	EVEROLIMUS	REST OF WORLD	M	69	WHITE	FAVORABLE	FALSE	23.5565	0
CA209025-104-911	EVEROLIMUS	REST OF WORLD	M	79	WHITE	INTERMEDIATE	FALSE	18.924	1
CA209025-104-900	EVEROLIMUS	REST OF WORLD	M	63	WHITE	INTERMEDIATE	TRUE	18.924	1
CA209025-103-747	EVEROLIMUS	REST OF WORLD	M	81	WHITE	FAVORABLE	TRUE	43.9918	1
CA209025-102-279	EVEROLIMUS	WESTERN EUROPE	M	66	WHITE	INTERMEDIATE	FALSE	10.3491	0
CA209025-1-972	EVEROLIMUS	US/CANADA	F	50	OTHER	INTERMEDIATE	FALSE	14.6858	0
CA209025-1-96	EVEROLIMUS	US/CANADA	M	54	WHITE	FAVORABLE	FALSE	51.384	1
CA209025-1-948	EVEROLIMUS	US/CANADA	M	71	WHITE	FAVORABLE	FALSE	12.5503	0
CA209025-1-71	EVEROLIMUS	US/CANADA	M	52	WHITE	INTERMEDIATE	FALSE	30.9158	0
CA209025-1-478	EVEROLIMUS	US/CANADA	M	52	WHITE	POOR	TRUE	20.6653	0
CA209025-1-326	EVEROLIMUS	US/CANADA	F	69	WHITE	INTERMEDIATE	FALSE	19.2526	0
CA209025-1-28	EVEROLIMUS	US/CANADA	M	62	WHITE	INTERMEDIATE	FALSE	16.1314	0
CA209025-1-27	EVEROLIMUS	US/CANADA	M	72	WHITE	FAVORABLE	FALSE	28.9774	0
CA209025-1-201	EVEROLIMUS	US/CANADA	M	69	WHITE	INTERMEDIATE	FALSE	8.0493	0
CA209025-1-110	EVEROLIMUS	US/CANADA	M	58	WHITE	FAVORABLE	FALSE	34.7926	1
CA209025-1-1056	EVEROLIMUS	US/CANADA	M	76	WHITE	FAVORABLE	TRUE	22.8008	1
CA209025-1-1048	EVEROLIMUS	US/CANADA	M	56	WHITE	FAVORABLE	FALSE	38.2752	1
CA209025-1-1023	EVEROLIMUS	US/CANADA	M	59	WHITE	INTERMEDIATE	FALSE	40.2136	1
CA209025-1-1	EVEROLIMUS	US/CANADA	M	47	WHITE	INTERMEDIATE	FALSE	39.5565	1

## Sheet: baseline
Unique_Subject_Identifier	adenosine	inosine	kynurenine	tryptophan	1,7-dimethyluric acid	1-methyladenosine	1-methylguanosine	1-methylnicotinamide	2-aminooctanoate	3-methylhistidine	3-methylxanthine	4-acetamidobutanoate	4-hydroxy-3-methylacetophenone	4-hydroxyhippurate	4-pyridoxate	5-hydroxytryptophan	5-hydroxytryptophol	7-methylguanine	8-hydroxy-deoxyguanosine	acetyl-galactosamine	allantoin	allopurinol riboside	alpha-glycerophosphocholine	anthranilic acid	arginine	asparagine	betaine	bilirubin	biliverdin	butyrobetaine	carnitine	C2 carnitine	C3 carnitine	C3-DC-CH3 carnitine	C4 carnitine	C4-OH carnitine	C5 carnitine	C5:1 carnitine	C5-DC carnitine	C6 carnitine	C8 carnitine	C9 carnitine	C10 carnitine	C12 carnitine	C12:1 carnitine	C14 carnitine	C14:1 carnitine	C14:2 carnitine	C16 carnitine
CA209025-98-673	5.5084	7.29808	6.63203	8.06104	5.12783	5.0604	4.94452	4.90706	2.40654	6.24723	4.62472	5.0023	4.22321	4.48364	4.75341	4.31944	3.79141	5.12849	4.69121	4.79432	3.45545	NA	5.41001	4.62513	6.59784	5.19152	7.33828	7.37033	6.21463	5.79447	7.63147	7.21323	5.94325	4.04595	5.6438	4.72752	5.57524	4.10192	4.78089	5.04506	5.25539	4.81049	5.71191	5.2019	5.53973	4.78529	5.50823	5.19854	5.46574
CA209025-98-547	5.88052	6.2657	6.7498	8.03666	4.32677	4.86239	4.96516	4.94843	3.3962	5.2131	3.98466	4.6546	4.11504	3.63859	4.44665	3.70749	2.24797	4.9584	3.58984	4.77406	3.12613	NA	5.65876	1.91908	6.2073	5.06441	7.18719	6.68557	6.22136	5.70755	7.49585	7.34468	5.85912	3.8253	5.67914	5.45559	5.32033	3.9309	4.73566	5.28067	5.62369	4.29314	6.10178	5.53921	5.52439	5.11086	5.76417	5.15997	5.60769
CA209025-97-765	6.13456	7.11	6.82884	8.05551	5.20984	5.12324	4.83665	4.4231	2.5955	5.65168	4.81899	5.0966	4.01778	5.21134	4.35738	4.27916	4.13184	5.19255	4.30358	4.69731	3.82315	NA	5.48178	2.15836	6.60516	5.11514	7.19098	6.78478	5.77939	5.59732	7.42543	7.00905	5.87938	3.95761	5.56373	4.592	5.28906	4.20249	4.56674	4.81329	4.82041	4.73357	5.20794	4.7167	4.94261	4.39187	5.00201	4.54474	5.14855
CA209025-97-569	6.07789	7.54538	6.57675	8.0959	5.06567	4.94221	4.86561	4.45108	3.42472	5.54762	4.81568	4.81077	3.6797	4.5958	4.70991	4.24986	3.14301	5.09368	5.12771	4.80124	3.39199	NA	5.35808	2.02531	6.59239	5.16213	7.51496	7.09496	5.99818	5.69932	7.65549	7.16741	5.95735	3.9285	5.7831	4.81588	5.34127	4.13994	4.63754	4.93106	5.23506	4.55013	5.59488	5.01854	5.13235	4.6371	5.19856	4.9505	5.37295
CA209025-97-264	6.21871	8.19656	6.71103	8.26614	4.80601	5.00906	4.90124	4.82678	4.33425	5.77383	4.53398	4.89005	4.0967	5.03649	5.18523	4.46787	4.63799	5.03469	5.81537	4.84849	3.64296	NA	5.71828	NA	6.79418	5.2987	7.14994	6.88399	5.88307	5.84146	7.69116	7.11376	6.12761	4.25083	5.77281	4.50288	5.77502	4.57679	4.85837	4.84913	5.10537	4.54209	5.54453	5.09632	5.25321	4.52985	5.06121	4.728	5.05457
CA209025-96-498	5.93047	6.99359	6.72212	8.10723	5.28613	4.91822	4.86842	4.52811	3.64885	6.35532	5.17591	4.92958	3.76537	5.34413	4.80168	4.26503	3.69854	5.06545	4.35305	4.66879	3.70114	NA	5.6086	2.27875	6.63191	5.16964	7.24935	6.69918	5.3529	5.92574	7.64108	7.02784	6.15126	3.91455	5.80758	4.39966	5.50709	4.35075	4.72986	4.55868	4.51423	4.67502	4.97547	4.62562	4.63343	4.29387	4.54995	4.47057	5.08318
CA209025-95-834	5.49985	6.81896	6.69785	7.98798	4.98887	5.01512	4.81477	4.33618	3.01452	5.6108	4.48622	4.76063	3.93977	4.33179	4.20631	3.81285	3.61437	4.82627	4.21888	4.77643	3.62138	NA	5.54487	3.72591	6.65829	5.02616	7.28973	6.95627	5.89446	5.61942	7.6284	7.05457	5.98212	3.81895	5.58287	4.80672	5.24955	3.97896	4.41944	4.77068	4.83883	4.28899	5.30241	4.93401	5.30283	4.61129	5.28085	4.83797	5.41689
CA209025-95-721	5.18915	7.70867	6.7798	8.08587	3.65021	4.85261	4.92401	4.24239	2.9284	5.56531	3.9948	4.66413	3.46672	4.86728	4.88195	2.94841	4.24224	4.9005	4.94928	4.91968	3.72436	3.6013	5.65021	NA	6.75052	5.16166	7.44922	6.78062	5.48755	5.69415	7.60264	6.82877	6.18717	3.93379	5.50697	3.67861	5.26686	3.96057	4.73885	4.28398	3.86165	4.32873	4.58322	4.24155	4.31637	4.30664	4.37987	4.04064	5.16565
CA209025-95-706	5.58973	7.78154	6.57404	7.94361	4.99754	5.01936	5.06543	4.03611	2.71012	5.60494	4.79064	4.97365	3.9195	4.75734	4.55752	4.27825	4.03619	5.12812	5.23982	5.05867	3.2824	NA	5.35609	2.17026	6.67891	5.00398	7.32538	6.79183	5.64933	5.77794	7.48771	6.79224	5.92865	4.00715	5.53354	4.24316	5.37941	4.18463	4.9487	4.33995	4.31484	4.67417	4.94326	4.61068	4.81307	3.98843	4.76245	4.4368	4.76823
CA209025-95-681	5.82405	7.36761	6.74402	8.07455	5.12358	5.08554	4.94873	4.52208	3.52061	5.85722	5.02185	5.14891	3.97575	4.96047	5.54145	4.00156	4.61713	5.13787	4.8932	5.04409	3.86374	1.59106	5.55268	2.5302	6.71529	5.22034	7.30944	7.2034	6.12727	5.67324	7.62292	7.20923	6.18227	4.15302	6.01291	4.8874	5.74072	4.76641	5.10327	4.80646	4.76363	4.44495	5.27712	5.11353	4.93493	4.7408	5.0175	4.61785	5.24205
CA209025-95-331	5.69705	8.05126	6.92476	8.04438	4.93949	5.12267	4.96386	4.74411	2.96567	5.68175	4.49792	5.10522	4.21558	4.42535	4.54924	4.01949	3.81908	4.9883	5.34127	4.94362	3.50569	NA	5.28616	3.18213	6.57938	5.1015	7.41756	7.20275	6.25622	5.82192	7.65276	7.2129	6.07799	4.08167	5.69557	5.15989	5.45501	4.39728	4.7318	4.858	5.00554	4.67136	5.55416	5.24713	5.46378	4.91309	5.45183	5.05337	5.43592
CA209025-95-320	5.95457	7.9896	6.71658	7.96284	5.03534	5.05314	4.98961	4.28411	2.1959	5.52776	4.83126	5.14667	3.51733	5.17411	4.71569	4.35976	3.63528	5.03937	5.49301	4.97268	3.54307	5.23631	5.31807	2.09342	6.48226	4.96919	7.19027	6.85259	5.61608	5.76102	7.53991	7.00905	5.9892	4.61831	5.59656	4.67859	5.34777	4.1767	4.93941	5.12238	5.12086	5.03407	5.6104	5.18415	5.34014	4.60674	5.31181	5.02814	5.17889
CA209025-95-318	5.13329	7.16159	6.6226	7.88748	4.44261	4.95836	5.01456	4.47783	3.64493	5.95716	4.49011	4.996	3.47538	4.56035	4.56694	3.75351	3.95947	5.06932	4.5026	4.86224	3.61119	NA	5.43381	2.30963	6.597	5.16	7.10459	6.88586	6.03814	5.79944	7.60918	7.10322	5.90962	3.91709	5.54261	4.55793	5.18929	3.94944	4.54652	4.80644	4.65572	4.31256	5.16278	4.86613	5.04172	4.64761	5.11575	4.6483	5.40788
CA209025-95-167	5.75205	7.31503	6.57812	8.09034	3.94591	4.8937	4.90138	6.00096	3.83537	6.18172	5.05101	4.79108	3.87731	5.03301	6.36256	4.39945	3.08243	5.03245	4.78728	4.67262	3.69329	3.56301	5.76266	2.07918	6.77582	5.29789	7.37147	6.95774	5.82091	5.8882	7.68632	7.03919	6.16176	4.08246	6.09007	4.30771	5.74554	4.38319	5.0025	4.64499	4.66299	5.20242	5.12433	4.78829	4.80592	4.48841	4.7183	4.64504	5.18658
CA209025-94-851	5.97602	7.82078	6.81873	8.18577	4.51932	4.95297	4.88408	4.90459	3.04571	6.28923	5.03503	4.84631	4.14386	4.89729	4.27887	4.33116	4.01995	5.3121	5.42964	4.80487	3.44091	NA	5.58364	1.8451	6.47323	5.16502	7.22177	7.16322	6.1256	5.90555	7.66331	7.16785	5.98823	3.78972	5.63569	4.72273	5.50986	4.20618	4.66946	4.48708	4.5424	4.19989	4.98493	4.50318	4.62675	4.2739	4.53127	4.23832	5.3382
CA209025-93-836	4.86846	7.47521	6.84344	8.19654	4.49614	4.87638	5.00557	4.98391	3.43473	6.54551	4.90116	4.69542	3.33062	4.58699	4.60516	4.20884	4.09262	4.99866	5.0363	4.64108	3.47349	5.27461	5.50054	2.48855	6.6936	5.19243	7.43608	6.86167	5.93943	5.83784	7.6949	7.16368	6.0724	4.01828	5.82739	4.51412	5.57097	4.33021	4.79867	4.9173	5.23066	4.64384	5.68151	5.14544	5.26936	4.68297	5.29128	5.0186	5.47287
CA209025-93-460	5.82336	8.35646	6.84345	7.92314	4.73722	5.03228	4.92296	4.58168	2.65321	5.69386	4.68639	4.96416	3.5934	4.35879	4.51845	4.22701	3.65137	5.13744	5.81831	4.78786	3.49582	NA	5.67376	2.68842	6.62316	5.26066	7.12203	6.72682	5.75266	5.64186	7.51139	7.47275	5.7905	4.03989	5.38319	5.38389	5.07932	4.0693	4.61053	5.0747	5.06452	4.30123	5.59859	5.3755	5.36787	5.08075	5.63545	5.23975	5.76168
CA209025-90-703	6.16115	8.30208	6.79613	8.18699	5.0015	4.9333	4.915	4.45123	3.25406	6.30258	4.71202	4.81186	4.11494	5.00265	4.16298	4.43643	3.94166	5.10549	5.55291	4.65518	3.36698	NA	5.32488	NA	6.71181	5.22678	7.32002	7.61034	6.39951	5.99304	7.69323	7.15234	6.23636	4.02796	5.7996	4.53721	5.62211	4.06461	4.97394	4.85991	5.03932	4.72072	5.52583	5.13554	5.20324	4.58037	5.34353	5.08636	5.2777
CA209025-90-30	5.93058	7.38082	6.60881	8.02167	5.60961	4.98684	4.86724	4.69637	2.58206	6.24724	5.49346	4.86826	3.88485	5.36095	4.47542	4.28912	3.70621	5.04415	4.84346	4.77967	3.61162	1.80618	5.47241	NA	6.62694	5.16443	7.09742	7.01206	5.89941	5.77984	7.63318	7.19463	6.02886	3.98078	5.86541	4.65012	5.30052	3.4312	4.88073	4.98227	5.29855	4.27859	5.73716	5.10812	5.17849	4.61007	5.27874	4.83668	5.36115
CA209025-90-247	5.47593	7.47117	6.71018	8.13476	5.44773	4.93983	4.87747	4.46476	3.1827	6.17803	5.44468	4.94864	4.04727	5.28897	4.35397	4.26832	3.25648	4.99947	4.86524	4.71214	3.72884	0.69897	5.36498	1.74819	6.60286	5.18377	7.17348	6.90893	5.80553	5.69457	7.54408	7.04795	5.93939	3.99629	5.76154	4.71161	5.40992	4.13043	4.81045	4.61743	4.67739	4.69507	5.2231	5.01845	4.90951	4.7882	5.05459	4.57259	5.32587
CA209025-90-105	5.21543	8.13101	6.77502	8.05974	5.43813	4.89017	4.77137	4.41774	3.77459	5.75482	5.18778	4.88363	3.62242	5.15921	4.50904	4.54034	4.41569	4.95216	5.34597	4.72225	3.58331	NA	5.5469	2.5966	6.62366	5.09388	7.22862	7.03146	6.0876	5.70807	7.59917	7.30673	5.96147	4.02301	5.57247	4.83955	5.21037	4.357	4.62387	4.85703	4.95284	4.66524	5.51835	5.31328	5.27445	4.95145	5.38744	4.94257	5.40309
CA209025-9-892	5.65367	7.82711	6.62881	8.16507	4.99321	4.94712	4.86019	5.40183	3.72965	6.33077	5.13804	4.92214	5.77112	4.65148	5.05243	4.39487	3.29798	5.24315	5.23419	4.72938	3.69784	NA	5.57157	1.81291	6.85935	5.29115	7.33997	7.06022	6.14478	5.92461	7.73539	7.33524	6.05115	4.01511	5.7984	4.79354	5.61042	4.13335	4.93797	4.94228	4.92978	4.63719	5.39893	5.11887	5.3166	4.7366	5.35811	5.10581	5.40912
CA209025-9-870	6.20591	7.44349	6.90283	8.10492	4.90363	5.04176	5.00127	4.4882	3.64335	6.15547	5.16849	5.0155	5.43926	4.49094	4.99996	4.26705	4.10809	5.12491	4.93674	4.83867	3.81968	NA	5.45051	1.74036	6.77942	5.06871	7.37245	6.87765	5.79536	6.01255	7.62489	7.03575	6.05986	4.39853	5.73408	4.79502	5.57721	4.34549	5.1469	4.83634	5.02211	4.74906	5.4233	5.13344	5.03644	4.618	5.01917	4.88651	5.18516
CA209025-9-756	5.56451	7.45389	6.70798	8.15386	5.26021	4.93156	4.8991	4.67498	3.31869	5.50566	5.11355	4.71899	5.3652	4.47142	4.21056	4.31173	4.19703	5.04854	4.88654	4.74156	3.38792	NA	5.46245	NA	6.57842	5.15188	7.30885	6.87678	5.71497	5.79379	7.67247	7.04845	5.87313	3.89575	5.64271	4.52534	5.54434	4.03282	4.59219	4.61834	4.70456	4.22477	5.15455	4.83377	4.98676	4.49332	4.92475	4.79192	5.23585
CA209025-9-754	5.76836	7.95859	6.53127	7.93861	4.5873	4.78715	4.73798	4.67665	3.17926	5.77152	4.83723	4.81653	5.60427	4.40106	4.62197	4.54828	3.38614	4.82718	5.35013	4.58518	3.67145	NA	5.39141	1.51851	6.56124	4.9821	7.19577	6.71933	5.42392	5.67914	7.43803	6.78975	5.97151	3.91593	5.63746	4.34749	5.50509	4.04238	4.50875	4.33335	4.41577	4.11654	4.78335	4.40367	4.4931	4.24425	4.57269	4.49531	5.06219
CA209025-9-589	4.8064	7.15596	6.77224	8.21382	4.24573	4.95315	4.95075	4.74806	3.14426	6.08256	4.30963	4.89479	5.09678	4.98949	4.67819	4.24665	2.10037	5.16199	4.69441	4.64276	3.76686	1.11394	5.54749	NA	6.71101	5.14098	7.36251	7.15318	6.02384	5.80386	7.64471	6.95281	6.02639	3.98091	5.61327	4.43578	5.58326	3.84985	4.70999	4.57846	4.37238	4.10636	4.88815	4.59408	4.85285	4.41165	4.75696	4.64439	5.23565
CA209025-9-1055	5.96545	8.10884	6.7767	8.21143	3.57898	4.91604	4.97701	5.68593	3.51362	6.22055	5.00026	4.89126	5.66628	5.13678	5.40396	4.51298	4.12558	4.95368	5.61922	4.76815	3.38952	NA	5.50582	1.80618	6.50015	5.14289	7.2499	7.19363	6.08944	5.77655	7.57617	7.04294	5.80182	4.00389	5.51415	4.34645	5.39638	4.02821	4.84728	4.74418	4.83744	4.19198	5.2667	4.76336	5.02454	4.42999	5.02871	4.90025	5.36682
CA209025-89-725	5.78528	8.02587	6.54477	7.97887	5.34253	4.99322	4.89315	4.82469	3.50325	5.90122	5.30714	4.68667	4.22557	5.31926	4.46559	4.4456	3.24846	4.98117	5.21919	4.00988	3.00173	NA	5.21297	NA	6.48745	4.99461	7.1599	7.10873	6.09725	5.82782	7.45114	7.22089	5.71544	3.88321	5.26268	5.06499	5.23781	3.9774	4.8652	4.98537	5.27593	4.66969	5.7209	5.13144	5.30522	4.74319	5.41715	5.00298	5.34327
CA209025-89-34	5.75521	8.28048	6.55011	7.9857	3.29732	5.04896	4.85016	4.71584	3.06108	5.70189	4.74683	4.97156	3.62335	4.66385	4.75407	4.75113	3.17869	4.94793	5.71716	4.77054	3.36996	NA	5.60317	3.6733	6.55436	5.09368	7.01206	6.92597	5.81594	6.04908	7.62998	6.97839	6.03236	4.12077	5.65834	4.61253	5.33339	4.10312	4.49456	4.61271	4.5981	4.69383	5.19088	4.77913	4.9071	4.50756	4.86171	4.47641	5.20744
CA209025-89-174	5.75189	7.61323	6.63695	8.29146	4.79241	4.87117	4.92211	4.75525	2.32428	5.83028	5.23707	4.731	3.65706	5.1922	4.19805	4.24736	3.8264	4.94301	5.1035	4.87644	3.56538	NA	5.45779	2.80956	6.54881	5.11864	7.14268	7.21057	6.10165	5.99194	7.58129	6.80441	5.85058	4.07925	5.51635	3.66708	5.49903	4.15085	4.89894	4.38484	4.58731	4.33506	5.21911	4.7739	4.88874	4.39594	4.94015	4.51776	5.13375
CA209025-89-132	6.15918	7.72952	6.54794	7.91618	4.66847	5.14225	4.97814	4.84349	3.07298	5.58535	4.52533	5.15507	4.16014	4.37947	4.81394	4.52293	3.6981	4.87766	4.90553	4.8972	3.66586	1.61278	5.43797	NA	6.59826	5.0821	7.11367	7.20101	6.11262	5.78371	7.53235	7.06688	5.66735	4.10154	5.52194	4.68047	5.04928	4.21195	4.90481	4.79269	4.99165	4.26423	5.51071	4.96004	5.33464	4.46787	5.25398	4.88028	5.15065
CA209025-89-129	5.09086	7.41554	6.84109	8.28957	5.51045	4.97397	4.97574	4.89368	2.86094	5.78697	5.37533	4.87896	3.96909	5.66733	4.70977	4.4637	3.77041	5.09277	5.03525	4.81576	3.56703	NA	5.45838	2.69636	6.86809	5.27428	7.20389	7.17203	6.08324	5.89523	7.70058	7.145	6.18468	4.27277	5.84848	4.79384	5.544	4.22642	5.13922	4.82847	4.90983	4.54549	5.45655	5.1233	5.21763	4.88713	5.33656	4.80777	5.51053
CA209025-87-267	5.65076	8.36308	6.89358	8.15857	5.00914	4.973	4.79819	4.93924	3.54765	6.28242	4.84881	4.89724	3.71088	4.56625	4.71705	4.4015	3.76245	5.12403	4.66394	4.99248	3.46923	NA	5.36503	2.33041	6.75737	5.13629	7.23239	6.98069	5.85978	5.77965	7.6257	7.12106	6.13291	4.06677	5.78178	4.95277	5.50036	4.40849	4.58673	4.76092	4.73167	4.99537	5.29739	5.02486	5.02326	4.67235	5.15821	4.79779	5.16276
CA209025-87-234	5.42522	6.67258	6.36918	8.01045	5.1194	4.81457	4.86866	5.11302	3.6909	6.03873	4.80236	4.86361	4.09381	5.58528	4.93665	NA	3.08314	5.11537	4.33224	4.68729	3.6878	NA	5.92548	NA	6.51118	5.24273	7.21378	7.11236	6.11563	5.72579	7.57708	7.22754	5.78554	3.97474	5.49139	4.90408	5.2383	4.05945	4.79184	4.82436	4.95614	4.7938	5.44877	5.37752	5.34164	5.12094	5.57723	5.11362	5.52109
CA209025-85-992	5.11382	7.79166	6.33603	7.91059	5.11674	4.87875	4.85518	4.66059	3.38382	5.47738	5.26038	4.74476	5.8694	5.01804	4.71105	3.88598	NA	4.95983	4.82463	4.58333	3.35698	NA	5.53202	NA	6.58725	5.21419	7.21053	7.1038	6.46056	5.62083	7.55864	7.53181	5.71983	3.84211	5.33754	5.60393	5.08095	4.13532	4.54576	4.74926	4.74236	3.42062	5.20381	5.06649	5.28237	4.89623	5.64135	5.44083	5.49916
CA209025-85-986	4.42591	7.72411	6.57504	7.8613	5.50679	4.91896	4.89189	4.64661	3.31534	6.03495	5.85938	5.19001	5.97027	6.53727	4.57348	4.6382	3.02078	5.1296	4.73194	4.79238	3.96708	NA	5.54434	NA	6.73032	5.17774	7.39239	6.36092	5.6902	5.95858	7.64594	7.2158	5.90896	4.09975	5.83582	4.64093	5.43066	4.45289	4.8209	4.7116	5.08622	4.63608	5.51552	4.99226	5.19309	4.52759	5.13117	4.90509	5.20349
CA209025-85-940	4.80613	6.82536	6.94538	7.95848	5.21592	4.68583	4.93729	4.46422	2.64345	6.05596	5.18507	5.18285	5.33241	5.40255	4.90717	4.25242	4.22089	5.31966	4.17889	5.03301	3.79134	NA	6.64152	2.56703	6.43014	5.4229	7.48556	6.65248	5.93283	6.554	7.72642	7.29642	6.09787	4.49517	6.69268	4.6034	5.62282	3.79162	5.01826	5.18042	5.36628	5.00705	5.75936	5.28277	5.60665	4.89658	5.6258	5.40698	5.77897
CA209025-84-894	4.67676	5.97028	6.98317	8.18562	4.98844	4.99167	5.21938	4.70936	3.077	5.74232	4.75727	5.10025	5.04903	5.33321	4.59854	3.84905	3.84609	5.15245	3.80257	5.02124	4.20469	NA	5.61703	2.13354	6.78291	5.23104	7.33324	6.52867	6.08959	6.23561	7.66206	7.1952	6.25466	3.96066	5.83111	4.72328	5.53601	4.03555	4.71896	4.95301	5.04518	4.30878	5.38207	4.90357	5.20686	4.58628	5.21838	4.92865	5.37888
CA209025-84-704	4.32715	4.55056	6.90477	8.23371	5.19198	4.56882	4.9101	4.62662	3.0141	6.1517	5.19429	4.99298	4.61761	5.04398	4.57844	4.39478	4.10643	5.07513	NA	3.60293	3.94359	2.04922	5.65468	2.14613	6.85331	5.02151	7.3853	6.48616	6.16741	6.03641	7.5606	7.02972	6.04154	4.03491	5.54732	4.53164	5.44313	4.33296	4.75132	4.42071	4.7023	4.90245	5.19967	4.99959	5.09484	4.62092	5.15953	4.92339	5.28547
CA209025-84-535	4.20488	6.59638	6.76629	8.1836	4.45102	4.84156	5.01617	4.17099	NA	5.71567	4.44801	4.89512	4.98051	3.95961	4.49439	4.35434	3.90173	5.00243	4.16717	4.8887	3.62211	NA	5.38448	NA	6.82938	5.44876	7.1821	6.64929	5.95716	5.83595	7.62057	7.07521	5.89643	4.01907	5.44498	4.59773	5.34231	4.24497	4.66403	4.70184	4.78481	4.29037	5.29205	4.81797	5.10242	4.37597	5.11065	4.95028	5.19622
CA209025-84-384	3.59051	5.69842	6.78905	8.16623	5.12243	4.99433	5.13733	4.78212	NA	5.59664	4.80737	4.88614	5.40346	4.83699	4.21743	3.19535	3.89581	5.18179	4.15658	5.17603	3.58354	NA	5.51004	1.89763	6.59669	5.37791	7.1756	7.01641	6.49867	5.54473	7.47998	7.17524	5.99694	4.05975	5.67163	4.89415	5.08164	3.98118	4.60175	4.86439	5.12214	4.39067	5.624	5.0814	5.53273	4.79189	5.57623	5.29826	5.44352
CA209025-84-1041	4.28131	NA	6.89504	8.21637	4.62752	4.45312	4.97447	4.45154	NA	5.53395	4.24102	5.03385	4.58395	4.96093	4.42576	3.98588	3.88598	5.12197	3.93581	5.07476	3.73838	1.66276	5.44433	2.15836	6.97193	5.29759	7.1842	5.59534	6.10751	5.66474	7.54506	7.02762	5.73776	4.16658	5.41543	4.26479	4.92567	NA	4.1547	4.61709	4.69918	4.7119	5.2241	4.82288	5.12362	4.47567	5.19859	5.06387	5.16535
CA209025-82-904	4.61185	6.86407	6.70642	7.92815	4.18752	5.092	5.238	4.57653	3.15168	5.86552	3.54407	5.01238	4.13941	4.68495	3.55364	4.24795	1.81291	5.18602	4.45655	5.17507	2.95761	NA	5.41034	NA	6.68692	5.22989	7.08606	6.85556	5.98648	5.75971	7.36812	7.36691	5.5687	4.12018	5.46972	5.29368	4.99578	3.69801	4.73853	5.30169	5.66161	4.13242	6.0471	5.42676	5.66981	4.82302	5.67389	5.55971	5.19489
CA209025-82-506	5.74516	7.87406	6.78591	8.02563	4.77451	5.00924	5.00106	4.86704	1.6721	6.02196	4.4346	5.01917	3.63063	4.74487	4.65717	4.16755	3.87029	5.19091	5.18198	4.79684	3.65398	1.5563	5.66872	2.38202	6.80093	5.21931	7.43139	7.29085	6.14338	5.95227	7.5741	6.92433	6.02239	4.14186	5.81159	4.23001	5.72224	4.31044	5.04308	4.75825	5.15983	4.52241	5.65876	5.1953	5.27166	4.72041	5.38152	4.89683	5.34959
CA209025-82-378	5.71914	8.02626	6.19854	8.03802	4.26804	4.87387	4.90806	4.68898	3.51455	5.3568	4.95281	4.64525	4.19312	4.77771	4.01862	4.57663	3.80916	4.99448	4.78577	4.62343	2.78675	NA	5.74506	2.89818	6.61436	5.27834	7.35673	7.15397	6.14538	5.62497	7.45078	6.94752	5.67306	3.82821	5.49156	4.04879	5.152	4.0242	4.46497	4.62072	4.86992	4.2206	5.3747	5.03983	5.18867	4.76658	5.23385	4.6965	5.26628
CA209025-82-355	5.43384	8.18357	6.19871	8.06671	5.1125	4.84795	4.73536	3.67302	2.78104	5.30768	5.16162	4.34655	3.98856	5.34534	3.78025	2.74507	3.07518	4.83718	5.41686	4.57462	2.65418	NA	5.69729	1.94939	6.74484	5.03731	7.03543	6.77044	5.82423	5.55284	7.58651	6.96328	5.93031	3.83835	5.63621	3.87628	5.27252	2.78462	4.33347	4.76146	4.53704	3.57749	5.12134	4.69169	4.89821	4.45231	5.00914	4.40564	5.22069
CA209025-82-338	5.77973	7.6027	6.7952	8.16093	4.8558	4.96952	4.95461	4.67329	2.31175	5.69279	4.62	5.07139	3.84429	5.21239	4.2704	4.57684	3.75724	5.18799	4.97979	4.92516	3.3543	1.27875	5.55581	1.57978	6.75545	5.23743	7.16207	7.18231	6.10899	5.80597	7.46574	7.07376	5.86511	3.87599	5.55444	4.72757	5.20759	4.18792	4.8888	4.75096	4.98087	4.45849	5.50379	5.05672	5.28751	4.68189	5.36073	4.90858	5.34621
CA209025-82-302	4.93808	7.91599	6.75819	8.04274	3.17085	5.05256	4.95846	4.74998	3.07262	6.0477	4.00505	5.00617	3.51441	5.1778	4.51264	4.34535	3.55775	4.98611	5.00366	4.72563	3.09026	NA	5.28516	2.33445	6.63292	5.02491	7.37506	7.00633	5.97172	5.71451	7.30016	7.02871	5.82344	3.96085	5.43095	4.71858	5.19098	4.31201	4.89806	4.51224	4.79958	4.66941	5.4385	5.20311	5.22351	4.78757	5.36062	4.90657	5.34493
CA209025-82-208	6.07552	8.30477	6.58177	7.96987	4.1014	5.03559	4.75469	4.4387	3.14922	5.69804	5.05365	4.78818	3.73448	4.36186	4.65561	4.826	3.67219	4.99425	5.91469	4.69484	3.36229	NA	5.41218	2.39445	6.62378	5.09212	7.16967	6.70717	5.7441	5.76449	7.47092	7.37883	5.92506	4.00809	5.5096	5.09202	5.19159	4.06254	5.00196	4.85072	5.03741	4.19287	5.58487	5.35205	5.52447	4.91755	5.59003	5.26819	5.35965
CA209025-82-200	5.13427	7.80128	6.64335	8.06857	4.51093	5.27675	5.08033	4.19285	NA	5.63217	4.90816	5.39292	3.53845	4.9596	4.87457	4.29035	4.04352	5.17422	5.12005	5.02278	3.60347	NA	5.54119	4.11704	6.8534	5.32354	7.19493	6.97783	5.6696	5.86042	7.70089	7.17088	6.65349	4.59093	6.04642	4.83973	5.66341	4.49049	4.75137	5.30814	5.43835	4.64057	5.83183	5.23336	5.48285	4.69088	5.35195	5.05986	5.15855
CA209025-82-139	4.63481	6.94306	6.63168	7.95501	4.65946	5.07432	5.08758	4.44271	3.30792	5.86336	4.67148	5.17761	3.81064	4.98869	3.86882	4.80113	4.13197	5.07414	4.46009	4.98628	3.77844	NA	5.78502	1.85733	6.79416	5.31964	7.1734	6.06093	5.65641	5.59592	7.37882	7.05991	5.65717	4.08629	5.51536	4.88219	5.00498	3.90607	4.42896	4.84052	4.85901	4.04285	5.4351	5.07359	5.35531	4.79888	5.4453	4.96117	5.29523
CA209025-80-824	5.53291	7.91293	6.98258	8.2531	4.96445	5.14648	5.24334	4.42531	1.98227	5.68936	5.08369	5.29411	3.68233	5.90474	4.76097	2.9987	4.05277	5.32563	5.14936	4.7689	3.98682	5.40787	5.54832	2.42813	6.87775	5.2903	7.46173	7.08815	5.92606	6.0105	7.6626	7.19207	6.19406	4.26295	5.84192	4.75927	5.50914	4.2717	4.98677	4.87815	4.99253	4.23231	5.40567	4.93699	4.99774	4.57024	5.08339	4.72113	5.34211
CA209025-80-728	5.38562	7.97479	6.85225	8.0659	5.29199	5.10473	5.0503	4.75721	3.06333	5.97579	4.82072	5.10496	3.74312	5.45577	4.7918	3.70018	3.52815	5.1208	4.64069	4.71965	3.72049	NA	5.67158	2.63043	6.57321	5.1338	7.16424	7.43581	6.34579	5.79676	7.69552	7.36976	6.15499	4.16773	5.8883	4.81935	5.60463	4.65889	4.94606	5.07221	5.2623	4.93834	5.64133	5.16809	5.41748	4.78743	5.49693	5.11236	5.55058
CA209025-80-656	5.21192	7.09386	6.99391	8.11138	5.24132	4.97826	4.88625	4.59124	2.49415	5.81735	5.05928	4.93091	3.71567	4.79261	4.56917	3.84702	4.13152	5.17123	4.59416	4.79999	3.44545	NA	5.55022	2.57054	6.70505	5.13669	6.97433	7.01127	5.97452	5.73588	7.51979	7.09175	5.85712	3.93596	5.73095	4.56936	5.32131	3.35927	4.96352	4.74411	4.91402	4.38525	5.46556	5.1819	5.20958	4.81975	5.35147	4.94992	5.54979
CA209025-80-265	5.19236	7.23969	6.99268	7.92084	3.55133	5.1538	5.1593	4.80956	NA	5.65651	4.91325	4.90743	3.83753	4.32513	4.00898	4.39792	3.99917	5.22947	4.61258	5.1019	3.64197	NA	5.69567	3.05308	6.79001	5.31189	7.26262	6.98128	6.03382	5.88278	7.63204	7.36442	6.01585	4.20672	5.83072	4.89439	5.45421	4.10981	4.85875	5.04021	5.03354	4.13824	5.54221	5.19207	5.45157	4.76759	5.57247	5.23551	5.3135
CA209025-80-184	6.90927	7.65073	6.59606	8.0846	5.16571	4.94655	4.94341	4.77598	3.41946	5.61495	5.1288	4.91417	3.55558	5.22219	4.48864	4.24814	3.94166	5.11141	5.28254	4.73662	3.17085	NA	5.72343	2.22789	6.56081	5.18796	7.21922	7.34592	6.29007	5.80513	7.57902	7.27076	5.82895	3.76193	5.88387	5.0725	5.28454	4.46094	4.77717	4.96884	5.07375	4.1769	5.57335	5.20504	5.35795	4.87611	5.4695	4.89472	5.52806
CA209025-8-69	5.11622	6.60787	6.75047	8.13362	4.76242	4.93963	4.87211	4.65611	3.52621	5.41658	5.00152	4.792	3.49388	4.57944	4.53871	4.28607	3.73687	4.96247	4.06922	4.7255	3.554	1.07918	5.38914	2.54158	6.55755	5.08758	7.26355	7.21853	6.19047	5.80835	7.60012	6.99528	6.10989	4.05346	5.53712	4.44578	5.38	4.17525	4.59714	4.80462	4.9335	4.73247	5.43515	5.09007	5.06311	4.85764	5.16375	4.83733	5.3515
CA209025-8-677	5.00384	7.54228	6.91951	8.0339	5.10738	4.89695	4.91469	4.91364	2.37658	6.33402	5.26768	4.97781	3.65772	4.96408	4.50162	4.3078	4.24037	5.05421	5.00567	4.67819	3.47596	NA	5.26593	2.11394	6.61051	5.03513	7.20953	7.09043	6.03558	5.76882	7.52838	6.96109	6.0155	3.99247	5.72021	4.21165	5.21363	4.08856	4.83318	4.6274	4.80381	4.45877	5.32503	4.96404	5.00804	4.55703	5.05527	4.71487	5.115
CA209025-8-628	5.96642	7.70147	6.75974	8.13659	5.14064	5.18878	5.04577	4.61931	2.59218	6.17239	5.30484	5.16631	3.93782	5.02688	4.60934	4.13194	4.13881	5.06815	3.92983	4.89912	3.84739	0.90309	5.57298	2.44248	6.63459	5.09834	7.19541	6.97096	5.8131	5.97545	7.67374	7.13057	6.23468	4.37902	5.92082	4.60523	5.67801	4.51455	5.38808	4.8683	5.15561	4.74223	5.63641	5.07998	5.35763	4.51001	5.14681	4.97697	5.25192
CA209025-79-982	5.04583	6.32713	6.72592	8.1391	5.38242	5.0375	5.05776	4.66332	NA	6.0327	4.97426	5.42793	5.27023	5.72324	5.76946	4.03338	3.68735	5.21586	3.25406	4.87761	3.75823	2.46389	5.88246	4.1543	6.63635	5.29534	6.94989	6.88388	5.88638	6.05174	7.94121	7.34333	6.4066	4.53035	5.97287	4.83181	5.64114	4.40223	5.01959	5.08036	5.11026	4.5758	5.51722	5.0776	5.26196	4.88147	5.26108	4.94543	5.54719
CA209025-79-73	4.68307	6.63045	6.79715	8.19578	4.42482	4.70614	4.98422	4.52327	3.6506	6.41747	4.15688	5.00559	4.082	4.88057	5.32714	4.68501	3.60981	5.05816	4.06688	5.01986	4.3324	2.7356	6.68816	3.72722	6.66533	5.46886	7.41505	6.32746	5.85721	5.83922	7.55581	7.06234	6.14552	3.95434	5.54827	4.61593	5.19062	3.13577	4.65924	4.69162	4.80649	4.19973	5.20644	4.79949	5.19334	4.63319	5.26962	5.14131	5.35165
CA209025-79-465	5.30311	7.74325	6.99709	8.10047	5.06368	4.56796	5.13826	4.7503	3.405	5.90071	4.88093	5.23586	5.19937	5.18419	5.51266	4.139	3.79803	5.47141	4.47766	5.04082	4.07646	NA	5.93734	1.47712	6.80733	5.38654	7.49196	6.72855	6.137	5.89852	7.58957	7.10083	6.07684	4.07354	5.46202	4.40885	5.03706	3.96595	4.81674	4.45536	4.48137	4.41312	4.9301	4.64693	4.83506	4.53471	4.97749	4.70671	5.34698
CA209025-79-373	4.18828	6.23949	6.71207	8.18578	5.08115	4.72105	4.88911	4.66944	NA	5.74188	4.96434	4.80449	5.37972	4.4822	4.04025	4.23671	3.12646	5.10865	3.45439	4.75851	3.81318	NA	5.57959	NA	6.69307	5.15003	7.42212	6.74028	5.86968	5.93622	7.69143	7.01376	6.05948	4.09788	5.56367	3.95085	5.32183	3.97086	4.54479	4.58913	4.61984	4.46556	5.05561	4.5978	4.80532	4.3924	4.77994	4.54813	5.26193
CA209025-77-493	5.56752	7.23953	6.74578	8.20953	5.13911	5.09322	4.98647	4.875	2.233	6.5043	4.65788	5.17556	5.207	5.26546	4.87996	4.11049	4.25071	5.08789	4.55819	4.86266	3.83251	1.95424	5.552	1.97772	6.71275	5.14675	7.32141	7.0407	5.95797	5.90276	7.62496	7.10735	6.12949	4.08365	5.7437	4.52635	5.33651	4.17418	4.89499	4.80525	4.93461	4.79805	5.37003	4.89426	5.05687	4.61477	4.99039	4.8995	5.25562
CA209025-76-507	4.48869	7.95193	6.643	8.01784	4.96416	4.87707	4.78339	4.57061	3.59351	5.85182	4.87354	4.6276	5.57373	4.7175	4.87983	2.53656	NA	4.79515	5.38009	4.837	3.65858	NA	5.44734	NA	6.70881	4.96788	7.41087	6.70938	5.65608	5.61087	7.35543	6.7699	5.66671	3.61087	5.36755	4.55216	5.30952	3.88958	4.54695	4.48058	4.8697	3.85303	5.28797	4.83024	5.00656	4.29745	4.99103	4.99717	5.05216
CA209025-75-84	5.85832	7.14266	6.92747	8.19892	5.62846	5.00356	4.95142	4.65228	3.88513	6.07827	5.12385	5.35973	3.78888	5.36261	5.75963	4.18333	4.12483	5.2704	4.33648	4.60329	3.73191	2.44091	5.62319	2.48996	6.77844	5.34281	7.34787	6.90042	6.20833	6.34685	7.75285	7.23106	6.23403	4.21288	6.12116	4.97506	5.59917	4.57579	4.82675	4.80604	4.98531	4.64131	5.44246	5.06314	5.13384	4.78598	5.19112	4.89138	5.47306
CA209025-75-615	5.38094	6.40587	6.91436	8.18449	5.46555	5.01274	5.00814	4.84174	4.12574	5.93225	5.0646	4.86046	4.14429	5.24562	4.86244	4.41616	3.74044	5.17036	4.055	4.77634	3.61909	1.25527	5.54752	2.73239	6.60212	5.20176	7.23677	7.08615	5.94705	5.83736	7.65978	7.14127	6.10943	3.99987	5.80085	4.89914	5.48658	4.32942	4.69389	4.79123	4.94826	4.7869	5.45191	4.99591	5.12458	4.66924	5.15935	4.78985	5.24341
CA209025-75-321	5.6818	7.6002	6.70016	8.17663	4.37157	4.89145	4.88174	4.45844	3.36116	5.62694	4.497	4.82063	3.91046	4.53431	5.15667	4.29493	3.27852	5.00248	4.97495	4.68912	3.72575	2.18752	5.72172	2.44248	6.67993	5.19813	7.2799	7.01153	5.97188	5.77803	7.47994	7.08028	5.86283	3.99961	5.7227	4.53337	5.38115	4.40269	5.05711	4.82251	5.20836	4.98138	5.73476	5.37125	5.45615	4.88063	5.44284	5.0869	5.43385
CA209025-75-191	5.38638	7.02647	6.85676	8.29781	5.01823	5.13089	5.03895	4.45673	3.62107	6.23291	4.64263	4.93017	3.69671	5.03648	4.86359	4.14937	4.14672	5.2627	4.75989	4.83372	3.65792	1.80618	5.4873	2.55023	6.65051	5.26614	7.11188	7.25848	6.11428	5.93422	7.56831	7.13472	6.01341	4.07412	5.53742	4.70918	5.44666	4.38335	4.90259	4.83774	5.21274	5.08696	5.69429	5.33253	5.42389	4.87896	5.48389	4.95422	5.39949
CA209025-75-113	5.80511	7.94486	6.77282	8.11572	3.83213	4.90099	4.95581	4.48833	3.42012	6.53238	4.93563	5.06807	3.97483	5.24916	4.9992	4.47714	3.76268	5.0149	5.13657	4.85705	3.65312	NA	5.5883	1.93952	6.59836	5.30147	7.20074	7.40019	6.38232	5.91734	7.74567	7.22883	6.04984	4.12717	5.83996	4.64583	5.29755	4.37585	4.92309	4.90806	4.9546	4.60133	5.39076	4.94319	4.96392	4.65221	5.06077	4.83857	5.17973
CA209025-75-112	6.06995	8.29287	6.93076	8.18463	5.24032	5.00824	4.94788	4.7653	4.0383	6.36469	5.0346	5.03156	3.64777	5.53878	5.1708	4.46922	4.18452	5.08945	5.63187	4.74519	3.87973	1.94448	5.6883	2.21219	6.91147	5.48672	7.2525	7.50451	6.38397	6.03251	7.70586	7.2065	6.22777	4.2985	5.91473	4.61307	5.48127	4.40951	5.12599	4.71666	4.89462	4.78559	5.39311	4.91587	4.91839	4.65806	4.93821	4.67552	5.28562
CA209025-74-194	4.681	7.09014	6.63172	8.04376	5.08258	4.96413	4.9357	4.4072	3.27254	5.52708	5.3671	4.86118	3.84404	4.80677	4.04879	4.14426	2.76343	5.2268	4.51959	4.83323	3.54593	5.72769	5.69694	2.35603	6.6761	5.17409	7.35364	6.92232	5.90936	5.86817	7.49434	7.0515	5.72122	4.05907	5.85444	5.13141	4.93507	NA	5.08373	4.63079	4.6448	3.989	5.21825	5.0615	4.93033	4.60286	5.20688	4.73539	5.30653
CA209025-73-789	5.0894	7.61379	6.67368	8.27213	4.55967	4.97848	4.7482	4.0859	3.49248	5.6081	5.1777	4.72437	3.95463	5.1265	4.45815	3.63769	3.50297	4.89141	5.21153	4.77674	3.37383	NA	5.22032	1.83251	6.46429	5.05569	7.14958	7.50093	6.31997	5.7999	7.46548	6.97836	5.84946	3.95289	5.48093	5.02183	5.35031	4.1939	4.86514	4.63402	4.80597	4.79812	5.40472	5.13061	5.14991	4.77165	5.33199	4.82732	5.33144
CA209025-73-645	5.24251	6.68257	6.95727	8.21086	5.29139	5.13183	5.04726	4.70706	2.67578	5.63003	5.2257	5.10752	3.38471	5.31849	4.56657	3.41497	4.16456	5.48905	4.20268	4.86971	3.3075	NA	5.55209	2.59879	6.40041	5.16651	7.02977	7.28541	6.17166	5.80095	7.21762	6.82235	5.38898	3.96923	5.37931	4.40731	4.89429	NA	4.84891	4.65544	4.90131	4.3298	5.4237	5.04581	5.18469	4.53431	5.24712	4.70471	5.18283
CA209025-73-512	5.2331	7.27191	6.95148	8.08924	5.43794	5.12448	5.09124	4.76029	3.28375	6.07699	5.00062	5.08438	3.89741	5.19152	4.90777	1.82607	4.2048	5.11114	4.83036	4.80828	3.77619	NA	5.4788	2.22011	6.66218	5.27091	7.1781	6.76051	6.04042	5.86069	7.69483	7.33123	6.16314	4.35405	5.93365	4.99296	5.58838	4.76785	4.87405	4.96075	4.9974	4.57521	5.51101	5.4086	5.48446	5.20514	5.78317	5.26178	5.59648
CA209025-73-511	5.19056	8.32368	6.34457	8.07823	4.24127	4.79229	4.80166	4.28787	3.64846	5.35619	4.96024	4.56861	3.82659	4.62219	4.37293	4.24819	2.89098	4.89257	5.70941	4.75304	3.49554	NA	5.61721	2.17898	6.69912	5.05635	7.13142	6.7986	5.69628	5.70407	7.47854	6.91793	5.72941	4.03346	5.43864	4.41521	5.24585	3.47784	4.62135	4.66048	4.77078	4.60853	5.33323	4.98639	4.97682	4.61823	5.12395	4.75955	5.30047
CA209025-73-447	5.08559	7.22815	6.74599	8.10838	4.94326	4.84901	4.89372	5.14336	3.68404	5.88332	5.45592	4.90505	4.13941	4.74785	5.80128	3.01953	3.75089	5.04764	4.45033	4.18038	3.75595	NA	5.42504	2.12385	6.73086	5.21199	7.31385	7.21748	6.20498	5.888	7.60651	7.27745	5.95868	4.05736	5.62956	4.73177	5.31694	4.37451	4.40406	4.58336	4.76779	4.51915	5.22229	4.79813	4.96609	4.7186	5.03796	4.61266	5.43267
CA209025-73-178	5.91586	8.27828	6.74965	8.28002	5.67088	4.96995	4.95807	4.85532	3.22453	5.70406	5.63284	5.03785	3.81908	6.06223	4.8352	4.2045	3.60574	5.20106	5.59494	4.70889	3.88728	NA	5.30569	2.5832	6.75158	5.31983	7.36416	6.86417	5.65526	5.75662	7.68692	7.1612	5.99764	4.07886	5.61356	4.70259	5.45721	4.03731	4.81022	4.65854	4.6819	4.47764	5.2022	4.90329	4.95171	4.57809	4.93874	4.47854	5.35285
CA209025-72-394	5.96001	7.84757	6.84522	8.27677	5.60692	4.97179	4.97662	5.05612	2.85974	6.26996	5.17011	5.04816	3.93044	5.27436	4.95928	4.53958	4.25486	5.16286	5.22932	4.80449	3.72181	1.34242	5.82252	2.73799	6.75401	5.33935	7.30965	7.32033	6.11331	6.01118	7.85265	7.26585	6.28957	4.03451	5.90985	4.37159	5.62414	4.45703	5.18433	4.9992	5.05304	4.754	5.4986	5.07694	5.1438	4.7708	5.18774	4.83133	5.37748
CA209025-72-211	5.77615	7.9457	6.73053	8.01761	5.30904	5.08744	4.93205	4.49282	3.4929	6.36567	4.99316	5.04993	3.68169	4.95887	4.81334	4.39229	3.67422	4.94031	5.34477	4.81065	3.82027	NA	5.4202	2.4133	6.7756	5.26116	7.4191	7.07237	5.96017	6.01957	7.68479	7.24198	5.87158	4.28992	6.06597	5.04652	5.46843	4.54413	5.1506	5.02836	5.45444	5.27189	5.96276	5.49383	5.48708	4.9097	5.48506	5.26397	5.34513
CA209025-71-709	6.3069	8.56862	6.92712	8.15424	5.0459	5.03057	4.93533	4.94144	3.5227	5.48092	4.98426	4.88814	3.79948	4.82504	4.66089	4.23502	4.0083	5.17836	5.97838	4.84386	3.61204	1.34242	5.47727	2.5682	6.71444	5.13972	7.40151	7.03293	5.91323	5.74944	7.52899	7.00533	5.73733	4.09019	5.48674	4.74892	5.18889	4.22657	4.70711	4.98596	5.25377	4.6332	5.80524	5.46247	5.31388	4.97361	5.41909	4.96798	5.45042
CA209025-71-635	4.98446	7.09913	6.89126	8.25359	4.84272	5.08272	5.14052	4.65642	2.61805	6.11973	5.52096	4.98965	4.14749	5.59491	4.48401	4.15691	4.35773	5.23302	4.67264	4.88367	3.91887	5.31715	5.63944	1.78533	6.80216	5.35592	7.38742	7.57927	6.46808	5.91602	7.61876	7.00776	6.10013	4.07929	5.75967	4.40565	5.4046	4.14264	4.8492	4.67633	4.82703	4.38045	5.26586	4.85359	4.87211	4.64282	4.96323	4.74675	5.40516
CA209025-70-883	5.35744	8.25106	6.83088	8.0171	4.68724	4.95216	4.96307	4.91229	3.18156	5.65025	5.05694	5.178	3.46135	4.87813	4.80543	4.18831	4.36668	5.23508	5.67779	4.88646	3.91212	0.69897	5.69592	2.54283	6.65374	5.2013	7.15465	7.04748	6.04323	5.83054	7.54552	7.32751	5.81848	4.07214	5.52665	4.9487	5.16446	4.25174	4.84322	5.01932	5.37929	4.18038	5.84984	5.37605	5.49553	4.94631	5.58538	5.21382	5.53707
CA209025-70-845	4.82639	7.45853	6.76777	8.10447	5.23168	5.02396	5.03647	4.90045	3.0465	5.91099	5.12334	5.05785	3.66801	5.17964	4.84387	4.62522	4.41266	5.13182	3.93146	4.73851	3.65398	NA	5.62431	2.72346	6.71011	5.08173	7.51138	7.37008	6.11576	5.93105	7.68425	7.1303	5.98558	4.13529	5.67372	4.71515	5.43949	4.4564	4.88838	4.57659	4.81879	4.18378	5.32084	5.04165	5.09499	4.61297	5.04166	4.61927	5.24343
CA209025-70-678	5.56414	6.63741	6.72075	8.0612	5.02475	5.00587	4.82243	4.96026	2.68753	5.49203	4.81399	4.90067	3.60627	5.12208	4.6982	4.18594	3.25479	4.9912	2.72591	4.5761	3.73846	NA	5.3666	2.56585	6.45125	4.98949	7.24426	7.07809	5.85202	5.85085	7.62662	7.16903	6.17291	4.20333	5.78304	5.0132	5.42971	4.30294	4.77317	4.96102	5.37211	4.45289	5.8269	5.32017	5.32959	4.72211	5.30372	5.11249	5.31371
CA209025-70-617	5.69932	6.39057	6.72744	7.91891	4.60426	5.07299	4.91557	4.40797	2.82866	5.55266	4.65732	4.88229	3.77313	4.35984	3.80271	3.39463	3.81465	5.08999	3.56738	4.74957	3.32201	NA	5.40698	1.64345	6.50308	4.98386	7.14959	7.21212	6.15013	5.65416	7.33617	7.08021	5.64785	4.14638	5.28256	5.06983	4.74614	3.89193	4.77054	4.73817	5.09248	4.02272	5.63146	5.15878	5.38186	4.74758	5.5691	5.21935	5.31075
CA209025-70-405	5.30308	7.55009	6.61586	7.91085	5.04432	4.98796	4.89103	4.83232	2.8537	6.45635	5.07026	5.15621	4.19187	5.4152	4.47122	4.29962	3.97077	5.11673	4.93359	4.78631	3.82814	1.63347	5.57075	2.64345	6.84181	5.11173	7.38367	6.8345	5.75232	5.85091	7.57138	7.06924	5.95916	3.98372	5.77509	4.97034	5.42748	4.47596	4.8533	4.69897	4.90727	4.23109	5.38129	4.98681	5.1746	4.53522	5.25745	4.88999	5.33737
CA209025-70-347	5.25646	7.53774	6.53048	8.23812	5.04821	4.82425	5.03814	4.65497	NA	6.01376	4.84598	5.05543	4.14675	5.11271	4.52898	4.17892	4.09837	5.06944	5.0822	4.72665	3.76072	4.88854	5.73603	NA	6.80877	5.27224	7.22261	7.00373	5.99256	5.98054	7.85934	7.21439	6.31264	3.96421	6.10843	4.62963	5.60317	4.69427	4.85834	4.7585	4.71177	4.08884	5.15381	4.7105	4.80809	4.44242	4.7994	4.51739	5.22578
CA209025-69-810	4.51778	6.74343	6.80217	8.03206	5.00068	5.10322	5.02136	4.60399	3.49969	5.98994	5.45503	5.08828	3.87367	4.72107	4.59316	4.33528	4.25208	5.28591	4.50663	5.07878	3.86694	4.54188	5.53485	2.85612	6.78439	5.22953	7.44487	6.81018	5.79925	5.94937	7.79244	7.27753	6.15995	4.23282	5.99398	5.22704	5.5984	4.19114	4.88953	4.97818	5.09286	4.14863	5.48986	5.11607	5.31131	4.78495	5.43108	5.20073	5.53612
CA209025-69-539	NA	7.15927	6.71265	7.99616	4.87871	5.00718	4.95395	4.2551	2.38202	6.0012	5.09243	4.90576	4.16814	4.66192	4.16569	4.25631	3.38238	5.08427	4.6193	5.02156	3.53441	NA	5.68253	2.39445	6.62453	5.12694	7.32192	6.70115	5.77681	5.75354	7.58348	6.86165	5.8061	4.10116	5.81275	4.18483	5.26573	3.97368	4.84744	4.77393	4.76622	4.27418	5.309	5.06951	5.02019	4.67496	5.05962	4.79024	5.26899
CA209025-66-544	5.60014	6.7956	6.86896	8.05981	5.09349	4.989	4.9743	4.64539	3.00732	6.02479	5.24099	4.99085	3.83417	5.09284	4.53859	4.15134	3.8262	5.1163	4.38169	4.87873	3.44059	NA	5.71488	1.77085	6.55422	5.17548	7.46589	7.45127	6.4237	5.96952	7.58962	7.1522	5.92765	3.93702	5.4586	4.75042	5.35194	4.15427	5.20565	4.71445	5.15616	4.46419	5.62852	5.23063	5.30518	4.68985	5.50382	5.26736	5.34328
CA209025-66-488	5.75591	6.92608	6.67183	8.00726	5.1379	4.89779	4.94939	4.21187	3.68006	6.06569	5.17109	4.82625	4.15524	4.66593	4.41492	4.40523	4.05941	5.03124	4.38068	4.78679	3.70603	NA	5.92663	1.63347	6.63377	5.18858	7.17667	7.05963	6.19317	5.84147	7.63047	6.97575	5.97847	4.01216	5.55038	4.2929	5.44857	3.98241	5.13334	4.63937	4.85641	4.15088	5.37492	5.01401	4.94088	4.69922	5.2921	4.93927	5.46331
CA209025-65-553	4.75323	6.69998	6.71705	8.31669	3.66932	4.88065	4.94504	4.35648	NA	5.81405	3.62552	4.57244	4.15743	5.01169	4.36624	4.077	3.46195	5.06181	4.38268	4.95698	3.46285	NA	5.55016	2.42488	6.67842	5.20214	7.20775	7.32243	6.28422	5.81364	7.67959	7.18473	6.0418	4.00462	5.55459	4.65205	5.4102	3.96298	4.8113	5.05664	5.29085	4.18808	5.71851	5.19232	5.34599	4.78445	5.5275	5.08811	5.4176
CA209025-65-340	3.70851	7.94365	6.56676	8.06616	4.97469	4.81096	4.89471	4.82706	NA	5.75111	4.53448	4.78132	4.24719	4.88033	4.09191	4.4053	3.87344	5.10344	4.92727	4.8655	3.38775	NA	5.54373	2.09691	6.83633	5.11849	7.252	6.94517	6.10898	5.7823	7.65281	7.09395	6.26811	3.91387	5.64987	4.42364	5.48151	4.42936	4.63844	4.92994	5.17172	4.03419	5.55275	5.03814	5.27291	4.54696	5.27117	5.29627	5.17426
CA209025-65-329	5.17264	7.16497	6.55726	8.04236	4.87957	4.75089	4.78698	4.4648	2.84136	5.92082	5.23012	4.99297	3.75458	5.8811	4.89075	4.21035	3.13354	4.97063	4.4831	4.82957	3.74147	1.17609	6.3788	NA	6.55757	5.38067	7.33022	6.81557	5.82388	5.77812	7.51773	7.06922	6.03236	4.02849	5.76855	4.64541	5.32038	4.05007	4.67488	4.78704	4.65462	4.30814	5.11902	4.70538	4.79723	4.54184	4.99297	4.53934	5.30131
CA209025-65-306	4.87496	6.57793	6.6177	7.90477	4.65522	4.93544	4.90929	4.6846	3.57807	6.26278	3.97589	5.04263	3.70381	4.84528	4.78065	4.34424	4.12551	4.99313	3.77721	4.5758	3.73408	NA	5.6196	2.49415	6.61993	5.15181	7.37523	6.79194	5.79327	5.83345	7.53539	7.05687	6.08088	4.11126	5.80269	4.48572	5.44607	4.42648	4.9332	4.72726	5.01209	4.78348	5.33172	4.70556	5.00911	4.08221	5.05849	5.06801	5.00769
CA209025-65-301	5.53773	7.08062	6.74522	8.09667	NA	4.86861	4.9251	4.54144	3.62767	6.19198	2.28103	4.93604	4.06521	5.19655	4.63172	4.27425	3.55907	5.04544	4.54806	4.88594	3.40637	NA	5.83278	NA	6.62077	5.2493	7.20319	7.08929	6.05724	5.98874	7.5569	7.19107	6.1715	3.98574	5.92056	4.64674	5.46562	4.42802	5.09488	4.94655	5.24769	4.50488	5.73535	5.26403	5.32051	4.7424	5.59909	5.055	5.35935
CA209025-63-790	3.74757	6.17494	6.66683	8.17404	4.81231	4.81888	4.92944	4.68313	2.66839	5.96204	4.76564	4.72471	4.12156	5.1554	4.33903	4.65505	3.60563	4.979	3.35965	4.76711	3.34869	NA	5.71212	NA	6.67903	5.25303	7.36878	7.05614	6.1337	5.67811	7.47074	7.07213	5.83789	3.72575	5.59355	4.43819	5.06305	4.0026	4.52497	4.71068	4.76971	3.82302	5.24749	4.85042	5.20236	4.55289	5.31907	4.91838	5.44856
CA209025-63-607	5.66542	7.20019	6.67409	8.19305	5.02656	4.93354	4.91357	4.41557	2.97451	5.53344	5.08572	4.70902	3.43008	5.09255	4.55178	4.38001	3.53945	4.97263	4.46938	4.81232	3.39759	NA	5.80194	2.3032	6.59107	5.21437	7.23623	6.90309	5.79917	5.7021	7.53097	7.07341	5.89735	3.80271	5.74081	4.44226	5.25239	3.65408	4.55855	4.67773	4.82809	4.25113	5.38292	4.97261	5.09465	4.51507	5.28924	5.09505	5.15619
CA209025-62-552	NA	7.225	6.61391	8.02554	3.3166	5.03461	4.5402	4.70599	2.84634	6.02896	4.72013	5.01603	3.8866	4.36923	4.6271	4.45096	3.40364	5.22291	4.35689	4.83481	3.37162	NA	5.71004	2.1959	6.53645	5.17657	6.97829	6.77391	5.71818	5.51115	7.47052	7.10608	6.08999	3.97598	5.84316	4.91453	5.44963	3.89326	4.47949	5.23191	5.31836	4.12153	5.70391	5.1984	5.26354	4.74859	5.44904	5.15562	5.40051
CA209025-62-523	NA	6.52068	6.62898	8.08382	3.98448	4.94004	4.70777	4.30231	3.4685	5.64174	5.05125	4.89644	3.43056	4.87169	4.75487	4.52762	3.93008	4.97298	3.6248	4.73088	3.479	NA	5.58561	2.31597	6.7524	5.18901	7.24037	7.05647	5.90614	5.73919	7.50681	7.19567	5.76543	4.24694	5.46786	4.82353	5.15944	3.89481	4.91289	4.61462	4.69407	3.74889	5.17201	4.78796	4.85399	4.41964	5.06854	4.70327	5.35278
CA209025-62-225	5.18177	6.95037	6.46729	7.7864	4.12401	4.92182	4.88636	4.29378	NA	5.87662	4.75229	4.96613	4.25317	5.04092	4.24633	4.24706	3.63397	4.91302	4.22113	4.97593	3.68762	1.62325	5.56459	NA	6.79458	5.25004	7.16625	6.52849	5.50724	5.82919	7.59688	6.9396	5.91025	4.18061	5.81314	4.09311	5.36543	3.98619	4.65874	4.72332	4.6565	3.75648	5.19095	4.60245	4.94795	4.27685	5.08774	4.80696	5.09807
CA209025-61-146	NA	NA	NA	NA	NA	NA	NA	NA	NA	NA	NA	NA	NA	NA	NA	NA	NA	NA	NA	NA	NA	NA	NA	NA	NA	NA	NA	NA	NA	NA	NA	NA	NA	NA	NA	NA	NA	NA	NA	NA	NA	NA	NA	NA	NA	NA	NA	NA	NA
CA209025-6-586	5.35687	7.12702	6.81967	8.15323	2.33846	4.91778	5.17461	5.07801	3.43981	5.8166	5.1031	4.93158	3.58388	5.36636	4.56321	4.21861	4.27207	5.18407	4.7836	4.90466	3.68975	6.00722	5.56258	2.42813	6.56826	5.1089	7.35841	7.14508	6.01094	6.03075	7.7307	7.08066	6.0541	4.13094	5.80402	4.18141	5.4668	4.24697	4.92197	4.63402	4.86809	4.70262	5.34522	4.89255	4.98227	4.67631	5.03058	4.71271	5.33415
CA209025-59-159	4.68197	6.3683	6.59154	8.04393	4.847	4.9786	4.79166	4.24517	2.0086	5.92314	4.26886	5.03745	3.65619	5.36788	4.75893	3.52284	3.85781	4.94907	3.93651	4.87204	3.49651	1.51851	5.74064	2.35603	6.49694	5.10419	7.13724	7.13377	6.09562	5.83756	7.56472	7.02443	6.02103	3.93075	5.65211	4.33009	5.26563	4.12538	4.36944	4.67753	4.33114	4.0993	4.8858	4.54279	4.62935	4.38037	4.79888	4.24502	5.10164
CA209025-58-74	5.34366	6.44519	6.94038	7.94869	4.9114	5.01658	5.01518	4.9031	3.38202	5.93168	4.98622	4.98231	3.75671	5.10075	4.53124	3.88116	4.21667	5.12019	3.91745	4.95608	3.42991	0.90309	5.45954	2.0086	6.55152	5.13199	7.26682	6.96129	5.87984	5.53733	7.30562	7.10894	5.54215	4.01498	5.49941	5.07574	5.21081	4.38482	4.6497	4.65213	4.97461	4.43449	5.59203	5.23607	5.4079	4.83392	5.60658	5.02804	5.33982
CA209025-58-739	5.39907	7.61341	6.75669	7.97692	5.14028	4.86579	4.80562	4.73489	2.58433	6.0621	5.39481	4.80289	4.17944	5.19186	3.98331	3.99782	3.98735	5.01349	5.17997	4.5271	3.58512	NA	5.38609	NA	6.74164	5.1941	7.18842	6.84203	5.78452	5.64357	7.53144	7.04563	5.78447	3.90526	5.62372	4.4633	5.10904	4.28569	4.80245	4.50641	4.53757	4.03157	5.06235	4.73247	4.77482	4.50217	4.93763	4.55402	5.30271
CA209025-58-462	5.00691	7.04372	6.85894	8.1782	4.88334	4.94455	5.07721	4.7048	NA	5.88574	4.64604	4.89208	4.17058	4.62297	4.3537	3.99083	3.31408	5.1468	4.39891	4.82991	3.61993	1	5.58714	3.951	6.70815	5.20216	7.24069	7.16084	6.26468	5.8065	7.58543	6.99764	5.75919	4.01313	5.58324	4.43438	5.27388	4.17426	4.90442	4.68546	4.83591	4.36312	5.40972	5.08189	5.19004	4.7611	5.28718	4.93175	5.45044
CA209025-56-791	5.34568	7.51638	6.66368	8.1536	2.24797	4.92177	4.9484	4.38045	2.4456	5.7097	4.57567	4.83561	4.15996	4.98256	3.90875	4.34953	3.455	5.06701	4.71752	4.80062	3.43823	NA	5.66535	NA	6.71798	5.22502	7.09271	6.76107	5.62216	5.76757	7.58957	6.82044	6.07547	3.83683	5.66859	3.7824	5.23655	3.47378	4.50103	4.48834	4.48354	4.24586	5.01407	4.68821	4.64454	4.39254	4.81885	4.60474	5.25596
CA209025-56-522	5.54446	7.38573	6.62607	8.10507	3.65369	5.03245	5.02314	4.51251	2.71349	5.43316	2.72591	4.69212	3.6917	5.52744	4.56491	4.54219	3.35468	5.0692	4.67584	4.79714	3.29003	NA	5.40645	2.28103	6.73528	5.19486	7.46779	7.04152	5.98003	5.73924	7.562	7.115	6.04263	3.93596	5.57564	4.51575	5.48482	4.39303	4.63688	4.94483	5.15158	4.38566	5.6343	5.11824	5.35548	4.43987	5.48742	5.17583	5.22904
CA209025-55-172	5.23914	6.6429	7.04989	8.0918	3.45697	4.99042	5.06119	4.78261	2.81823	5.86341	4.64501	5.24818	4.15272	4.83118	4.64103	4.28326	4.08785	5.20835	4.14703	5.05536	4.3486	NA	6.19144	2.69461	6.6419	5.2734	7.27187	6.24985	5.87217	5.97008	7.68065	7.28565	5.89734	4.41327	5.70173	4.63787	5.31016	4.34526	5.27133	4.96047	5.15335	4.76887	5.58063	5.14995	5.44745	4.56047	5.50464	5.13118	5.22246
CA209025-50-902	5.57787	7.62994	6.55225	8.12567	4.8816	4.77651	4.75304	4.39843	2.57287	5.65862	4.94764	4.7918	4.14678	4.68356	4.50701	3.94557	3.25382	4.97478	5.15755	4.63916	3.76515	NA	5.7243	1.95904	6.655	5.22045	7.37533	7.17857	6.14412	5.84496	7.57389	6.95965	6.01433	3.94562	5.63474	4.05774	5.28133	3.94581	4.40226	4.48661	4.24296	4.24408	4.85389	4.60072	4.65351	4.43144	4.8471	4.47006	5.3188
CA209025-49-828	5.5463	5.93252	6.93606	8.25679	4.26618	5.15438	5.10133	4.83643	3.59439	6.51621	4.56805	4.91312	5.36219	5.02042	4.38505	4.23437	4.20325	5.16412	4.00286	4.77819	3.57692	NA	5.27361	NA	6.65719	5.22829	7.44843	7.14168	6.04354	5.64887	7.60114	7.18101	5.97982	3.96979	5.52005	4.84435	5.38579	4.35691	4.714	5.32256	5.52784	4.44334	5.8158	5.13823	5.40648	4.76473	5.43562	5.42075	5.40813
CA209025-49-79	4.01565	7.73972	6.74754	8.01152	1.38021	4.91034	4.8052	4.62068	2.4014	5.52757	4.21237	4.82878	5.61439	4.72699	5.46628	2.98318	NA	4.77879	5.04535	4.8243	3.58467	NA	5.44863	NA	6.65814	5.04083	6.97282	6.80267	5.64471	5.45619	7.35519	6.92368	5.6144	3.87892	5.19391	4.32205	4.95159	2.70329	4.40751	4.69833	4.96544	3.67302	5.39699	4.71397	4.91581	4.2283	4.83207	4.84172	5.12844
CA209025-49-664	5.88055	7.87289	6.76827	8.18495	5.19798	5.04916	4.95422	4.87492	3.58681	6.08377	4.90371	5.18918	5.7949	4.95599	4.93356	4.21059	4.14557	5.28311	5.32948	4.77859	3.95746	NA	5.30987	NA	6.71461	5.22278	7.34573	7.62797	6.5554	6.09517	7.72117	7.14024	6.11876	4.00677	5.68601	4.66974	5.65194	4.58105	4.71495	4.93479	5.11349	4.77444	5.66718	5.19167	5.40122	4.70302	5.31241	5.12978	5.25512
CA209025-49-66	5.62534	7.58632	6.51712	8.01505	4.89642	4.81074	4.81586	4.50817	4.01376	5.90711	5.44749	4.7208	5.61568	4.7914	4.92229	4.23724	3.72395	4.88897	5.00567	4.61809	3.3822	NA	5.6641	2.04922	6.68381	5.23658	7.28661	7.00791	5.99022	5.79688	7.54107	6.97837	5.69074	3.89581	5.51091	4.43883	5.31972	4.11588	4.63849	4.73425	4.91793	4.29506	5.27276	4.86008	4.9988	4.44306	5.01217	4.94038	5.22079
CA209025-49-39	5.49164	6.34938	6.94227	8.10187	4.80901	4.94395	4.95955	4.52358	3.37144	5.94054	4.43604	4.92834	5.63824	4.70812	4.72223	3.93186	3.97007	5.04336	3.4221	4.82933	3.85733	1.63347	5.46307	1.38021	6.75072	5.28408	7.4637	6.93362	5.82397	5.91586	7.63305	7.04544	5.92063	3.87668	5.51428	4.24868	5.34071	4.18313	4.86533	4.81683	4.86904	4.13612	5.22445	4.65955	4.85617	4.1653	5.00743	4.92925	5.05112
CA209025-48-736	3.89276	6.65461	6.87484	8.28832	5.38094	4.92768	5.01497	5.08742	NA	5.58983	5.09154	4.86707	4.16976	5.54393	4.81373	4.30428	3.13577	5.19555	4.1867	4.96901	3.81345	1.57978	5.45207	2.41497	6.7648	5.33384	7.2053	6.7834	5.71839	5.99534	7.68191	7.17046	6.02349	4.04383	5.67185	4.48437	5.54183	4.23475	4.70984	4.66981	4.72514	4.74594	5.28628	4.94311	5.03677	4.77684	5.04537	4.52256	5.42809
CA209025-48-582	5.35344	5.60844	6.67168	7.96565	4.61664	4.94003	5.02019	4.14489	2.3032	5.28997	4.35995	4.8068	3.78405	4.76733	4.5346	4.25866	3.67043	4.99071	3.63899	4.90674	3.51799	NA	6.00052	2.23553	6.26703	5.12053	7.05696	6.87554	5.8056	5.58016	7.40563	6.79484	5.80138	3.99029	5.18754	4.35944	5.1425	3.36418	4.43278	4.23101	4.24625	4.09177	4.90191	4.64011	4.7049	4.46171	4.78741	4.32797	5.2985
CA209025-48-501	5.31688	7.50547	6.56608	7.92166	3.38148	4.94214	4.82972	4.76212	2.55267	5.51841	4.66922	5.00246	3.32346	5.0734	5.03581	4.42157	3.22814	4.9897	4.85139	4.82874	3.72526	NA	5.86268	2.38917	6.47024	5.09993	7.05462	6.81547	5.72035	5.58545	7.44592	6.97387	5.99439	3.96275	5.22443	4.95097	5.31707	3.53479	4.52815	4.50021	4.6192	3.70757	4.97973	4.53208	4.59253	4.4695	4.69035	4.37092	5.35775
CA209025-48-500	7.55926	6.95382	6.71065	7.92279	5.20698	5.08307	4.91811	4.71528	NA	5.84063	5.01787	5.1017	3.64719	4.83263	5.07338	4.2051	3.85552	5.11365	4.48811	4.90313	3.84117	1.17609	5.92971	1.86332	6.69194	5.07905	7.36898	6.68561	5.68104	5.70581	7.55335	6.92722	5.85117	4.30918	5.82434	4.86078	5.41928	4.10998	4.70712	4.61606	4.76442	4.34741	5.26505	4.86824	4.93301	4.60346	5.02749	4.73594	5.33691
CA209025-48-285	5.41473	7.08961	6.82655	8.21648	4.64866	4.84522	4.84922	4.50089	3.5422	5.99898	4.58708	4.94529	3.96166	5.17452	4.48484	4.33644	4.03818	4.93765	4.30946	4.78924	3.98744	NA	6.308	2.42325	6.724	5.24718	7.35709	6.90668	5.96471	5.91967	7.67648	7.12392	6.11482	4.07463	5.63975	4.69137	5.59221	4.4205	4.86453	4.65734	4.77259	4.67054	5.16127	4.81344	4.91325	4.62424	5.04529	4.82413	5.46433
CA209025-48-284	4.76896	7.13306	6.90427	8.09935	4.58545	4.97932	4.85895	4.84801	2.97864	5.64587	4.55901	5.03321	3.70663	4.7543	4.71855	3.81518	3.60627	5.02684	4.41784	4.90205	3.56062	0.477121	5.72442	2.33646	6.63147	5.28155	7.15762	6.95882	5.96197	5.78843	7.73131	7.06552	6.13005	4.14339	5.73111	4.27277	5.47426	4.1359	4.90956	4.7184	4.76329	5.07589	5.29554	4.95142	5.09737	4.82767	5.08142	4.65716	5.59831
CA209025-48-282	5.41042	7.35553	6.71061	8.14665	5.5093	4.91905	4.86671	4.78644	2.7348	6.0271	5.11397	4.94716	3.73727	5.06427	4.73764	4.44476	3.84603	5.1187	4.80663	4.84603	3.75982	0.845098	5.73865	2.16137	6.66524	5.21234	7.31983	7.11314	6.05754	5.87613	7.58044	7.06858	6.14291	4.02621	5.80394	4.73549	5.53108	4.0585	4.63474	4.74989	5.03245	4.5533	5.47987	4.9794	5.1257	4.66661	5.12766	4.74229	5.36674
CA209025-44-944	5.94924	6.34096	7.01686	7.9671	4.85024	5.04696	4.94091	4.76746	3.50826	5.9609	4.46231	5.08051	5.26394	4.73268	4.10161	4.19769	3.85193	5.01768	4.10748	4.95907	3.66932	NA	5.31009	NA	6.52131	5.06905	7.23743	6.724	5.72335	5.76629	7.57333	7.27176	5.89285	4.18763	5.5312	5.1899	5.17162	4.10185	4.89272	4.91044	5.00268	3.97502	5.41149	5.0374	5.50152	4.63842	5.53816	5.38519	5.32551
CA209025-44-785	5.51301	7.64649	6.66284	7.9234	4.85238	5.06275	4.98221	4.87495	NA	6.05269	4.40352	5.34752	5.43049	5.42394	4.68665	3.76087	3.79525	5.15546	5.09503	4.75258	3.97308	NA	5.40567	1.96848	6.7499	5.15066	7.39613	6.84257	5.88258	5.86118	7.77902	7.2964	6.04129	4.06636	5.63319	5.25486	5.50708	4.33526	5.00332	5.14235	5.17255	4.1049	5.54936	5.09372	5.33774	4.5177	5.3276	5.08512	5.31577
CA209025-44-643	5.57984	7.74346	6.76377	8.14243	5.36059	5.0425	4.89921	5.03029	3.65099	6.37567	5.24961	4.87662	5.67803	5.31987	4.68111	4.41842	3.49178	5.16742	5.04952	4.70661	3.72852	1.77815	5.53143	2.27875	6.9119	5.36783	7.34055	6.87627	5.75124	5.90856	7.57433	6.88421	6.02638	4.32615	5.66463	4.2442	5.64761	4.16732	4.83768	4.68375	4.76163	4.8556	5.08591	4.5914	4.8129	4.29566	4.63823	4.57787	5.01891
CA209025-43-941	5.00801	7.67568	6.61671	8.05041	4.38846	4.9446	4.88736	4.57376	3.81511	6.56017	4.62047	4.90323	5.63144	4.98925	4.51833	4.45246	3.14208	4.98943	5.31154	4.70434	3.85685	0.60206	5.42325	NA	6.70369	5.20413	7.38651	6.96168	5.94467	5.82368	7.45397	7.06133	5.72939	4.04036	5.48647	4.5782	5.27203	4.21051	5.14661	4.57878	4.81717	4.17912	5.32002	4.86643	4.94918	4.36975	5.16553	5.03609	5.06842
CA209025-43-743	6.66158	8.37279	6.59727	8.12996	4.93039	4.90165	4.79645	5.23179	2.82607	6.51945	4.61761	4.70384	5.4677	5.53268	4.77637	4.21147	3.94601	4.93532	5.94066	4.5552	3.44028	NA	5.36406	2.19033	6.59216	5.04118	7.2028	7.12078	6.08363	5.70225	7.51764	7.0131	5.93622	3.82413	5.45938	4.58361	5.4448	4.35228	4.67344	4.76071	4.87875	4.24077	5.22261	4.8341	5.07369	4.42815	5.12693	4.90629	5.29979
CA209025-43-567	5.18149	5.15722	6.6488	7.8442	3.55883	5.08951	4.97807	4.42015	2.97313	5.35128	4.74598	5.03028	5.36808	3.96014	4.26865	3.89905	3.37712	5.08761	3.89966	5.00107	3.29929	NA	5.32401	1.92428	6.63094	5.08942	7.45425	6.95471	5.83381	5.68045	7.60733	7.0277	5.84972	4.2987	5.79966	4.93135	5.38562	3.9948	4.49466	4.92166	4.94855	4.19201	5.4755	5.13427	5.32958	4.51635	5.17558	4.9212	5.04564
CA209025-43-248	4.6677	6.8016	6.8283	8.06988	3.479	5.00257	4.96351	4.71267	3.06521	6.23727	4.29955	5.01689	5.66273	4.72843	4.26827	3.50133	3.80875	5.07496	4.21903	4.80118	3.68015	NA	5.3502	1.74819	6.7807	5.24844	7.39756	7.00665	6.00624	5.93855	7.61239	7.26924	5.95857	4.13072	5.64355	4.89296	5.4891	4.26243	4.7098	4.98589	5.19805	4.44784	5.55911	5.14895	5.3058	4.72574	5.3495	5.37294	5.36695
CA209025-42-919	5.57075	7.38634	6.68716	8.00604	5.2138	4.99538	4.9865	5.42204	4.0658	5.98791	5.24766	4.97276	5.6172	5.2591	4.88755	4.21524	2.93702	5.26342	4.92292	4.96489	3.64953	1.27875	5.64719	NA	6.61538	5.11572	7.30741	7.14654	6.12679	5.92572	7.69415	7.101	6.15029	4.00979	5.83825	4.64971	5.47158	4.43486	4.79333	4.70506	4.82422	4.39051	5.32682	5.09971	5.19386	4.87798	5.1494	5.04107	5.51812
CA209025-42-622	4.70985	6.31009	6.29781	7.70812	4.61174	5.04728	5.10301	4.63226	2.34044	5.59405	5.07981	5.33094	5.31245	5.21678	4.65665	3.10857	2.4456	5.15473	4.20866	5.07758	3.31218	NA	5.46307	1.83251	6.64447	5.18439	7.55123	6.64842	5.63923	5.8024	7.58332	7.22911	5.85105	4.23737	5.52228	4.89064	5.09837	4.10907	4.33088	5.13497	5.47475	3.98985	5.94436	5.35284	5.63469	4.62029	5.44035	5.25786	5.18046
CA209025-42-46	5.60342	8.04192	7.03241	8.04027	5.08146	4.89296	4.97492	4.85334	3.33405	5.85902	4.99708	4.84487	5.48203	4.62525	4.77785	4.2259	4.33011	5.02357	5.51638	4.75233	3.35813	NA	5.40544	2.51587	6.60674	5.13396	7.28722	7.27435	6.31119	5.78262	7.59399	7.07727	5.84034	3.89609	5.55887	4.69149	5.35722	3.86004	4.62663	4.82508	5.10361	4.70424	5.51277	5.07304	5.31805	4.70203	5.21933	5.02397	5.36401
CA209025-42-316	6.14178	7.51237	6.65458	7.84056	2.65896	5.1338	4.90579	4.86863	2.57403	5.99587	4.61529	5.00782	5.02514	4.32662	6.01	4.0717	4.1248	4.90245	5.06491	5.01178	3.62346	NA	5.54138	NA	6.69415	4.98749	7.20032	6.77045	5.66245	5.67429	7.66447	6.95903	5.87584	4.21677	5.82736	4.65495	5.40668	4.02193	4.63096	4.72159	4.84073	4.47276	5.31044	4.72868	5.15359	3.94978	4.79754	4.72726	4.70896
CA209025-41-979	5.76108	5.90407	6.79288	8.18194	5.05601	4.99659	4.99392	5.4098	3.60325	5.97918	5.10082	4.87233	5.67418	4.82466	4.23621	3.92937	3.13098	5.13021	3.87303	4.75488	3.52323	NA	5.6488	NA	6.46607	5.18544	7.32807	7.32603	6.24359	5.93128	7.67868	7.3157	6.09336	4.00441	5.66633	4.7953	5.6062	4.54268	4.65906	4.95908	5.28239	4.35985	5.667	5.16456	5.37303	4.69085	5.36773	5.21496	5.51799
CA209025-41-485	5.28487	7.07535	6.86384	8.11012	4.9633	5.09904	4.98637	4.41399	NA	6.20342	4.81639	5.1489	5.1475	4.95902	4.74596	4.11411	3.41044	5.07466	4.55636	4.87478	3.86445	1.36173	5.31472	2.28103	6.63955	5.16701	7.17184	6.69489	5.66182	5.93363	7.65434	7.17652	6.28306	4.25959	5.9495	4.85693	5.6299	4.49832	4.88263	5.0072	5.02776	4.34305	5.39712	4.88201	5.1088	4.54475	5.02171	4.82359	5.1349
CA209025-4-815	5.78154	8.26978	6.29215	8.1538	4.42109	4.89016	4.74145	4.05618	3.12483	5.72555	4.91099	4.77659	3.71054	5.47107	4.53436	4.75705	1.97772	4.84528	5.50536	4.79546	3.41863	NA	5.77629	4.4881	6.72298	5.13288	7.29202	6.96868	5.91655	5.78927	7.76145	7.16903	6.19648	4.00762	5.69468	4.6252	5.82651	3.38899	4.68586	4.88857	4.71841	4.34829	5.22185	4.95812	5.00558	4.68009	5.25409	4.90727	5.30708
CA209025-4-759	NA	7.13978	6.86975	8.09727	5.34561	5.20884	5.18861	4.85459	2.58546	5.47512	5.16834	4.9882	3.5799	5.25549	4.84982	3.11893	2.96614	5.10751	4.51014	4.81415	4.00471	NA	5.50418	2.30535	6.52329	5.29639	6.97186	6.80765	6.08815	5.88099	7.59269	7.06286	6.20669	4.1067	5.69336	4.20539	5.39173	4.18173	4.83808	5.10053	5.41718	5.02087	5.83193	5.16693	5.24225	4.84334	5.19263	4.83603	5.47607
CA209025-4-732	5.09233	7.70806	6.32023	8.0876	NA	5.15318	4.96401	4.38401	3.54008	5.79311	4.38016	4.77206	4.13075	4.22136	4.10041	3.97877	NA	5.01581	5.29546	5.00419	3.50826	NA	5.43972	2.02938	6.67427	5.1438	7.25893	6.83615	5.88759	5.6782	7.7372	7.30517	6.32579	4.11237	5.99512	5.44259	5.64025	4.22084	4.80926	5.16649	5.24676	4.69975	5.69197	5.49003	5.51488	5.0256	5.67899	5.25886	5.19742
CA209025-4-468	5.54826	6.58554	6.76917	8.10145	4.54373	4.90727	4.80026	4.45358	3.28012	5.60472	5.33087	4.85983	3.57496	4.91058	4.85708	4.36031	3.97982	4.99129	3.86629	4.84248	3.69862	NA	5.61191	2.45637	6.68365	5.19647	7.34877	7.08257	5.76184	5.9145	7.61404	6.89393	5.96636	4.11727	5.62625	4.1596	5.27824	4.29161	4.85878	4.46901	4.73815	4.52524	5.19304	4.73801	4.82972	4.57582	4.87723	4.59663	5.25257
CA209025-4-26	4.40461	7.87927	6.81857	8.09334	4.65796	5.10873	4.96961	4.52115	3.35102	6.16154	5.10059	4.98922	3.80726	5.1312	4.29493	4.5832	4.26262	5.14346	5.37905	4.96251	3.55642	NA	5.493	2.29447	6.73371	5.02191	7.33566	6.53762	5.56285	5.92334	7.52111	6.89489	6.01043	4.13783	5.55789	4.44521	5.33218	4.1903	5.07051	4.56729	4.9067	4.74666	5.50266	5.17604	5.3567	4.70605	5.30255	5.18139	5.17785
CA209025-39-467	5.68532	7.91925	6.76908	7.97779	5.0264	5.04023	4.97943	4.64327	2.27646	5.6894	5.31497	4.70893	4.13903	4.81097	4.72224	4.79131	3.6696	4.97165	5.54782	4.76979	3.78483	NA	5.23736	1.5563	6.63223	4.99887	7.21491	6.66404	5.69257	5.82997	7.57948	6.82118	5.88902	4.08725	5.4409	4.24371	5.57397	4.1067	4.76074	4.60508	4.98209	4.57756	5.50333	4.98361	5.20287	4.32995	5.12923	4.81837	5.03722
CA209025-39-150	5.03048	7.47549	6.86095	8.03538	4.82199	4.86511	4.96242	4.28416	3.08778	5.63248	4.66018	4.58415	3.95578	4.39993	4.53593	4.56701	3.86213	4.97411	4.98331	4.893	3.66455	NA	5.56358	2.16137	6.75212	5.21713	7.53518	6.7743	5.90308	5.7486	7.51621	6.9965	5.91616	3.96261	5.66465	4.43133	5.25505	3.64572	4.52568	4.95011	5.22076	4.37435	5.70349	5.21348	5.27132	4.7469	5.30919	5.19366	5.50475
CA209025-39-147	4.63787	7.75073	6.73507	8.06865	4.89881	4.86037	4.88076	4.60545	3.65176	5.61359	4.87409	4.86213	3.51295	4.76747	4.77383	4.32822	3.98448	4.99545	5.26095	4.73004	3.46449	5.15693	5.62186	2.48855	6.5956	5.06549	7.32983	6.85395	5.95607	5.71936	7.5921	7.13448	5.93333	4.15497	5.59843	4.77932	5.43223	3.90336	4.72853	4.82664	4.99637	4.45384	5.43373	5.10749	5.20178	4.75668	5.27578	5.12499	5.32307
CA209025-39-102	5.60789	8.13044	6.69552	8.0682	4.96776	4.97859	4.91219	4.55223	1.86923	5.62255	4.87337	4.83715	3.76035	4.71133	4.64655	4.2216	3.91057	4.89845	5.58845	4.74173	3.43823	NA	5.27563	2.11727	6.64922	5.23305	7.04751	6.85348	5.59076	5.80532	7.53464	6.92416	5.97856	4.03003	5.55681	4.62017	5.28713	4.12182	4.77168	4.57516	4.70076	4.36322	5.21317	4.80737	4.82387	4.6331	4.88414	4.50081	5.39813
CA209025-38-800	5.40561	6.79	6.59693	8.00602	4.70228	5.07487	4.80348	4.0944	3.16702	5.5333	5.12358	4.59416	3.4504	4.57212	4.41057	4.72256	3.2584	4.79745	4.26366	4.6689	3.32098	NA	5.28908	2.08279	6.60832	5.03605	7.40311	7.04979	6.0098	5.69311	7.4769	6.91538	5.70997	3.83065	5.40469	4.53494	5.17678	3.43537	4.7776	4.7623	5.12354	4.35133	5.64949	5.11595	5.37	4.46901	5.38249	5.10318	5.11878
CA209025-38-624	5.55456	7.07412	6.69498	7.98417	5.17934	5.03531	4.879	4.56701	2.48572	6.1964	5.11069	4.89133	3.92583	4.53321	4.71132	4.7422	4.31771	5.07969	4.43656	4.94396	3.72852	NA	5.4997	2.01284	6.71959	5.1561	7.71269	6.79211	5.73241	5.7482	7.37751	6.9117	5.67862	3.87772	5.74904	5.16116	5.37869	4.23343	4.65876	4.65669	4.75371	4.00996	5.3275	4.9698	5.25173	4.68413	5.35529	4.93437	5.16002
CA209025-37-93	5.57998	7.42342	7.11888	7.95908	4.684	5.09165	4.97557	4.74643	2.3075	5.75987	5.16239	4.9783	3.77902	4.39784	4.24085	2.98363	3.79982	5.32116	4.85528	4.88795	3.7209	NA	5.50248	2.0086	6.4283	5.1534	7.22109	6.84593	5.83682	5.8159	7.59393	7.17881	5.85167	4.10673	5.4622	5.28928	5.37565	4.03471	4.82713	4.8092	5.19767	4.58873	5.5721	5.06802	5.11285	4.69194	5.38955	5.03027	5.3957
CA209025-37-711	4.68428	7.19019	6.57347	7.89714	4.35365	5.15754	5.05368	4.45088	2.98408	5.67809	4.67837	4.93325	3.62951	4.07379	4.6336	4.40719	3.66857	5.10347	4.64722	4.98768	3.73392	NA	5.45487	2.52504	6.75624	5.25592	7.29159	6.99641	6.0214	5.84341	7.51159	7.09414	5.81335	4.31285	5.58291	4.61995	5.22834	4.20069	4.90237	4.73646	5.02093	4.67995	5.62824	5.22757	5.59362	4.61443	5.50133	5.13114	5.19105
CA209025-35-674	5.21465	7.58468	6.70703	8.02002	4.77626	4.96892	4.87981	4.11684	2.57054	5.65267	5.21997	4.8404	3.63225	5.03689	4.51809	4.19318	3.32593	4.8931	4.38949	4.91917	3.24871	NA	5.32289	2.1959	6.74138	4.94712	7.34821	6.91171	5.90655	5.66223	7.47914	6.83076	5.80817	4.11458	5.35721	4.1313	5.25725	4.02649	4.90913	4.50074	4.51423	4.54583	5.13302	4.74987	4.93766	4.3384	4.9812	4.68243	5.06423
CA209025-34-291	5.22261	7.74013	6.84202	8.07467	5.20516	5.07403	4.96775	4.36959	3.50718	6.19183	4.82435	4.93499	3.73255	4.64885	4.60676	4.12297	4.34596	4.97971	5.2672	4.78007	3.76834	1.11394	5.25296	2.63144	6.83953	5.13228	7.28202	6.86102	5.74787	5.87752	7.47941	6.98282	5.73988	4.11428	5.76835	4.67663	5.20461	4.23523	4.77719	4.63328	4.94405	4.78857	5.50589	5.1254	5.2821	4.77666	5.33386	5.11105	5.34335
CA209025-33-7	5.31281	6.14905	6.87016	8.05711	4.83214	4.90087	4.89001	4.53758	3.86823	5.61232	5.1872	4.76781	3.88559	5.06883	4.58412	4.28226	3.22246	4.95609	3.4853	4.96163	3.23401	NA	5.61473	1.6902	6.71636	5.19086	7.21897	6.84997	5.61041	5.67948	7.53138	7.04506	5.65686	4.02772	5.30424	4.83476	4.9188	2.93601	4.78138	4.60666	4.95588	4.40283	5.49579	4.95943	5.078	4.60142	5.14009	4.81511	5.3004
CA209025-33-466	5.19924	8.41642	6.69782	8.16958	5.13658	4.86453	4.89697	4.6933	3.19285	5.83372	5.32573	4.77676	3.90854	4.68217	4.45381	3.87996	4.04739	5.13285	5.82826	5.08722	3.42111	NA	5.80858	2.16137	6.77686	5.22202	7.37218	7.09684	5.93707	5.89484	7.55093	7.00443	5.99262	3.96355	5.58326	4.39865	5.31639	4.11471	4.96118	4.46633	4.59579	4.4755	5.13433	4.74459	4.75713	4.4393	4.81159	4.59587	5.00868
CA209025-33-257	7.09955	8.03672	6.86036	8.23437	4.90298	5.0761	4.99866	4.60037	3.23121	5.76192	5.31833	5.02123	3.69425	5.11523	4.69052	4.86874	4.0548	5.09858	5.27866	4.64649	3.47596	NA	5.54219	2.35984	6.81973	5.26531	7.44402	7.17465	5.93974	6.01164	7.57765	7.08454	5.97885	4.04899	5.73702	4.75733	5.44661	4.26541	4.72017	4.77226	4.95344	4.95984	5.51335	5.17159	5.19361	4.7841	5.25205	4.8717	5.19951
CA209025-33-12	6.36969	7.28969	6.67076	8.08718	4.35382	5.12457	5.00465	4.62938	NA	6.20825	4.14783	5.11466	4.22996	5.17703	4.69225	4.03619	4.38059	5.36285	4.86448	4.85199	3.20112	NA	5.46236	2.11059	6.67301	5.05493	7.24115	7.51408	6.40311	5.97555	7.55809	7.28442	6.18061	4.04273	5.83752	5.16602	5.40858	4.48755	4.99724	4.88845	5.10448	4.51638	5.55726	5.2516	5.43335	4.83782	5.48508	5.0849	5.42327
CA209025-31-317	5.21736	6.39378	6.64587	7.93564	5.44628	5.012	4.9136	4.64716	2.63043	6.48895	5.05466	5.15762	5.44228	5.22839	5.17434	3.11126	3.09587	5.0461	3.44963	4.83251	3.44778	1.79934	5.80588	2.1959	6.66318	5.37794	7.50313	7.11803	6.0992	6.0094	7.58178	6.93987	5.85378	4.09583	5.34147	4.08461	5.04952	NA	4.65965	4.73953	4.67203	3.61595	4.92711	4.40809	4.60514	4.29092	4.62512	4.4288	5.17611
CA209025-30-695	5.87404	7.6951	6.85463	8.02064	3.97155	5.14668	4.87199	4.51661	3.40002	5.91549	3.71214	4.94432	5.46519	4.91406	4.17094	4.24741	3.87151	4.95072	5.02345	4.67425	3.33365	1.62325	5.44422	NA	6.70161	5.13019	7.1707	6.80369	5.80775	5.79311	7.46381	7.18424	5.90627	3.89326	5.60069	5.22185	5.422	4.13264	4.61887	4.9895	5.14859	4.04556	5.5734	5.15006	5.38618	4.62531	5.45919	5.42526	5.19278
CA209025-30-418	5.84383	8.22844	6.78977	8.08051	NA	5.19425	4.94847	4.76236	4.07886	6.24039	2.52114	5.09084	5.46291	4.64714	4.61705	4.22084	3.79574	5.13697	5.44306	4.73896	3.7255	NA	5.37809	NA	6.59045	5.05678	7.13272	7.05716	6.0974	5.7452	7.50128	6.99298	5.82532	4.30196	5.39952	4.47625	5.41761	3.94586	4.78419	4.86037	5.19608	4.41377	5.56402	5.11562	5.33955	4.46235	5.30272	5.26222	5.17504
CA209025-3-871	5.66688	6.95166	6.67991	8.12614	4.87265	5.02203	4.9574	4.54007	3.33102	5.85636	4.81062	4.89177	3.75465	5.20818	4.53051	2.35025	4.26712	4.92455	4.60779	4.76984	3.23325	NA	5.5631	2.10721	6.6703	5.19952	7.18062	6.9058	6.0233	5.962	7.55324	7.06343	6.13059	4.14656	5.86147	4.52265	5.1595	4.34955	4.97865	4.94423	5.09246	4.58572	5.50542	5.03151	5.13132	4.69871	5.15645	4.95103	5.38329
CA209025-3-346	5.37624	6.77585	6.92072	8.12659	5.19177	4.97408	4.96271	4.67546	3.61236	5.87268	5.04976	4.98144	3.51335	4.53596	4.71668	3.94734	4.06959	5.03817	4.17748	4.65372	3.64414	NA	5.35771	2.39445	6.71305	5.25621	7.55129	7.07046	5.94954	5.9751	7.69618	7.1386	6.0448	4.00834	5.99839	4.74663	5.50256	4.49139	4.72462	4.95009	5.04601	4.29017	5.56306	5.03242	5.20649	4.68355	5.35562	5.04874	5.388
CA209025-3-253	5.36868	5.09246	6.63275	8.18088	3.5412	4.95261	4.88813	3.95766	3.36097	6.1869	4.79234	4.85109	3.97437	4.96132	4.52005	NA	3.98668	4.97473	3.33304	4.91025	3.65543	NA	5.71541	2.29667	6.63474	5.25952	7.25319	6.9324	5.84961	5.74191	7.63875	7.08532	6.01354	4.05629	5.676	4.65535	5.51544	4.02061	4.50852	4.61811	4.58457	4.03878	5.05511	4.71323	4.73538	4.77661	4.85791	4.42485	5.46763
CA209025-29-988	5.78907	7.5954	6.82084	8.07565	5.69895	5.08294	5.06213	4.57492	2.48287	5.82126	5.45779	5.09077	5.20221	5.9055	4.47806	4.39541	3.82484	5.13748	5.18768	4.6798	3.66904	1.17609	5.47903	1.88081	6.61824	5.13293	7.22938	7.07553	5.97101	5.8071	7.59729	7.04874	5.94396	4.10195	5.64455	4.6963	5.43151	4.16557	4.99709	4.75506	4.89366	4.89221	5.40492	5.10304	5.23552	4.60142	5.12661	4.9324	5.22339
CA209025-29-938	5.84431	8.23977	6.73804	8.13411	4.60143	4.95443	4.90503	4.35145	2.99826	5.82823	4.85395	4.69274	5.61912	4.42496	4.76326	4.12015	3.04883	4.90736	5.645	4.65389	3.21748	NA	5.41846	1.5682	6.65299	5.09772	7.29697	7.33248	6.13525	5.79066	7.472	6.86982	5.86335	4.03591	5.50327	4.60554	5.49751	4.04218	4.80488	4.48447	4.63299	4.54601	5.14122	4.78229	4.9532	4.40623	4.93751	4.72876	5.19853
CA209025-29-921	5.91803	7.90577	6.33946	7.72546	5.32028	4.85771	4.81516	4.28794	2.52114	6.12367	5.44661	4.78929	5.2187	5.36876	4.40164	4.46374	2.57287	5.02793	5.35907	4.50022	3.90747	5.38081	5.49492	NA	6.59221	5.14841	7.48159	6.53983	5.31662	5.70376	7.38132	6.77727	6.04459	3.97257	5.76718	4.43837	5.27328	4.34313	4.7919	4.65972	4.72828	4.44181	4.99734	4.82298	4.91338	4.66217	5.0964	4.96656	5.19576
CA209025-29-626	5.50875	6.39598	6.93728	8.20594	3.99484	4.96497	4.97014	4.79904	3.59362	5.81239	3.87239	4.99094	5.44217	5.14919	4.51933	4.43783	4.01974	5.05742	3.71299	4.85065	3.45484	1.53148	5.38778	2.2014	6.74974	5.19628	7.16365	7.15623	6.02071	5.88409	7.61379	7.034	5.95371	4.10267	5.61682	4.5314	5.3239	4.24657	4.82545	4.73181	4.98764	4.42836	5.43303	5.03692	5.38394	4.60319	5.2466	5.13535	5.41367
CA209025-29-621	5.62481	7.94502	6.83677	8.19205	4.48237	5.12028	5.00022	4.6693	3.78817	6.32745	5.70271	5.25487	5.35942	4.90649	4.68594	3.87743	4.49499	5.2329	5.30955	4.86703	3.82963	0.778151	5.48271	NA	6.71089	5.27887	7.3032	7.08463	5.99005	5.94813	7.73442	7.301	6.28018	4.18653	6.04733	5.01403	5.63247	4.5125	5.0241	4.88816	4.98754	5.09272	5.41314	5.16661	5.19706	4.56346	5.08831	4.87517	5.28315
CA209025-29-1045	5.76953	6.6201	6.72297	8.01654	4.86351	5.01912	5.05901	4.71988	2.42975	6.34092	5.32058	5.05005	5.00024	5.2624	4.34211	4.28726	3.25527	5.16047	3.717	4.66988	3.57576	5.07684	5.42009	NA	6.45272	5.19397	7.43252	6.81017	5.6523	5.97785	7.59909	7.10399	6.03852	4.07199	5.81999	4.8319	5.42289	4.25662	4.7517	4.64926	4.76503	4.52971	5.19555	4.83795	4.94353	4.55871	4.90924	4.59825	5.21804
CA209025-29-1021	6.63642	8.41931	6.51668	8.00992	5.02196	4.97187	4.78588	4.76896	3.07773	5.80808	5.22822	4.93996	5.3391	4.69403	5.47213	4.23358	3.96783	4.94752	5.7439	4.80695	3.66058	NA	5.56366	1.89209	6.64476	4.99835	7.11495	6.66985	5.54655	5.73986	7.46956	6.88829	5.82369	3.94473	5.60476	4.43911	5.20623	4.16224	4.70304	4.43826	4.45853	4.2352	5.00359	4.68411	4.8112	4.41059	4.65382	4.6081	5.16438
CA209025-29-1002	6.28515	7.83947	6.75261	8.21337	5.07549	4.89844	4.93714	5.13113	3.16761	5.65928	4.87693	4.87163	5.44763	4.81721	5.23987	4.20965	3.28713	5.07309	5.45319	4.7524	3.48387	NA	5.41396	NA	6.554	5.11568	7.32936	7.08678	5.86542	5.91296	7.63173	7.00142	6.20452	3.89724	5.96781	4.33889	5.52268	4.50974	4.76445	4.73917	4.86612	4.30597	5.36851	4.82953	4.96962	4.44342	4.89849	4.82947	5.23286
CA209025-28-951	6.0973	7.25373	6.70856	8.01766	4.77428	5.08302	5.00945	5.00224	2.45637	6.318	4.44431	5.07619	5.43635	4.52678	4.5153	4.36711	3.26269	4.96699	4.32543	4.84979	3.61868	NA	5.32882	NA	6.53346	5.14971	7.33585	6.1269	5.66128	5.98289	7.68625	7.26072	6.23406	4.31397	5.82202	4.83295	5.68132	4.43815	5.03215	4.96767	5.23231	4.67172	5.72043	5.27253	5.56109	4.76369	5.4883	5.35947	5.44445
CA209025-27-915	5.44215	6.80734	6.37486	7.92711	5.19078	4.83869	4.90326	4.86759	3.29048	6.00725	5.04978	5.11734	5.51771	4.7213	5.54889	4.22209	3.80706	5.00967	4.23487	4.64512	3.67697	1.36173	5.65572	NA	6.71182	5.11242	7.25761	7.1156	6.09694	5.7355	7.56538	7.26405	5.96718	4.14389	5.75522	4.73901	5.41656	3.75671	4.83523	4.94024	5.02992	4.71625	5.47593	5.09358	5.26804	4.76089	5.34879	5.18613	5.42533
CA209025-27-906	5.41017	7.73156	6.77982	8.05545	5.57629	5.09766	5.09151	4.55975	2.9652	5.95368	5.19203	5.22284	5.20217	4.90836	5.17659	4.58089	4.36762	5.06705	4.48485	4.90956	3.73006	1.94939	5.69711	2.63649	6.77013	5.21483	7.35813	6.87973	5.83589	5.80894	7.32332	6.8818	5.76276	4.3369	5.60707	4.6819	5.16692	4.19789	5.03498	4.54665	4.70333	4.31122	5.27922	4.92775	5.27481	4.51863	5.1609	5.13287	5.22035
CA209025-27-566	5.04879	6.35355	6.73834	7.85866	4.08718	5.1133	4.97706	4.75759	NA	6.3079	4.14173	5.18982	5.46721	5.00049	4.72257	3.11327	3.96834	5.05102	4.15969	5.09327	3.69845	NA	5.7532	NA	6.62517	5.11151	7.12521	6.9204	5.92681	5.88355	7.64073	7.22675	5.87314	4.6024	5.64531	4.9883	5.36761	4.21307	4.76597	5.05911	5.3471	4.55695	5.75686	5.23138	5.44338	4.7033	5.39981	5.31119	5.34572
CA209025-26-965	4.93773	7.27264	6.73042	7.94009	4.78819	5.00575	5.14277	5.15368	3.68296	6.26548	5.60774	5.12727	5.55725	4.62933	5.22403	NA	3.81776	5.2602	4.86767	4.72822	3.33143	5.78676	5.28224	2.26951	6.35894	5.05927	7.16082	6.99376	5.66249	5.66276	7.65934	7.20897	5.97468	3.91121	5.68011	4.95424	5.36866	3.96974	4.68568	4.70705	4.7362	3.75838	5.05369	4.59864	4.88722	4.27045	4.76515	4.54203	5.27177
CA209025-26-693	6.60068	8.36504	6.73685	8.07719	NA	4.93002	4.89475	4.6968	2.76268	5.79927	4.10819	4.89942	5.66447	4.94127	4.44823	4.63444	2.70927	4.98859	5.71885	4.69457	3.66699	NA	5.50559	NA	6.77068	5.24727	7.3805	7.37009	6.18097	5.93614	7.53999	6.83802	5.70757	4.02119	5.1838	4.42579	5.20622	4.38652	4.94255	4.06856	4.30861	4.03209	4.96129	4.64905	4.79147	4.23722	4.65019	4.57507	5.08891
CA209025-26-559	7.70764	8.43594	6.57851	8.0015	2.94201	4.95426	4.8913	5.06444	2.74507	6.1327	4.81603	5.15381	5.2716	5.03734	4.89696	3.36418	3.62747	5.15278	5.81234	4.71024	3.73368	NA	5.53724	1.93952	6.55312	5.03387	7.46587	6.88357	5.71259	5.7522	7.47374	6.87099	5.67132	4.16104	5.53957	4.33203	4.96136	3.57066	4.77145	4.46433	4.62825	3.80652	5.13471	4.77323	4.9009	4.3676	4.78267	4.50873	5.26189
CA209025-26-491	5.23295	8.13368	6.80263	7.99922	4.39072	4.92706	5.01572	4.96822	2.36361	5.99638	5.66735	4.90136	5.5727	4.73806	4.42478	3.98304	3.69144	4.99394	5.53954	4.86814	3.70088	NA	5.69757	NA	6.64134	5.19039	7.37455	6.76594	5.67014	5.89789	7.5427	7.00566	5.93556	3.93576	5.65911	4.55079	5.38377	4.12366	4.79104	4.82657	5.0684	4.43385	5.44221	4.89891	5.15685	4.54974	5.0198	4.96449	5.38608
CA209025-25-987	5.7551	6.92008	6.56045	8.06332	4.2168	5.04549	4.90542	4.69993	3.71046	6.31309	5.36629	5.11252	5.53858	5.02379	5.2098	4.54023	3.90982	5.0137	4.50202	4.81934	3.65667	1	5.27234	NA	6.63716	5.15168	7.46618	7.07481	5.9064	5.87112	7.57776	7.02295	5.8788	4.12636	5.6367	4.78817	5.28831	4.14195	4.75328	4.4826	4.69093	4.15597	5.19277	4.78904	4.97641	4.55712	4.98597	4.83572	5.24787
CA209025-25-930	5.85289	7.67907	6.64747	7.87251	4.65814	4.9774	4.86773	4.51841	2.66276	5.75155	4.82917	4.89588	5.36428	4.60262	4.53321	4.90435	3.93822	4.82312	5.06742	4.87169	3.98981	NA	5.78101	NA	6.75107	5.15289	7.29567	6.77117	5.67224	5.87955	7.52017	6.98007	5.88778	3.848	5.70769	4.59063	5.3368	4.30854	4.68678	4.78801	4.91188	4.19131	5.41631	4.98073	5.25278	4.5712	5.13977	4.97163	5.32109
CA209025-25-396	3.86617	7.35163	6.84351	7.98791	5.27293	4.88967	4.98188	5.05774	3.33586	6.25232	5.506	5.01832	5.21778	4.7899	4.30496	2.69285	3.93151	5.17431	4.76065	5.15033	3.69557	1.04139	5.39019	3.23249	6.68599	5.1402	7.30543	6.73937	5.65989	5.97344	7.57905	6.88927	5.90483	4.32267	5.70471	4.28634	5.51519	4.5472	5.06792	4.5324	4.66542	4.42244	5.02501	4.63505	4.82951	4.30389	4.72366	4.57141	5.19503
CA209025-25-197	5.4796	7.74064	6.63192	8.0626	NA	4.91329	4.98181	4.86615	3.48144	5.64535	3.00173	4.86251	5.32535	4.30194	4.59859	4.4488	NA	4.99493	5.18512	4.76717	3.69478	NA	5.69289	1.99564	6.70533	5.09211	7.31503	7.0676	5.97164	5.87931	7.41665	6.82401	5.60516	3.95904	5.29386	4.27782	5.06597	3.35832	4.64773	4.5105	4.84618	4.37046	5.26903	4.87438	5.04173	4.48581	5.06002	5.02239	5.19549
CA209025-25-166	5.60217	6.24625	6.81082	8.0181	NA	5.21826	5.02091	4.92682	2.27646	5.97756	4.01161	5.10333	5.42907	4.66552	4.88129	4.2919	4.17699	5.1435	4.25135	5.09942	3.78661	NA	5.62499	NA	6.68404	5.2004	7.53924	7.2769	6.17171	5.99241	7.58986	6.93843	6.19465	4.41389	5.86522	4.74561	5.47308	4.53884	4.88691	4.77628	5.18953	4.42451	5.70735	5.19512	5.37784	4.56177	5.32754	5.24672	5.24644
CA209025-25-165	5.92103	7.29656	6.81983	8.05674	3.73568	5.04952	5.00494	5.03678	2.48572	5.615	5.0804	4.98647	5.38085	4.83207	4.49579	4.32377	3.52166	5.22406	4.72976	4.87434	3.56538	NA	5.654	1.39794	6.56159	5.14647	7.24193	6.62128	5.51325	5.7962	7.45506	6.85481	5.66704	4.01085	5.65036	4.54273	5.26337	3.74624	4.97869	4.95603	5.44143	4.32758	5.93524	5.27419	5.27054	4.6713	5.31304	5.19609	5.331
CA209025-25-130	5.28854	5.8494	6.63185	7.9992	4.60671	5.10964	5.06849	4.32412	3.07115	5.71856	4.54195	4.96441	4.87639	5.18214	4.59999	4.43004	3.76901	5.04761	3.81451	5.06345	3.8171	NA	5.54926	1.74819	6.64648	5.1222	7.23934	6.56113	5.62385	5.70146	7.38299	7.04172	6.01043	4.17412	5.35378	4.79896	5.36029	4.06551	4.65292	4.61208	4.70851	4.49308	5.2388	4.93545	5.11639	4.43053	5.12662	5.20312	5.27668
CA209025-25-1042	5.33209	6.75182	6.72313	8.00457	3.32305	4.89918	4.88005	4.52594	3.29358	6.01708	3.80393	4.9504	5.15925	4.69833	5.31775	3.82289	3.77232	4.91131	4.248	4.91553	3.69932	NA	5.50725	1.65321	6.71066	5.12626	7.51326	6.69929	5.57554	5.81567	7.41635	6.68789	5.71666	3.87448	5.35948	4.32422	5.15911	3.92033	4.6518	4.29767	4.36071	4.07092	4.88659	4.48656	4.57317	4.19265	4.51288	4.46385	4.99446
CA209025-24-887	5.6085	7.14359	6.60202	8.11096	3.72255	4.8258	4.79827	4.76514	3.67523	6.26727	4.08296	4.8152	5.7412	4.72892	4.78646	4.38748	3.65514	5.11056	4.41719	4.77797	3.48954	NA	5.63296	NA	6.61487	5.27759	7.40755	6.97399	5.81831	5.91968	7.48937	6.94548	5.94223	3.86605	5.57328	4.28058	5.32182	4.52748	4.55366	4.34881	4.44047	4.29669	4.9479	4.65917	4.67903	4.55724	4.55394	4.43629	5.28792
CA209025-24-840	3.89592	6.87162	6.72297	8.14843	5.18691	4.8201	4.94213	4.77563	4.18492	5.42724	5.03286	4.86483	5.72892	5.05979	5.14712	4.52225	3.31911	5.16802	4.17	4.75233	3.28081	NA	5.91121	NA	6.68712	5.64274	7.42396	6.89987	5.89278	5.83516	7.63996	7.01964	5.74485	3.82956	5.41942	4.39294	4.92662	3.97598	4.62778	4.69396	4.87265	4.1889	5.36984	4.7803	5.12267	4.37297	5.08217	5.0517	5.18003
CA209025-23-953	5.68078	7.48106	6.81155	8.02599	4.40674	5.09645	4.97002	4.1117	3.23019	5.83841	4.92422	4.87397	5.48008	5.31682	5.1462	4.45364	3.36903	5.10363	4.9997	4.80914	3.28937	NA	5.29138	1.92942	6.54356	4.92921	7.36778	7.27785	6.26853	5.75308	7.47964	6.97834	5.67366	4.09356	5.49068	4.80068	5.11262	3.69434	4.51479	4.75714	4.60426	4.10285	5.13029	4.775	5.0718	4.50908	5.05327	4.87883	5.16177
CA209025-23-922	5.78598	8.12743	6.60029	8.06341	5.16284	4.79682	4.8249	4.75521	3.1038	5.91852	4.78699	4.89763	5.7136	4.76439	6.66577	3.38453	3.75815	4.90915	5.56332	4.68901	3.59671	NA	5.48617	NA	6.61155	4.96752	7.31915	7.16716	5.98092	5.78438	7.51844	6.99678	5.84349	3.92706	5.63164	4.16179	5.23974	4.0465	4.54143	4.6979	4.93705	4.29268	5.46688	5.16035	5.13014	4.53709	5.07126	4.98768	5.26734
CA209025-23-9	5.86067	7.73644	6.76714	7.93177	4.98167	5.08551	4.8704	4.57407	NA	5.96617	5.37309	5.41169	5.68165	5.42549	5.11717	4.32964	4.01208	5.00658	5.0782	4.70871	3.62921	NA	5.48974	1.72428	6.55123	4.93806	7.02781	6.73258	5.69734	5.76796	7.46201	7.20688	6.05204	3.93273	5.9289	4.9813	5.53228	4.12943	4.62311	5.14698	5.32687	4.36273	5.47651	5.21256	5.45835	4.94217	5.68099	5.38325	5.2749
CA209025-23-8	5.67861	7.81396	6.83666	8.24272	5.3234	5.01532	4.91448	5.45057	3.48015	5.66283	5.1703	4.73131	5.68558	4.75072	4.73722	2.71767	3.6816	5.17388	5.27007	4.82349	3.42078	NA	5.48181	1.20412	6.63747	5.01883	7.02862	6.77617	5.49007	5.7591	7.6252	7.09503	6.03463	4.36814	5.66739	4.55737	5.48127	4.29215	4.77031	4.91496	4.89289	4.28335	5.2755	4.75995	4.9432	4.38787	4.81732	4.62954	5.16775
CA209025-23-72	5.6087	6.04832	6.93056	8.01026	5.57729	5.00527	4.97423	4.60556	4.29794	6.15931	4.96	5.10482	5.30775	5.3433	5.00006	4.13928	4.20175	5.07111	3.71883	4.76989	3.79232	NA	5.76727	NA	6.60155	5.17593	7.55593	6.82395	5.61888	5.98002	7.52458	7.12876	6.04791	4.16277	5.84557	5.23936	5.6765	4.23414	4.73628	4.87667	5.05062	4.44042	5.55204	5.23197	5.38598	4.70407	5.26457	5.25681	5.35948
CA209025-23-684	5.59555	6.71768	6.5416	8.10946	2.77525	5.09816	4.95615	4.64816	2.5955	6.15859	3.7647	4.79776	5.6706	4.63222	4.65224	3.719	3.43981	5.02568	3.32899	4.70562	3.33846	NA	5.60656	1.79239	6.8037	5.23329	7.24588	7.01711	5.87116	5.66441	7.35523	6.80249	5.67515	3.9914	5.82624	4.74536	5.21087	2.65031	4.76483	4.72008	5.21596	3.93531	5.59652	4.80871	5.07525	4.28475	5.07748	5.06499	5.1688
CA209025-23-671	5.04902	6.38878	7.12373	7.97823	4.66052	5.16946	5.11	5.17961	2.90795	6.33584	4.53167	5.17285	4.79068	4.86121	4.8032	4.20566	4.28764	5.11756	4.13969	4.94974	3.60991	NA	5.33076	2.04139	6.72499	5.27367	7.29846	7.2954	6.13823	5.84386	7.64549	7.29341	6.07045	4.18119	5.91372	4.9732	5.55482	4.61001	4.89937	4.97009	5.17683	4.49174	5.62308	5.2194	5.40067	4.69184	5.36617	5.2068	5.3108
CA209025-23-20	5.99658	7.44862	6.67309	8.01541	4.50269	5.01446	4.82842	4.92102	3.63819	6.29099	5.00096	5.10536	5.36004	5.18162	6.50953	4.58724	3.02776	5.01382	4.92927	4.86118	3.66219	5.48782	5.66367	1.76343	6.6388	5.21558	7.41173	6.64247	5.44585	5.78984	7.56474	7.10398	5.83648	4.23241	5.57954	4.83747	5.36157	4.24425	4.58647	4.66751	4.89618	4.30833	5.32506	4.96592	5.21554	4.48491	5.16817	5.01756	5.17071
CA209025-23-124	5.7659	6.88582	6.81608	7.94815	5.6564	5.00337	4.92577	4.8054	3.03019	6.00281	5.35127	5.07371	5.52667	4.69202	4.63398	4.18449	3.90558	5.12653	4.22076	4.90324	3.56797	NA	5.58122	2.57519	6.67943	5.11416	7.26236	6.74852	5.84189	5.8826	7.5923	7.30277	5.7769	4.04356	5.87899	4.95929	5.40774	4.07875	5.04486	5.1539	5.13681	4.1557	5.51186	4.98176	5.42308	4.52987	5.45833	5.31152	5.10884
CA209025-22-935	5.82752	7.04912	6.71487	8.19516	4.22973	4.91485	4.92441	4.7394	3.38093	5.7168	4.40832	4.84888	5.67992	4.54567	4.7425	4.72602	2.85491	5.12922	4.52447	4.76814	3.77217	NA	5.92739	2.4609	6.61638	5.30929	7.1554	7.26224	6.27352	5.91765	7.64718	7.16096	5.78298	4.06435	5.61362	4.67068	5.20034	4.18554	5.04232	4.95136	5.25806	4.40398	5.76157	5.35698	5.51463	4.92042	5.48172	5.24687	5.51696
CA209025-22-1000	5.27351	7.55929	6.74058	8.18002	5.11781	4.96734	4.81651	4.98996	3.72876	6.40654	5.48125	4.74858	5.51306	5.00817	4.28641	4.14727	3.7912	5.10183	4.56532	4.36961	3.60271	2.84696	5.63961	3.59494	6.6749	5.20166	7.33484	7.48156	6.37311	5.76478	7.53976	7.23959	5.81976	4.05131	5.93495	4.91192	5.28894	4.28171	4.92224	4.8084	5.16874	4.35706	5.64005	5.28584	5.40078	4.99843	5.54736	5.29473	5.60584
CA209025-21-967	5.75639	6.73072	7.15425	8.22022	5.32814	4.96963	4.85935	5.04147	2.72835	6.10749	5.12772	4.89995	5.74235	4.90389	4.66684	3.95444	4.12153	5.11681	4.1383	4.58326	3.53517	1.32222	5.59419	NA	6.74803	5.30663	7.17241	7.14169	6.11042	5.89339	7.62008	7.0499	5.98013	4.02621	5.77995	4.83343	5.62341	4.59009	4.80797	4.69066	4.89598	4.21418	5.35016	4.92662	5.06216	4.57322	5.07779	4.9903	5.26749
CA209025-21-849	5.4512	6.99828	6.65243	8.07834	3.78262	4.86406	4.86962	4.97247	3.73135	6.67954	5.06684	4.89567	5.56854	5.29704	4.61438	4.55044	3.99449	5.03128	4.10877	4.76896	3.73392	0.69897	5.92261	1.79934	6.61529	5.21659	7.18946	6.90103	5.61645	5.7132	7.46895	6.70735	5.68405	3.84652	5.5689	4.34173	5.12313	3.90757	4.71308	4.25113	4.4516	4.06506	4.93558	4.57529	4.71354	4.06937	4.68053	4.66924	4.98248
CA209025-21-442	4.49471	7.26545	6.6556	8.14921	5.0011	4.8586	4.84876	4.71309	3.51175	6.48953	5.33752	4.9567	5.4058	5.0209	4.55551	2.30103	3.92809	4.98696	4.43826	4.70081	3.93646	NA	5.78668	NA	6.66532	5.43559	7.35244	6.5932	5.49647	5.91598	7.60811	6.91456	5.79102	4.16652	5.42478	4.33469	5.29787	3.81737	4.68288	4.65276	4.89858	4.75058	5.29089	4.81822	4.88844	4.54583	4.74552	4.66709	5.08404
CA209025-21-311	5.80376	7.29337	7.00238	8.09265	4.73888	5.13873	5.09145	5.8521	NA	6.18291	4.94605	5.1899	5.33837	4.29268	4.61493	4.6903	3.66661	5.38605	4.52724	4.82569	3.79302	NA	5.91228	NA	6.61152	5.25368	7.24887	6.97168	5.96213	6.00941	7.70596	7.13361	6.17371	4.53035	5.82025	5.10654	5.61939	4.36489	5.07811	4.99691	5.15572	4.5404	5.57671	5.06523	5.35161	4.4763	5.17055	5.11089	5.38266
CA209025-21-308	4.79921	6.76072	6.89127	8.11684	4.92452	4.97816	4.9993	4.8321	3.60917	5.93827	5.46385	5.01624	5.50326	5.28983	4.56758	4.46941	3.86499	5.06605	4.2536	4.84034	4.24152	2.17609	6.10463	NA	6.87697	5.26087	7.35456	6.80001	5.84781	5.88785	7.55145	6.98047	5.93479	4.19243	5.49858	4.45591	5.44128	4.0192	4.85119	4.76758	4.84135	4.49208	5.24135	4.96374	5.17752	4.59942	4.98258	5.03295	5.4107
CA209025-21-307	4.38954	5.21188	6.76337	8.13013	NA	4.99688	4.95671	4.63011	3.41162	5.83282	3.24527	4.51709	5.44714	4.08354	4.27678	4.40319	3.36418	4.91212	3.82536	4.91326	3.03423	NA	5.44629	NA	6.42674	5.16273	7.15014	6.74297	5.73073	5.64401	7.47136	7.1597	5.56314	3.97539	5.39289	4.63373	5.07085	3.81776	4.46031	4.6054	4.62889	3.89143	5.23561	4.97808	5.34394	4.63943	5.39435	5.18103	5.21917
CA209025-21-1065	6.07646	7.45432	6.6056	8.1522	5.10055	4.88701	4.88153	4.47359	3.60293	6.13829	4.87504	4.71093	5.71251	4.7849	4.48075	4.46817	3.41027	4.89019	4.98042	4.59016	3.45984	NA	5.71073	1.27875	6.85002	5.21557	7.48565	6.9732	5.88263	5.75265	7.64467	7.07203	5.93916	3.78817	5.54658	4.38782	5.36593	4.0782	4.35687	4.77573	4.89004	4.17123	5.40875	4.88969	5.25282	4.46541	5.23	5.00874	5.29146
CA209025-21-1050	5.56653	6.14416	6.68249	8.06005	4.99086	5.04261	5.00716	6.41071	NA	6.14495	5.484	5.15621	5.71045	4.81745	5.24445	2.49554	3.32305	5.25233	4.04665	5.08333	3.65021	5.31689	5.89669	NA	6.44735	5.29215	7.32164	6.35499	5.72658	5.88544	7.33323	7.04655	5.68357	4.28226	5.45848	5.06401	5.22894	3.92681	4.75334	4.52874	5.00521	4.13742	5.38448	4.87486	5.04118	4.5981	5.20448	4.96686	5.33867
CA209025-21-1039	5.31331	6.61508	6.80921	8.07531	5.26898	4.94024	4.88383	4.74251	3.63508	5.70742	5.30984	4.83664	5.56996	4.81975	4.56091	2.56229	3.17202	5.03113	3.78305	4.62998	3.61331	NA	6.03261	4.20715	6.6319	5.12068	7.16966	6.77147	5.74854	5.65607	7.5643	7.18516	5.74657	4.00424	5.75072	4.79925	5.96295	3.84733	4.70083	5.00951	5.08494	4.0607	5.44291	5.01748	5.14808	4.64032	5.17987	4.96754	5.30593
CA209025-21-1027	5.55922	6.59754	7.12789	8.16089	4.87685	4.90036	4.94378	5.18871	3.61731	6.22784	5.42443	4.98118	5.49723	5.27793	4.68937	4.59787	4.24817	5.2071	4.00813	4.78234	4.1084	NA	5.79409	2.35603	6.54148	5.21565	7.10426	7.05066	5.9713	5.89031	7.58267	7.3035	6.02406	3.94255	5.8374	4.9273	5.29481	4.41223	4.88198	5.14232	5.37976	4.65636	5.95201	5.63647	5.69504	5.12107	5.77274	5.36264	5.50732
CA209025-20-914	6.12934	7.34279	6.87792	8.11053	NA	5.13695	4.86668	4.32383	3.36436	6.058	4.56663	4.95978	5.57342	4.58147	4.36084	4.13078	2.1959	5.01944	5.06603	4.91798	3.42193	NA	5.3481	2.13033	6.70864	4.98806	7.47351	7.27489	6.12893	5.90957	7.63915	7.26882	6.07819	4.21037	5.71123	4.91026	5.55901	4.50709	4.75272	5.02747	5.40119	4.81072	5.88427	5.54408	5.63075	5.04818	5.66085	5.4442	5.54006
CA209025-20-781	5.65394	6.49644	6.60609	7.94243	4.8328	5.11809	5.07871	4.35559	2.53782	5.29961	4.43576	4.79124	5.40651	4.41984	4.89542	4.31649	2.67394	5.08713	4.11836	4.92859	3.60152	NA	5.49893	NA	6.7304	5.11925	7.40061	6.59486	5.44107	5.87339	7.60302	6.98295	5.83878	4.27761	5.5476	4.68971	5.07695	4.07624	4.52119	4.64816	4.64282	4.06021	5.25874	4.93526	5.29105	4.57604	5.17358	5.07747	5.25129
CA209025-20-753	5.75398	7.24127	6.84576	8.04775	NA	5.00595	4.84448	4.77805	3.98883	6.03753	4.61592	5.1336	5.34338	5.03852	4.83355	4.18466	4.34167	5.04693	4.808	4.7398	3.69784	NA	5.37475	NA	6.59414	5.30094	7.5345	6.87406	5.76071	5.92343	7.62486	7.13034	5.85233	4.14678	5.68247	4.81345	5.20234	4.29387	5.05664	4.85412	4.98772	4.55007	5.35931	4.90583	5.08458	4.55244	5.17004	4.98868	5.32681
CA209025-20-59	6.17226	8.40752	6.71117	8.18989	4.52063	4.92402	4.86007	4.51573	3.53224	6.23009	4.31158	4.96426	5.58395	5.09151	4.75186	4.33614	3.55703	5.02398	5.73129	4.79657	3.65858	1.64345	5.2447	NA	6.62619	5.1492	7.50053	7.06901	5.90696	5.82955	7.47504	6.87744	5.84932	3.91206	5.59183	4.61303	5.47121	4.47271	4.71733	4.6107	4.91817	4.67164	5.37734	5.02119	5.10482	4.55443	5.06952	4.9419	5.09758
CA209025-20-371	5.46274	7.04515	6.68325	8.02854	2.12385	4.99156	5.01166	4.44199	1.96379	5.43947	4.1503	4.76686	5.31162	4.92983	4.39051	4.52988	NA	4.90908	4.12057	4.79339	3.21245	NA	5.30612	2.38561	6.66588	5.20791	7.07956	6.83479	5.83487	5.69704	7.57035	7.01912	5.86365	4.48313	5.54194	4.75861	5.19823	3.9508	4.55985	4.77759	4.99496	4.21283	5.43982	5.00151	5.32089	4.41804	5.25418	5.04584	5.14057
CA209025-20-116	5.74465	7.56848	6.93478	8.16913	5.49035	5.17982	4.99285	4.66225	4.2273	6.15449	5.57382	5.32234	5.40621	5.4362	5.15424	4.72328	4.07115	5.15632	5.2338	4.75314	3.75732	NA	5.52343	NA	6.6839	5.3203	7.43697	6.95723	5.98538	6.08471	7.62025	7.20129	6.12739	4.23421	5.98305	5.02288	5.57927	4.47737	5.00206	4.65177	4.51252	4.18921	5.00938	4.64396	4.72788	4.45579	4.73866	4.64092	5.10956
CA209025-20-1059	4.82712	6.70007	6.81581	8.07475	NA	5.02417	5.00239	4.70891	3.57726	5.94316	1.65321	5.05141	5.61242	4.78854	4.69647	4.76238	3.10823	5.16815	4.31838	4.89064	3.59879	NA	5.57604	1.76343	6.82713	5.27956	7.44607	7.21145	6.1782	5.93708	7.73592	7.36068	6.21088	4.10663	5.91569	5.10128	5.58589	4.28162	4.98517	5.07844	5.30349	4.43743	5.73156	5.36906	5.42185	4.98381	5.53071	5.43314	5.5816
CA209025-2-793	5.50624	7.80614	6.87515	8.25019	5.30409	4.82195	4.7836	4.28443	2.88818	5.85897	5.22379	4.79195	3.76133	5.05741	4.67192	4.46234	3.67191	4.9323	5.16984	4.58792	3.39655	1.07918	5.50059	2.61172	6.61889	5.21441	7.26065	7.08328	5.92711	5.87926	7.56178	6.95171	5.92876	3.86917	5.55857	4.3578	5.38252	3.9427	4.85377	4.51791	4.7301	3.99734	5.31303	4.85718	4.89162	4.28834	5.02642	4.54636	5.05689
CA209025-2-76	5.43907	7.23508	6.5443	7.95658	5.45097	4.96826	4.92632	4.75488	NA	5.9195	5.44199	4.91496	4.16605	5.88477	4.33445	3.61532	3.8374	5.02953	4.1924	4.69548	3.70217	1.39794	5.49534	1.80618	6.59043	5.0045	7.0378	6.55396	5.31906	5.69002	7.47222	6.89575	5.63475	4.24222	5.53199	3.75097	4.84863	3.7228	4.9099	4.34092	4.62617	4.50132	5.19805	4.72687	4.68388	4.21309	4.68094	4.25467	5.14325
CA209025-2-57	5.27877	7.71782	6.78477	8.16451	4.655	4.85998	4.98081	4.83918	2.5682	5.74895	5.19594	4.75862	3.96047	5.107	4.16794	4.44431	2.81889	4.95847	5.06198	4.78663	3.34459	NA	5.5804	NA	6.59612	5.14467	7.16037	7.5586	6.36382	5.93219	7.50484	6.9868	5.7323	3.90304	5.56701	4.34967	5.09442	4.25208	4.71046	4.55725	4.91043	4.5004	5.46966	5.12893	5.24883	4.77162	5.22759	4.91815	5.46581
CA209025-2-477	5.25667	6.33245	6.7674	8.11263	4.84873	5.08069	4.93658	4.32915	3.60863	5.53034	5.43283	4.82021	4.25438	4.59676	4.35889	4.12846	4.42406	5.10738	3.80407	4.79734	3.44529	NA	5.33357	2.05308	6.60808	4.95717	7.40336	7.51235	6.48524	5.8545	7.43038	7.03065	5.68064	3.92293	5.39682	4.73887	5.40233	4.17808	4.55212	4.82439	5.10074	4.68783	5.62866	5.25078	5.45702	4.83152	5.46526	5.11145	5.31172
CA209025-2-401	5.39767	6.82177	6.62524	8.08697	4.82	4.92959	4.96442	5.16636	2.43616	5.96237	5.36244	4.62567	3.48373	4.75455	4.50491	4.17447	2.9987	5.14648	4.3223	4.65069	3.455	NA	5.51505	2.59218	6.69875	5.13046	7.25094	7.00331	5.94332	5.82339	7.54948	6.77851	5.67168	3.86534	5.53531	2.54531	5.19542	3.30125	5.18541	4.69249	5.21167	4.1991	5.66929	5.17329	5.37465	4.60036	5.33003	4.82639	5.31279
CA209025-2-38	5.23278	7.88861	6.65811	7.94253	4.62767	4.90717	4.84379	4.74062	2.60097	5.63633	5.03073	5.05912	4.18081	4.72921	4.16355	4.43476	3.60735	5.19578	5.0435	4.77791	3.34459	NA	5.52866	1.85733	6.53906	5.11973	7.17478	6.92711	5.96812	5.77352	7.61221	7.26479	5.8021	4.05096	5.47515	4.75963	5.16356	4.03435	4.57152	5.02661	5.24805	4.43548	5.80143	5.21537	5.35387	4.79193	5.49842	4.98452	5.40038
CA209025-2-357	6.0119	8.42058	6.71993	8.03004	4.30963	5.01845	4.90645	4.74726	2.26717	5.459	4.07642	4.73526	3.85022	4.42272	4.27145	4.61749	3.93666	4.91747	5.7718	4.79746	3.38775	1.04139	5.48272	NA	6.65339	5.08321	7.18608	6.87349	5.73413	5.86612	7.57029	6.98925	5.84306	4.08185	5.48124	4.45215	5.23636	3.95737	4.77512	4.81837	5.13766	4.64828	5.66473	5.10124	5.28414	4.6033	5.30702	4.90364	5.33396
CA209025-2-356	6.03932	8.02897	6.25036	8.00684	5.19538	4.88849	4.82405	5.05423	2.91328	5.28775	4.90308	4.72268	3.81131	5.23237	4.68685	4.32075	4.06807	4.96342	5.50313	4.53453	3.14176	NA	5.50514	2.4843	6.60642	5.16383	7.03537	7.05182	5.84091	5.55967	7.74912	7.07039	5.77944	3.88829	5.32686	3.82197	5.28873	3.79064	4.71255	4.61453	4.60839	4.20328	5.07222	4.62721	4.82915	4.3371	4.88876	4.38593	5.10295
CA209025-2-24	6.14882	6.74963	6.18743	8.10299	4.86584	4.8412	4.77092	4.82956	3.16406	6.2043	4.71488	4.63508	3.50772	4.39726	3.92293	3.87344	3.31175	4.93622	3.83499	4.71829	3.10312	NA	5.60475	1.59106	6.61944	5.14564	7.27477	7.16898	6.13431	5.71185	7.66963	7.136	5.87834	3.78082	5.46852	4.26148	5.05526	3.91687	4.40266	4.85177	4.95775	4.29046	5.4349	4.95066	5.21641	4.69321	5.23969	4.93894	5.30126
CA209025-2-199	6.46887	8.00736	6.90346	8.08915	4.10554	5.01621	4.95942	4.72055	2.61909	5.67583	5.44441	4.96009	4.14965	5.07567	4.40931	3.32899	4.02135	4.99582	5.15739	4.74298	3.63225	NA	5.80712	NA	6.71103	5.09265	7.32095	7.25019	6.17681	5.94408	7.55718	7.04076	5.77224	4.03423	5.58304	4.3108	5.2037	4.03997	4.86564	4.66256	4.9979	4.82895	5.51441	5.06429	5.28311	4.71328	5.24287	4.85053	5.40162
CA209025-2-134	3.75899	7.10696	6.70461	7.9353	4.89697	4.99766	5.00658	4.92495	3.4128	5.97254	5.38191	4.69954	3.78233	4.48022	4.54543	4.55664	3.11528	5.11201	4.29896	4.7274	3.63236	NA	5.42449	2.58883	6.72828	5.2362	7.34243	6.82378	5.68608	5.78958	7.47158	6.78485	5.70721	3.78075	5.12979	4.24257	5.09863	2.85552	4.98981	4.49301	4.91351	4.20501	5.42665	4.92888	4.99774	4.4297	5.10834	4.94571	5.23935
CA209025-2-10	5.42681	7.63834	6.53475	8.00496	4.09792	4.91591	4.83018	4.61933	2.51188	5.65958	5.34936	4.77983	4.26183	4.45367	4.19039	NA	3.86445	4.87886	5.07151	4.70828	3.273	NA	5.45043	1.86332	6.44356	5.15232	7.14523	7.12234	6.0951	5.71717	7.61457	7.26364	5.72368	3.91052	5.87471	4.87495	5.13305	3.86427	4.8009	5.10274	5.37007	4.12597	5.77523	5.2235	5.4484	4.74409	5.52298	5.17532	5.34203
CA209025-185-983	5.51251	7.0873	6.82083	7.91871	5.12192	5.01787	4.91887	4.71844	2.66652	5.39742	4.94637	4.75357	5.42888	4.83693	4.60722	4.01616	3.34947	4.97728	4.33498	4.77794	3.27807	5.47988	5.31289	1.72428	6.57394	5.0324	7.15398	6.86141	5.73363	5.66151	7.51903	7.0472	5.81177	4.20847	5.59021	4.71948	5.24288	4.01132	4.56267	4.71384	4.85824	4.32502	5.41651	5.01289	5.4188	4.4838	5.3459	5.07295	5.20809
CA209025-180-936	5.11689	6.92597	6.58753	8.03831	4.03234	4.84298	5.05582	4.56464	NA	6.17462	4.13261	4.71393	4.13395	4.24353	4.26965	2.26482	3.89176	5.15375	4.50408	5.07102	3.48501	NA	6.24086	2.22531	6.56419	5.31073	7.5011	7.12902	6.26309	5.81836	7.44759	7.33183	5.69604	3.96246	5.40757	5.12388	5.28149	3.7432	4.97639	4.97989	5.36979	4.49571	5.78766	5.39896	5.49096	5.0521	5.65885	5.54435	5.93174
CA209025-18-954	5.70129	6.96041	6.74579	8.13555	4.93442	5.00707	4.94721	5.15385	3.66106	6.06502	4.58994	5.11122	5.46904	4.39665	4.84904	4.22253	3.031	5.10565	4.20699	4.95723	3.68753	NA	5.98606	1.9345	6.71113	5.32538	7.28215	7.04676	5.98404	5.834	7.6294	7.2222	5.95637	4.1631	5.56766	4.73376	5.52943	4.35616	4.87414	4.96031	5.15029	4.27152	5.58021	5.12515	5.36303	4.67374	5.31084	5.16245	5.41422
CA209025-179-598	NA	NA	NA	NA	NA	NA	NA	NA	NA	NA	NA	NA	NA	NA	NA	NA	NA	NA	NA	NA	NA	NA	NA	NA	NA	NA	NA	NA	NA	NA	NA	NA	NA	NA	NA	NA	NA	NA	NA	NA	NA	NA	NA	NA	NA	NA	NA	NA	NA
CA209025-179-521	5.98295	6.12036	6.77852	8.27717	2.95521	4.83446	4.81932	4.78709	2.60314	5.88498	4.08803	4.71682	3.65658	4.63432	4.89168	3.8512	3.14891	4.98511	3.42797	4.974	3.77902	NA	6.49003	2.35984	5.91108	5.47351	7.25219	7.37222	6.44175	5.93145	7.58989	6.95038	5.79524	4.14401	5.43471	4.28206	4.95942	3.79734	4.76098	4.501	4.61439	4.21437	5.1176	4.54044	4.77193	4.32909	5.02476	4.57608	5.46898
CA209025-179-484	4.47262	4.87493	6.75022	8.18794	3.17609	4.76136	4.98844	4.17759	NA	5.71339	4.09868	4.80321	3.98641	4.164	4.8017	3.89337	3.82289	5.09853	3.79043	5.00109	3.7432	NA	6.62914	2.61172	6.40075	5.61705	6.89575	6.23918	5.78795	5.71735	7.61818	6.95976	6.09718	4.09913	6.03283	4.38371	5.70782	NA	5.34073	4.99858	5.12099	4.13567	5.58173	5.00568	5.10386	4.73597	5.26598	4.80764	5.54188
CA209025-175-252	5.68327	8.07678	6.77643	8.14536	4.94407	5.04651	4.84856	4.48875	3.03181	5.66234	5.73593	5.07921	4.16077	5.24026	4.96363	4.36946	4.60038	4.9987	5.69083	5.01026	3.71567	NA	5.44325	2.35603	6.66472	5.10201	7.26947	6.43757	5.58829	5.69507	7.51304	6.94437	5.91373	4.12675	5.60706	4.72761	5.34193	4.25849	4.99712	4.71091	5.02673	4.58391	5.56252	5.05882	5.09128	4.57836	5.04679	4.65514	5.13344
CA209025-174-203	4.4907	7.92273	6.8139	8.17867	4.85725	4.88211	4.9958	4.92606	2.31387	6.14131	4.57896	5.23237	3.62304	5.03447	4.84354	3.98534	3.80332	5.11657	4.96072	4.70189	3.77981	NA	5.75868	2.30963	6.72113	5.28483	7.51461	7.30316	6.37093	6.0179	7.62842	6.98599	5.98313	4.03439	5.81495	4.17496	5.44698	4.28872	4.55503	4.70337	4.79857	3.9689	5.22157	4.8413	5.0897	4.53485	5.10866	4.80267	5.38307
CA209025-174-1010	5.08182	6.85729	6.80593	8.1592	5.17744	5.08422	5.05609	4.97283	2.5682	6.24059	4.58167	5.15809	3.76522	4.95533	4.70416	3.98453	3.4456	5.31455	4.28594	4.65217	3.18724	NA	5.4546	2.54407	6.64	5.25866	7.47452	7.17361	6.17905	6.04156	7.61128	7.15993	6.03679	4.13887	5.65192	5.02102	5.36561	4.34582	4.41931	5.08639	5.37498	3.79539	5.7641	5.1471	5.40652	4.65248	5.49736	5.29633	5.41887
CA209025-173-757	5.7581	7.67232	6.44201	8.225	3.84336	4.86338	4.75867	4.28937	2.55145	5.7159	3.34104	5.00322	3.7574	5.36341	4.39957	4.29159	4.3101	5.02271	5.03231	4.73409	3.33746	NA	5.58041	1.83885	6.64813	5.28081	7.48003	7.23301	6.05862	5.86295	7.66478	7.12692	5.9887	3.89092	5.6722	3.85926	5.2638	3.55739	4.79828	4.73573	4.73845	4.13351	5.20149	4.79556	4.9134	4.3162	5.00886	4.94408	5.28936
CA209025-173-377	5.08677	7.08958	6.57185	8.1025	4.59205	5.04029	4.92418	4.56803	3.7155	5.43381	4.40858	4.84376	4.21966	4.43581	4.07474	4.2447	3.47972	5.11019	4.58119	4.87716	3.45939	NA	5.222	1.65321	6.724	5.23987	7.38996	7.10608	6.10249	5.84396	7.62465	6.79288	5.97891	4.07933	5.84703	4.18868	5.47878	4.43537	4.40235	4.67989	4.65925	4.40456	5.13414	4.62069	4.96933	4.25945	4.89822	4.76696	5.14263
CA209025-170-221	5.40638	7.63771	6.67335	8.23996	5.06231	4.87952	4.8716	4.33209	3.25792	6.08545	4.88972	4.76969	3.31911	4.28668	4.64076	4.12804	3.67052	5.02473	5.15761	4.57201	3.45393	NA	5.77245	2.08279	6.76708	5.16796	7.32767	6.89937	5.90468	5.85635	7.70321	7.19972	6.04315	3.96317	5.68328	4.74385	5.62281	4.28578	4.45808	4.87112	4.92657	4.24583	5.31141	4.95441	5.00653	4.60404	5.13959	4.7872	5.4781
CA209025-17-981	6.20952	7.2849	6.73846	8.22187	2.41996	4.91326	4.83816	4.65813	2.69723	5.2213	4.27894	4.88627	5.8022	5.16961	4.2739	4.26581	NA	4.92723	3.86664	4.79857	2.51851	NA	5.77124	NA	6.5802	5.22128	7.39504	7.07492	5.96799	5.66017	7.697	7.169	5.98775	4.18997	5.62566	4.58837	5.35886	3.5989	4.48067	4.83596	5.06929	4.04567	5.58791	5.18165	5.25157	4.67332	5.35988	5.07894	5.35251
CA209025-17-94	5.55824	6.84122	6.53642	8.06514	5.56471	5.01625	4.98391	4.98351	3.75059	5.49998	5.35335	5.14489	5.42288	5.22653	4.75258	4.21812	3.32634	5.31565	4.09992	4.91566	3.49234	0.90309	5.6399	4.1343	6.56177	5.34128	7.11276	6.99508	5.82422	5.73033	7.52004	7.25633	5.79105	4.17713	5.56749	5.15201	4.96408	3.99647	5.02218	5.00261	5.54895	4.52634	5.87932	5.37973	5.34764	4.94301	5.48139	5.13131	5.35137
CA209025-17-928	5.44362	6.10571	6.77726	8.24234	4.6312	4.97849	5.15711	4.91056	3.58365	6.46972	4.93284	4.84371	5.63035	4.79635	5.48092	4.30574	4.21069	5.04459	3.37401	4.69749	3.37328	5.57767	5.43534	1.83251	6.60065	5.27158	7.4898	7.09279	5.94349	5.96335	7.60926	7.21365	6.09663	4.20485	5.85738	4.74742	5.40659	4.44092	5.11453	4.80642	4.86487	4.55261	5.23836	4.7676	4.98521	4.61512	5.12227	4.93629	5.30745
CA209025-17-612	5.28088	7.53225	6.34861	8.15936	4.19915	4.77321	4.81832	4.49484	3.58872	5.43094	4.5727	4.69517	5.32863	4.46586	3.84404	4.33592	3.73592	4.91243	5.10386	4.86931	3.37712	NA	5.54247	NA	6.64604	5.15842	7.25596	7.10478	6.09779	5.6447	7.52761	6.82761	5.73687	3.80489	5.37461	4.29513	5.24559	3.68833	4.59138	4.29179	4.1487	3.77166	4.75389	4.39081	4.56176	4.09339	4.53256	4.4494	5.04724
CA209025-17-541	4.60065	6.81836	6.82888	7.84575	4.54633	5.17128	4.93105	4.70302	2.12385	5.5453	4.17374	4.902	5.57132	5.70826	4.52568	3.73783	3.92252	5.07119	4.40465	4.92758	3.01745	NA	5.23045	1.66276	6.66877	5.16855	7.48557	6.84524	5.98513	5.73311	7.53363	7.37317	5.80438	4.36594	5.7132	5.27164	5.29474	4.13226	4.83546	4.9555	5.00345	4.32572	5.53361	5.17156	5.47471	4.68091	5.43744	5.19895	5.17481
CA209025-17-496	5.51247	8.11488	6.72134	7.95832	4.26752	4.85917	4.78868	5.09726	3.38112	6.27802	4.21331	5.05299	5.45793	4.80619	6.12181	4.12759	3.78625	4.85868	5.44515	4.67534	3.64454	1.14613	5.27754	2.11727	6.64736	5.22359	7.33933	7.0098	5.86744	5.76898	7.56639	6.93049	5.92984	4.11992	5.73748	3.97433	5.31763	4.00945	4.91572	4.76413	4.67954	4.63507	5.10476	4.70847	4.93566	4.33175	4.82037	4.55258	5.01258
CA209025-17-473	5.01487	6.92219	6.77655	8.22609	3.73775	5.02548	4.98891	4.87026	2.76938	5.47082	3.5977	5.12444	5.45151	4.53136	4.49053	3.84029	3.41246	5.19844	4.60262	4.97432	3.73488	NA	5.21228	3.16791	6.70835	5.27148	7.70971	7.3134	6.22561	5.75064	7.70189	7.18698	5.94547	3.50488	5.48163	4.63445	5.31109	4.13037	4.36981	4.63983	4.66601	3.70001	5.20446	4.85781	5.26724	4.53389	5.1566	4.93535	5.37688
CA209025-17-328	5.36112	8.18312	6.5326	8.02873	4.95159	4.93351	4.83591	4.72859	4.02991	6.14274	4.5128	5.01965	5.46788	5.23244	5.23996	4.69821	3.80536	5.05039	5.6333	4.65228	3.51375	NA	5.49467	2.17898	6.72151	5.24346	7.88825	6.83181	5.74599	5.53995	7.25796	6.96683	5.39291	3.97978	5.3253	4.70107	5.04153	3.63629	4.77464	4.68465	5.06806	4.47426	5.59704	5.13104	5.40451	4.58822	5.36825	5.19985	5.07213
CA209025-17-327	5.30612	8.10331	6.9196	7.99572	4.90891	4.911	5.12631	4.69119	3.94086	5.78432	4.90327	4.89684	5.47121	4.49037	4.72816	3.65331	NA	5.04235	5.33802	4.67371	3.90531	NA	5.47026	NA	6.67046	5.14057	7.40211	7.41384	6.30832	5.93501	7.60906	7.06941	5.88165	4.06281	5.54813	4.41019	5.4123	4.07177	4.7738	4.60559	4.69636	4.21192	5.20264	4.95749	5.04366	4.5192	5.10488	4.9535	5.16366
CA209025-17-213	5.757	7.56423	6.75521	8.03674	4.56913	4.99392	4.81118	4.99627	3.68565	5.88036	4.82777	5.06245	5.33037	5.40163	5.15965	4.15497	3.66801	4.98955	5.14266	4.71813	3.42586	NA	5.36836	1.83885	6.65295	5.15306	7.30757	7.03602	5.82794	5.69226	7.36165	6.86669	5.47139	3.87869	5.07819	4.62072	4.9489	4.03627	4.53164	4.86632	4.84412	4.26769	5.36407	4.885	5.05757	4.51706	5.11308	4.99432	5.24824
CA209025-17-154	5.76695	8.14062	6.55207	8.22476	4.67408	4.86681	4.98638	4.51591	3.55787	6.34965	5.12963	4.73535	5.47484	5.0387	4.50771	4.37952	3.53479	5.03927	5.65197	4.67613	3.76589	NA	5.47204	1.77085	6.78071	5.32292	7.42618	7.19544	6.08586	6.03686	7.48457	6.92129	5.79751	4.07144	5.29491	4.44259	5.27954	3.78269	4.84726	4.34864	4.67693	4.20458	5.11034	4.85197	5.00648	4.40895	4.9786	4.84392	5.19118
CA209025-17-1066	5.37573	7.41915	6.67956	8.12105	4.97412	5.12369	4.81487	4.51884	3.62356	6.04214	4.77058	4.93873	5.56306	5.14054	4.79193	4.5393	2.5563	5.02581	4.81751	4.73557	3.87379	0.477121	5.35959	1.85126	6.59206	5.0602	7.39903	6.86817	5.82668	5.66885	7.46224	6.86623	5.85124	4.10755	5.64964	4.51613	5.30758	3.82834	4.54911	4.65483	4.67101	4.15646	5.15322	4.91191	4.93407	4.48333	4.81465	4.72591	4.91021
CA209025-17-1044	6.11467	8.19967	6.36533	8.03624	4.63504	4.87288	4.87504	4.48928	3.94841	5.72213	5.27324	4.6757	5.72815	4.94666	4.47949	3.64464	3.78845	4.90479	5.66176	4.71453	3.88281	1.07918	5.57183	NA	6.81819	5.24364	7.34045	7.30447	6.22652	5.966	7.67701	6.92105	5.75299	3.88975	5.20328	4.10588	5.21631	4.1593	5.113	4.30792	4.47934	4.191	5.0265	4.63999	4.82493	4.24162	4.83376	4.68151	5.03962
CA209025-169-660	5.89429	7.49853	6.56402	8.14848	4.59546	4.8636	4.87453	4.51156	3.48101	5.70053	4.77613	4.88388	3.67523	4.21354	4.9225	4.22407	3.80564	5.00117	5.01817	5.02441	3.4624	5.58786	5.71524	2.24797	6.63252	5.26288	7.33413	7.51972	6.53442	5.88061	7.83444	7.26327	6.28322	4.03599	5.88809	4.44781	5.61027	4.2711	4.62348	5.01151	5.06815	4.3977	5.51081	4.99104	5.23045	4.62142	5.24341	4.92253	5.43516
CA209025-167-1011	4.43447	7.083	6.73519	8.18889	4.31925	4.83807	4.83662	4.48247	4.10394	6.09089	4.1682	4.95685	3.86976	5.10844	4.02812	3.76982	3.96876	5.16101	4.53603	4.76448	3.4603	NA	5.5428	NA	6.64915	5.27995	7.42384	7.18705	6.0865	5.91463	7.67643	7.25739	6.14883	3.8761	5.78029	4.84556	5.41506	4.43271	4.5896	5.00021	5.26887	4.45416	5.70945	5.35965	5.43202	5.04263	5.60291	5.29185	5.54382
CA209025-166-957	4.65029	6.99077	6.60323	8.02411	4.5294	5.01064	4.90183	4.33848	3.02612	5.78386	4.58948	4.91612	4.50065	4.74849	4.50105	4.08386	3.38828	5.11688	4.37339	4.82768	3.4729	4.96351	5.30142	2.15836	6.67698	5.08573	7.40434	6.75447	5.5656	5.75955	7.53973	6.87104	5.81856	4.16587	5.82808	4.555	5.23158	4.21833	4.70916	4.75762	4.96907	4.50158	5.43554	5.08214	5.14676	4.50466	5.24588	5.10389	5.1011
CA209025-166-161	5.07057	7.90334	6.83578	8.17112	5.17765	4.94605	4.9357	4.62172	3.15076	6.42979	5.52969	5.01612	4.12804	5.1376	4.43128	3.92179	3.99822	5.29003	5.48438	4.71511	3.4823	5.81262	5.39892	2.4014	6.80113	5.11741	7.44843	6.83427	5.68292	6.01601	7.59943	6.98963	6.09836	4.07243	5.68062	4.42987	5.78453	4.34036	4.77464	4.62893	4.70635	4.42321	5.16587	4.597	4.90526	4.1815	4.89603	4.76274	5.24173
CA209025-165-83	5.66364	8.17781	6.49484	7.876	5.10274	4.84556	4.90251	4.50095	3.91719	6.08909	4.83525	4.99251	3.97548	4.82921	4.37945	4.12662	NA	4.98784	5.4898	4.87109	3.25864	NA	5.49114	1.86332	6.81549	5.21599	7.40286	7.03994	5.81807	5.76975	7.4986	6.86685	5.53757	3.99123	5.10733	4.61535	4.92196	3.09237	4.45133	4.50352	4.45969	4.09454	4.95958	4.51828	4.63308	4.22139	4.82728	4.46666	5.12985
CA209025-165-758	4.88283	7.83878	6.60861	8.04445	4.83622	4.78141	4.8279	4.5371	3.19451	5.46962	4.75549	4.76155	4.15833	5.18239	5.34048	4.20082	3.03503	4.97262	5.41533	4.74132	2.82543	NA	5.30882	1.72428	6.68811	5.05968	7.37013	7.14486	6.15904	5.44408	7.28226	6.57894	5.56158	3.80264	5.23384	4.11434	4.83705	NA	4.50943	4.44437	4.33439	3.4178	4.88048	4.39173	4.59733	4.08753	4.79391	4.42875	5.0145
CA209025-164-901	5.50383	7.93165	6.63947	8.1201	4.71916	5.04142	4.9407	4.84925	2.36922	6.34564	4.53265	4.96945	3.71003	4.79119	5.83085	4.53358	NA	5.0681	5.35505	4.95681	3.65466	NA	5.40935	NA	6.55846	5.12636	7.35618	7.08049	6.00191	5.78325	7.62808	7.26389	6.06023	3.90924	5.72242	4.97259	5.60166	4.53312	4.71063	5.03836	5.38765	4.64203	5.85891	5.30495	5.34309	4.93253	5.2903	4.98907	5.39695
CA209025-163-542	5.59364	6.86015	6.93137	8.05718	5.11118	5.07357	5.0193	4.73339	NA	6.20853	5.24686	5.00593	3.46568	4.80288	4.57314	4.256	4.20011	5.1815	4.23335	4.92275	3.46923	NA	5.45711	2.27875	6.7055	5.2641	7.41853	6.96292	5.92802	5.93977	7.58001	7.03569	5.81552	4.32127	5.57901	4.37949	5.261	4.04669	4.59458	4.87812	5.12912	4.59517	5.59004	5.12267	5.19741	4.576	5.29774	4.9738	5.25298
CA209025-163-425	5.44901	7.09637	6.77245	8.14249	5.55726	5.02389	4.97103	4.48514	NA	5.86888	5.12587	5.09875	4.26656	4.89102	4.39275	3.85095	4.02057	5.03056	4.44593	4.92786	3.63236	NA	5.57888	2.14301	6.61242	5.03566	7.38868	6.85696	5.73899	6.04637	7.64638	7.20994	6.11257	4.07766	5.77158	4.90083	5.50146	4.1417	4.71878	4.89305	5.2133	4.62919	5.66852	5.23253	5.30794	4.70351	5.32771	5.04773	5.40609
CA209025-163-1012	5.39876	8.22661	6.56597	8.2088	4.11624	4.90331	4.87852	4.5282	3.23729	5.89973	4.21346	4.99445	3.73143	4.81465	4.45968	4.47865	2.29667	4.9908	5.74761	4.85281	3.1529	NA	5.57026	2.30535	6.94028	5.47425	7.33306	6.96944	6.04988	5.86799	7.43778	7.20006	5.705	4.05846	5.39735	4.65439	4.9006	4.17178	4.44618	4.90186	5.14547	3.98295	5.57424	5.11394	5.48763	4.68794	5.4815	5.12855	5.32186
CA209025-162-171	5.6029	6.72303	6.73775	8.09733	5.44453	4.94161	4.80237	4.80422	2.9248	5.54303	5.09494	4.93692	3.68904	5.2723	4.71788	4.33967	3.14457	5.17921	4.178	4.76977	3.38435	NA	5.41737	2.27184	6.53367	5.18097	7.2933	6.89624	5.81774	5.90585	7.70024	7.11106	6.09293	4.10219	5.65417	4.80866	5.3637	4.36195	4.46559	4.84907	4.96458	4.4947	5.35149	4.91692	5.05373	4.64695	5.12174	4.8023	5.35585
CA209025-161-974	5.00636	7.45738	6.61039	8.05159	4.88089	4.87591	4.7918	4.50857	3.52205	5.74832	4.59915	4.82435	3.83327	5.21045	3.84061	4.29294	4.07151	5.07478	4.95695	4.75298	3.15625	NA	5.41595	1.6902	6.73634	5.30909	7.30991	7.14575	6.08021	6.01704	7.68541	7.07135	6.01824	3.89204	5.76572	4.42162	5.34524	4.33488	4.45847	4.75162	4.8904	4.18924	5.25208	4.76796	4.89505	4.453	5.05924	4.79413	5.27214
CA209025-161-577	5.47743	7.59212	6.64998	8.22739	5.31821	4.77844	4.84154	4.55794	2.51851	5.89467	5.04013	4.73182	4.17612	4.52327	4.22433	4.2907	3.45393	5.09423	4.78955	4.71937	3.40415	NA	5.58931	1.92428	6.68967	5.2398	7.34747	7.34265	6.23633	5.90381	7.69059	7.07053	6.06065	3.82223	5.78165	4.36178	5.58441	4.15494	4.68559	4.7231	4.87838	4.35129	5.32801	4.99736	5.01659	4.56729	5.24729	4.8494	5.46493
CA209025-161-518	5.02816	7.53622	6.70243	8.13546	4.79721	4.90108	4.86897	4.83811	3.57287	5.83468	4.67524	4.85073	4.13621	4.90647	4.17926	4.32145	2.62941	5.10074	4.85167	4.84479	3.40654	1.5682	5.57458	1.97772	6.93128	5.4082	7.32226	7.20966	6.15415	5.81776	7.71707	7.02123	6.1905	3.93772	5.8214	4.51231	5.49297	4.15008	4.41113	4.65478	4.76048	4.42607	5.20311	4.82898	4.94239	4.56178	5.12032	4.77394	5.19486
CA209025-160-786	5.22768	7.18711	6.71561	8.10958	4.97411	4.94929	4.8954	4.2379	2.69461	5.60545	4.7878	5.00394	3.49527	4.87044	4.58274	3.71012	3.80969	5.07407	4.74261	4.88738	3.47914	NA	5.43496	2.33646	6.68762	5.09684	7.27584	7.08084	5.92683	5.66701	7.68251	7.13445	6.2707	4.06479	5.83561	4.6942	5.45217	4.33674	4.46829	4.79408	4.8845	4.32985	5.42481	5.04431	5.24115	4.72876	5.2899	4.97823	5.41463
CA209025-159-945	5.44664	7.65259	6.42727	8.17105	1.51851	4.94895	4.90468	4.45803	2.69723	5.74393	2.82607	4.61272	3.56134	4.13175	3.55035	4.41946	NA	5.0862	5.2195	4.88931	3.4679	NA	5.58538	NA	6.71999	5.1709	7.37903	7.19805	6.20515	6.02031	7.62202	7.18732	5.99684	3.94841	5.46744	4.7839	5.43939	3.83168	4.49743	5.07957	5.41192	4.41664	5.91708	5.77265	5.7487	5.15875	5.96937	5.66053	5.68503
CA209025-159-91	5.57789	8.12394	6.58933	8.09672	3.06595	4.94302	4.78397	4.29653	3.57019	6.09791	4.35666	4.83489	3.62138	4.75407	4.93326	4.61433	3.78476	4.97868	5.61824	4.83503	3.5168	5.3884	5.30854	2.36549	6.62917	5.18384	7.57417	6.9746	5.74032	5.8376	7.56271	6.93857	5.95219	3.89243	5.70558	4.55388	5.42003	4.41105	4.29285	4.65817	4.73585	4.33951	5.25127	4.94144	4.97533	4.58019	5.05163	4.74636	5.2719
CA209025-159-777	5.71075	7.9677	6.56812	8.11354	4.93764	4.90866	4.76966	4.20501	NA	5.54356	4.99135	5.13204	3.78462	4.54234	4.81007	4.31568	3.32634	5.07397	5.15008	4.86827	3.32818	NA	5.58082	2.32222	6.72386	5.31482	7.46882	6.88143	5.64536	5.90617	7.66193	6.94279	6.19976	3.9636	5.67977	3.7478	5.07667	3.72099	4.18633	4.25093	3.69793	4.13223	4.43001	4.29499	4.08941	4.3243	4.41017	4.01978	5.19881
CA209025-159-750	5.72642	7.91075	6.72461	8.12261	5.10936	4.86924	4.82678	4.50003	3.32015	5.63865	4.70123	5.0131	3.88332	4.50611	4.70121	3.9466	3.71567	5.18916	5.40193	4.8865	3.72518	1.70757	5.5417	2.68034	6.70215	5.19954	7.41164	7.16721	6.16198	5.811	7.69012	7.10359	6.03665	4.05523	5.70168	4.36929	5.4352	4.33375	4.82446	4.55518	4.53111	4.0976	5.08382	4.80182	4.73809	4.53186	4.85448	4.4789	5.30735
CA209025-159-114	5.28706	7.56688	6.35965	8.06194	4.75855	4.83379	4.84726	4.73819	3.3296	5.76378	5.0181	4.73995	4.2036	5.12539	4.30952	4.40367	3.66266	5.08224	5.21828	4.92159	3.66445	5.57729	5.54935	NA	6.69947	5.36953	7.28851	6.68208	5.62743	5.77398	7.59321	6.93483	6.13336	4.00608	5.68087	4.16616	5.42549	4.27939	4.71605	5.08361	5.36384	4.51075	5.69424	4.91847	4.98441	4.54902	4.95176	4.84832	5.15908
CA209025-158-70	5.77368	7.69564	6.1042	8.08105	4.62672	4.90813	4.81082	4.76564	2.8055	6.11766	4.94515	5.1437	4.20091	5.32999	4.23206	5.09991	2.69723	4.99797	5.20669	4.87381	3.64982	NA	5.7252	NA	6.88912	5.46007	7.20063	7.20124	6.06647	5.9621	7.86237	7.23445	6.40613	4.11644	6.19246	4.21548	5.54229	4.54967	4.7727	4.71333	4.31875	4.42549	4.91743	4.52226	4.57364	4.33722	4.71666	4.31486	5.13126
CA209025-158-680	5.32161	7.21327	6.82213	8.21047	4.57482	5.02314	5.07378	4.81092	2.98811	6.04161	4.23302	4.94852	3.86522	4.91315	3.75197	4.45735	4.36773	5.24435	4.48491	4.8046	3.30384	NA	5.45746	1.68124	6.88266	5.24828	7.38421	7.44381	6.37138	6.04919	7.75587	7.08628	6.22712	4.0032	5.78161	4.45538	5.51022	4.07573	4.72393	4.82469	4.93547	4.60316	5.35191	4.93183	5.08348	4.59049	5.12822	4.8482	5.45079
CA209025-158-183	5.39255	6.90616	6.46938	8.11332	4.00911	4.71922	4.70963	4.73695	2.56937	5.78591	3.81084	4.61968	3.47857	4.49489	4.48643	3.94685	2.87564	4.88321	4.30732	4.71923	3.10483	NA	5.54581	2.54283	6.52886	5.19165	7.05405	7.1434	5.83378	5.61406	7.3493	6.75571	5.57235	3.74461	5.07691	3.81485	4.88794	3.27669	4.05373	4.37903	4.57805	3.73759	5.04075	4.61541	4.71625	4.41187	4.86033	4.44719	5.24337
CA209025-157-436	5.33235	6.80064	7.05368	8.39681	4.88833	4.98397	5.01236	4.35767	3.08849	6.08033	4.60771	5.04662	3.90059	4.80263	4.57411	3.76537	3.69028	5.30858	4.36549	4.90385	3.51851	1.65321	5.49021	1.68124	7.01176	5.39778	7.61086	6.93173	5.94596	6.06493	7.69109	6.97269	6.06707	4.09503	5.81874	4.55386	5.6993	4.35864	4.401	4.69427	4.50645	4.31245	4.94037	4.40364	4.65216	4.25312	4.81481	4.83955	5.24346
CA209025-157-237	5.02266	7.89397	6.44384	7.9572	4.6459	4.98226	4.80405	4.40005	3.36568	5.91475	4.2414	4.9399	3.76849	4.86614	4.60491	3.91376	3.22583	4.94498	5.02373	4.75776	3.21139	NA	5.20509	1.89209	6.69678	4.97573	7.31451	6.71341	5.76945	5.71503	7.37914	6.98999	5.65379	3.93817	5.48638	4.64569	5.01287	3.80665	4.4562	4.83108	4.98636	4.1518	5.50374	4.99354	5.38348	4.44641	5.33919	5.09809	5.18352
CA209025-156-606	4.34007	7.77613	6.62831	7.96324	4.79929	4.93944	4.91455	4.29704	2.81757	5.81119	4.40365	5.05079	4.23343	4.80499	4.31624	2.93752	3.66727	5.17144	5.3813	4.83072	3.79092	NA	5.46835	1.63347	6.81494	5.08333	7.34626	6.84138	5.82484	5.95147	7.54685	6.98631	6.08735	4.09889	5.67326	4.50387	5.25324	4.06453	4.93367	4.58579	4.64853	4.70482	5.12222	4.78353	4.74874	4.53718	4.98986	4.73448	5.28676
CA209025-156-136	5.57026	7.58333	6.55782	8.12962	4.39256	4.82709	4.88883	4.38975	3.36791	5.75794	4.15214	4.69717	3.39585	4.5342	4.64092	3.92855	NA	5.0134	4.66022	4.76778	3.07372	NA	5.49946	2.32634	6.62694	5.16732	7.30171	7.35029	6.2778	5.77114	7.54183	6.91898	5.94342	4.07489	5.48276	3.6249	5.19292	3.1878	4.43086	4.60005	4.43977	3.81084	4.89762	4.49798	4.63019	4.32513	4.87492	4.6109	5.24622
CA209025-156-1017	5.53712	8.2417	6.57425	8.13951	4.27407	4.81634	4.77133	4.19368	1.41497	5.36615	4.24192	4.94	3.46613	4.35265	4.65953	4.48295	2.88705	4.95306	5.71382	4.67265	3.47885	NA	5.75309	2.35025	6.68338	5.24087	7.36921	7.14762	6.06962	5.80275	7.6243	6.95996	5.93772	3.856	5.64901	3.57484	5.16851	3.34889	4.05987	4.38398	4.28457	3.78053	4.84043	4.58498	4.51745	4.49486	4.62433	4.40019	5.34186
CA209025-155-632	5.0014	6.84241	6.75033	8.01477	5.11885	4.84913	4.95903	4.62007	3.07809	5.6759	5.11924	4.92561	3.83455	4.36137	4.24608	4.01624	3.7492	5.10171	4.48179	5.05314	3.52776	NA	5.85338	1.57978	6.37215	5.05837	7.27794	7.27953	6.38261	5.71672	7.6253	7.14846	5.99464	3.97946	5.81657	4.26886	5.34954	3.77357	4.85176	4.97785	5.23613	4.48389	5.70696	5.21051	5.25903	4.72809	5.38864	5.08622	5.49659
CA209025-155-266	4.82763	7.24319	6.65537	7.94236	4.71799	5.03694	4.97559	4.90166	3.06893	5.9739	4.52585	5.27624	3.65562	4.6513	4.71938	4.59448	3.77349	5.20349	4.61774	4.87141	3.56644	1.34242	5.55413	2.02531	6.76889	5.08695	7.24703	6.81225	5.82746	5.91792	7.70389	7.00954	6.23139	4.25115	6.04767	4.15691	5.65169	3.78654	4.77261	4.79685	4.85222	4.34311	5.27565	5.11241	5.02826	4.55312	5.29426	5.03365	5.11063
CA209025-155-1020	5.47009	7.6372	6.37753	7.99107	4.54386	4.84828	4.82986	4.62376	3.87864	5.58277	4.66124	4.79745	3.89933	4.73454	4.05668	4.34645	2.48572	4.9467	4.95687	4.6943	3.17406	NA	5.63589	2.40993	6.59562	5.082	7.30804	7.00622	5.93009	5.78039	7.48867	6.87554	5.93618	3.55606	5.33119	3.99419	4.80347	2.31597	4.17502	4.41389	4.55325	3.87645	5.1761	4.75497	4.8225	4.5843	4.88931	4.49509	5.29509
CA209025-154-929	5.81684	7.39819	6.68033	8.05704	4.33895	4.82437	4.86275	4.51564	3.55047	5.65291	4.37256	4.75325	3.76065	4.45837	4.64957	3.94753	3.02078	4.98827	4.84388	4.60652	3.96171	NA	5.72653	2.71517	6.60697	5.24596	7.46811	7.51991	6.46167	6.05622	7.6731	6.96276	6.05081	3.88812	5.7355	4.62179	5.49713	4.24281	4.56009	4.49294	4.66503	4.03011	5.12751	4.80346	4.8929	4.45036	5.06381	4.75565	5.38952
CA209025-153-718	5.5979	7.92516	6.92752	8.03687	4.82483	4.89356	4.95924	4.87448	2.88423	6.13975	4.64458	5.02903	5.76635	4.28151	4.47207	4.11481	4.06043	5.02032	5.40155	4.82911	4.09244	NA	5.74764	3.97118	6.73672	5.13462	7.27571	7.10295	5.87636	5.86776	7.64558	7.04586	6.01039	4.1967	5.63499	4.47521	5.36156	4.36618	4.77764	4.78974	5.06739	4.25305	5.46739	4.74687	5.0621	4.29181	5.10248	4.953	5.11889
CA209025-153-416	4.74037	6.91176	6.66109	7.95947	5.21483	4.93946	4.82439	4.88986	3.35392	6.05751	5.41486	4.94095	5.39113	4.78357	5.45998	4.12054	4.07273	4.87962	4.23081	4.56785	3.73528	NA	5.29672	2.1038	6.69572	5.0428	7.1956	6.88396	5.76073	5.83787	7.52013	7.06841	5.8632	4.00363	5.51611	4.44309	5.47618	4.57656	4.81637	4.7841	4.99848	4.59721	5.46626	4.97941	5.23846	4.40052	5.16612	5.00881	5.09389
CA209025-153-407	5.761	8.11129	6.8071	8.19055	NA	5.00628	4.89771	4.56043	3.57345	6.11311	1.78533	5.00755	5.45969	4.5426	4.79342	4.42323	3.73368	4.99393	5.45496	4.88711	3.96759	NA	5.53456	NA	6.85631	5.22489	7.36164	6.9465	5.82869	5.63862	7.48852	7.01703	5.90345	4.18938	5.44751	4.72974	5.4889	4.0223	4.90213	4.55688	4.76903	4.65457	5.26334	4.68136	5.04715	4.30582	5.13783	4.8308	4.93379
CA209025-151-351	5.09511	7.05763	6.59284	8.10699	4.8421	4.84968	4.91628	5.07171	3.1116	5.73796	5.53766	4.87501	4.20693	4.92788	4.70917	4.05922	3.66219	5.13006	4.39347	5.0143	3.83251	1.76343	5.99176	2.23045	6.86754	5.40764	6.95639	6.55006	5.96348	5.71369	7.52645	6.97831	5.84218	4.14145	5.41022	4.39596	5.26384	3.99145	5.0279	4.75081	4.96722	4.20192	5.34894	4.74165	5.04743	4.5598	4.9291	4.69435	5.16287
CA209025-15-99	5.63455	6.76392	6.79181	8.19024	3.56561	4.9255	5.00795	5.33818	3.7237	6.64638	4.2386	4.82131	5.70927	4.59001	5.22443	4.26295	3.4128	5.02485	4.17484	4.73029	3.62972	NA	6.36292	1.6902	6.51583	5.37599	7.37266	6.89911	5.93031	6.00309	7.71254	7.11825	5.94842	4.13678	5.74447	4.62992	5.39716	4.63899	4.92251	5.02127	5.3204	4.24112	5.74831	5.18786	5.35008	4.78091	5.28551	5.2004	5.47832
CA209025-15-773	5.73715	6.84497	6.73086	8.17746	5.08047	4.94634	5.00264	5.02789	3.02735	5.80696	4.90429	4.92483	5.46089	4.3829	4.46243	3.21932	4.13792	5.13283	4.29486	4.81553	3.54456	NA	5.79563	NA	6.52973	5.2388	7.18928	7.50635	6.50596	5.96155	7.75279	7.08707	5.92964	4.3626	5.58732	4.84288	5.46244	3.72049	4.84322	4.76784	5.00685	4.4899	5.42777	5.04961	5.3305	4.63248	5.23424	5.15105	5.4693
CA209025-15-379	5.21901	6.52262	7.00096	8.23594	4.58137	4.95231	5.04649	4.98699	3.10175	6.50016	4.42088	5.13068	5.54307	5.47008	4.91592	3.75959	3.46135	5.15325	4.12564	4.89557	3.76515	NA	6.08296	1.62325	6.67536	5.28902	7.37295	7.15119	6.10506	6.05486	7.69655	7.17843	6.35507	4.52402	5.97415	4.82251	5.88599	4.52581	4.88878	5.01723	5.19346	4.52803	5.58477	5.02704	5.30728	4.63213	5.28423	5.08303	5.39963
CA209025-149-646	5.38754	5.692	6.98989	7.83394	4.76208	5.22968	5.11087	4.92448	2.56703	5.82904	4.6671	5.30327	3.71709	5.19105	4.70447	3.76768	4.35513	5.24288	2.72181	4.97063	3.54345	5.01388	5.38578	2.61066	6.46385	5.00202	7.26353	6.68209	5.80777	5.94048	7.65942	7.26622	6.05431	4.52449	5.79561	4.79656	5.45504	4.21854	4.91708	5.33765	5.47666	4.66614	5.78183	5.11714	5.42125	4.63972	5.38634	5.16074	5.35064
CA209025-147-367	5.33305	6.77265	6.92486	8.16516	4.64852	4.96085	4.90128	4.87274	2.84819	5.90214	4.506	4.97119	5.71678	5.36034	4.52671	4.26701	4.08856	5.09658	4.13491	4.70221	3.93556	NA	5.45391	NA	6.57403	5.09645	7.10379	6.91905	5.82505	5.93312	7.56392	7.07809	6.07673	4.12424	5.87359	4.86333	5.59725	4.57026	4.85153	4.61627	4.78755	4.30891	5.25678	4.85572	5.006	4.52229	4.86828	4.78634	5.13028
CA209025-144-596	5.59462	6.9199	6.83492	8.13308	4.91642	5.01656	4.95135	4.5144	1.76343	5.82128	5.05177	4.84407	5.34048	4.43576	4.4598	4.511	3.65398	5.11624	3.716	4.7873	3.58917	NA	5.46413	2.14301	6.80443	5.22065	7.3349	6.62886	5.4452	5.82089	7.6459	7.04712	6.11556	4.26846	5.67148	4.69684	5.6509	4.18247	4.76489	4.77739	4.75116	4.29192	5.26996	4.80977	5.10632	4.39554	5.13658	4.81422	4.99631
CA209025-144-451	4.86801	7.37077	7.02716	8.05639	5.06628	4.98856	4.95225	4.55848	3.63327	5.50183	4.75148	4.9645	5.31701	4.91452	4.47347	4.2565	3.41614	4.99212	4.93784	4.82026	3.51055	NA	5.65869	NA	6.78235	5.21295	7.21239	6.94166	5.95075	5.76628	7.48526	6.99481	5.88037	3.91291	5.59775	4.67857	5.4269	4.06781	4.6279	4.68354	4.79199	4.34159	5.30744	4.81728	5.10382	4.41915	5.21811	5.03548	5.1511
CA209025-144-372	5.35779	7.72739	6.78312	7.98716	4.8694	5.07629	4.85093	4.58641	3.11261	5.82791	4.91298	4.96857	5.10918	4.41908	4.70408	2.61278	4.22966	4.95585	5.14446	4.98027	3.72819	NA	5.37762	NA	6.77245	5.00946	7.35679	6.90403	5.753	5.82626	7.55399	6.92293	5.97006	4.24037	5.60166	4.93078	5.39462	4.44025	4.82851	4.43406	4.69202	4.53043	5.32121	5.05011	5.16597	4.66241	5.08451	4.7559	5.09582
CA209025-143-794	4.71023	6.73455	6.79025	8.04433	5.21714	4.93618	4.91397	4.85844	3.12024	6.2627	5.45562	5.20054	5.18312	5.07217	4.59649	4.57094	4.2394	5.1221	4.37979	4.85916	3.78561	NA	5.42137	NA	6.6111	5.23655	7.45247	7.15001	6.10522	5.90379	7.6298	7.14374	5.81971	4.03258	5.72165	5.06944	5.21203	4.25113	5.10687	4.86836	5.31436	4.45623	5.79222	5.30987	5.52735	4.77062	5.53629	5.34442	5.28338
CA209025-143-679	5.68625	7.60175	6.72441	8.1802	4.52724	4.98839	4.99404	4.71302	3.90124	5.88965	4.64196	4.94767	5.38583	4.83499	5.34779	4.33389	2.55509	5.12835	4.81819	4.80538	3.51574	NA	5.562	1.74036	6.73195	5.26987	7.14475	7.38108	6.3226	5.90198	7.62521	7.0939	5.90943	3.95405	5.44212	4.43557	5.38513	4.03949	4.7597	4.82889	5.1093	4.75949	5.5963	5.17383	5.31343	4.6387	5.35727	5.10058	5.31309
CA209025-143-515	5.24633	7.54956	6.63495	7.91849	4.51518	5.00488	4.93699	4.22817	3.16435	5.60481	5.66041	4.99918	5.47035	5.06932	4.55683	4.27545	3.76604	4.93021	5.26989	5.02122	3.38166	NA	5.44503	2.07188	6.79508	5.05168	7.23491	6.81777	5.69429	5.53007	7.52934	7.24054	5.87631	4.00638	5.6816	4.77969	5.10279	3.7905	4.69292	5.00487	5.1017	4.93867	5.52402	5.01762	5.38751	4.60809	5.34293	5.06945	5.15983
CA209025-143-423	4.78844	7.43668	6.82555	8.29216	4.99435	4.77918	4.79748	4.95461	3.56015	5.82762	4.66983	4.8179	5.50106	4.59926	4.4942	NA	3.80216	5.00185	4.7189	4.64558	3.4685	NA	5.58174	3.55919	6.79527	5.19448	7.11314	6.98979	5.92737	5.89325	7.5785	7.04817	6.02011	4.00065	5.54206	4.63911	5.73446	3.70148	4.65965	4.93857	5.07633	4.06874	5.54378	4.89905	5.00092	4.48411	5.04582	4.86722	5.27128
CA209025-143-115	4.92265	6.8974	6.84868	8.25875	4.75937	4.95034	4.99033	4.57409	2.86864	5.98442	4.78952	4.71661	5.3157	4.83506	4.49372	4.09688	4.13716	5.01788	4.26524	4.75361	3.71792	NA	5.66963	NA	6.78033	5.1622	7.12104	6.96341	5.79301	5.76744	7.53104	6.94305	5.9784	4.39222	5.58733	4.37109	5.36032	4.25513	4.59022	4.5348	4.61062	4.0799	5.11586	4.73835	4.8216	4.40097	4.77772	4.43826	5.19989
CA209025-142-593	5.5878	7.27577	6.78355	7.8498	5.00345	5.05871	4.89735	4.68897	2.41664	5.74589	5.5328	5.22962	5.61489	4.85025	4.64066	4.82864	3.97405	4.95653	4.63269	4.74826	3.81251	0.954243	5.67078	1.81954	6.71201	4.95958	7.48336	6.89209	5.64834	5.77956	7.40531	6.82771	5.76626	4.15582	5.63547	4.35292	5.10214	3.75012	4.86303	4.27768	4.55	4.31091	4.83473	4.55236	4.72549	4.47558	4.81391	4.57213	5.2393
CA209025-141-666	5.91356	8.25183	6.54359	7.89877	3.79267	5.0431	4.87666	4.46383	2.35984	5.44987	3.92603	4.87612	5.45243	4.28156	4.5789	4.78457	3.94596	5.00863	5.66787	4.8082	3.32654	NA	5.44495	1.8451	6.7282	4.98538	7.60015	6.95135	5.94	5.7513	7.41402	7.2884	5.63953	4.0619	5.36396	5.30968	5.29069	4.21104	4.85048	5.11723	5.45012	4.29117	6.03298	5.56761	5.8435	4.83997	5.86293	5.64945	5.20784
CA209025-140-869	5.09716	7.34733	6.90102	8.10578	4.42343	5.04491	4.89514	4.49577	3.24254	5.63565	4.25166	5.09635	5.47266	5.13034	4.60262	4.60494	4.33031	5.07265	4.73964	4.87568	3.83935	NA	5.57162	NA	6.64929	5.27125	7.23781	6.97975	5.93375	5.85938	7.5514	6.96144	5.97237	4.04984	5.6552	4.57572	5.24908	3.76797	4.70328	4.73173	5.05882	4.1661	5.48083	4.91605	5.1517	4.40708	5.13869	5.10138	5.25236
CA209025-14-1057	5.887	6.54475	6.46221	7.85593	4.57943	4.98481	5.02531	4.44677	3.59284	5.77059	5.07463	4.79518	5.64777	5.27677	4.21064	4.31992	3.6465	4.91305	3.79386	4.8098	3.45576	NA	5.73754	NA	6.42837	5.0281	7.35392	6.39428	5.73127	4.81801	7.29397	6.98375	5.99606	4.32828	5.33789	4.80693	5.19803	4.14276	4.67018	4.59577	4.91051	4.49208	5.30687	4.94251	5.08766	4.72976	5.14889	5.02921	5.30288
CA209025-139-989	5.30731	7.12288	6.94646	8.11358	5.37741	5.16282	4.97692	4.89308	4.31144	6.21747	5.2622	5.32458	5.50245	5.35159	4.7349	2.82995	4.38892	5.16562	4.699	4.66469	3.93384	NA	5.15064	1.98227	6.66281	5.25716	7.35259	7.09085	6.07881	5.72462	7.3547	6.88301	5.67545	4.07218	5.65956	4.93484	5.34097	4.54022	4.84772	4.52639	4.56426	4.29442	5.16537	4.79009	5.12194	4.49759	5.05173	4.90759	5.25965
CA209025-139-978	5.69068	7.4851	6.52231	8.01673	4.21053	4.8591	4.85306	4.37513	3.67034	5.70082	4.61257	4.73239	5.62962	4.39384	4.02735	4.55589	2.21484	4.92517	4.87887	4.65584	3.53857	NA	5.49841	1.81954	6.6067	5.20758	7.29605	7.17716	6.16238	5.69075	7.47985	7.05856	5.7101	3.82191	5.34383	4.66415	4.95631	3.76223	4.38164	4.828	5.06129	4.19106	5.56019	5.27497	5.34026	4.85352	5.46807	5.23826	5.43052
CA209025-139-864	4.94822	7.51095	6.84812	8.2041	5.23449	4.93524	4.84476	4.30895	3.52815	5.89026	4.91386	4.96042	4.76899	5.24078	4.77201	4.1173	4.24618	4.93633	4.79985	4.58257	3.52789	2.14301	5.43262	2.48572	6.51536	5.1251	7.26515	7.24584	6.03447	5.83822	7.68103	7.11813	6.14436	3.96468	5.82376	4.58607	5.34403	4.01275	4.39585	4.75142	4.63628	4.02263	5.10936	4.80658	5.02855	4.41362	4.98446	4.72703	5.10004
CA209025-139-784	6.45587	8.27708	6.7365	8.14441	4.91747	4.93846	4.88493	4.49349	3.31112	5.94311	5.30804	5.10559	5.65246	4.41691	4.7942	4.85917	NA	4.98938	5.57925	4.52162	3.62706	NA	5.46777	1.50515	6.74346	5.2264	7.36645	7.10463	5.94404	5.87988	7.59531	7.00121	5.97316	4.17484	5.42196	4.50713	5.3774	4.32089	4.94028	4.6084	4.76103	4.34439	5.28314	4.96974	5.14014	4.5956	5.14507	5.0014	5.25359
CA209025-139-776	6.71644	7.72618	6.7819	7.97196	4.81344	4.98198	4.91101	4.54433	3.87268	6.2076	5.13241	5.10526	4.95523	5.0057	4.23992	3.74757	3.84535	5.25535	5.07976	4.75385	3.61363	1.54407	5.30172	NA	6.66732	5.18651	7.42604	7.10559	6.0405	6.00318	7.66202	7.14722	6.02943	4.04953	5.83028	4.82062	5.58805	4.27035	5.2892	4.75909	4.9723	4.81659	5.46732	5.1854	5.24846	4.80543	5.35305	5.12848	5.36299
CA209025-139-665	5.66763	7.12453	6.83287	8.1941	5.06605	4.95438	4.94302	5.21546	3.82295	6.26733	4.8774	5.09244	5.7348	5.26141	5.134	4.35624	4.19153	5.24885	4.67454	4.64974	3.3251	NA	5.39205	1.88081	6.68295	5.34791	7.23518	7.44322	6.31063	6.00464	7.69804	7.03905	6.12158	4.03129	5.74136	4.64191	5.54223	4.38993	4.77672	4.65133	4.73664	4.17975	5.21138	5.01239	5.07735	4.56484	4.96797	4.86893	5.29399
CA209025-139-610	5.25416	7.71169	6.60884	7.79513	4.15785	4.99555	4.724	4.63835	2.54033	5.86122	3.91365	5.09065	5.18369	4.53857	4.55631	4.16625	4.03092	4.91272	5.05599	4.64011	3.39811	NA	4.99529	1.75587	6.2779	4.83031	7.11225	7.06165	5.99071	5.78167	7.41574	7.20402	5.64059	3.93258	5.13724	5.26998	5.11406	3.78873	4.54559	4.85602	5.08822	4.36797	5.52877	4.97667	5.30066	4.5122	5.26541	4.99697	5.09025
CA209025-139-554	5.82826	7.86263	6.70085	8.12073	4.81954	5.09386	4.87133	4.38353	4.047	5.74695	4.56955	4.89581	5.518	5.57325	4.43968	4.05415	4.06408	4.98673	5.18713	4.70278	3.90369	0.845098	5.35046	NA	6.7842	5.28768	7.39378	6.91093	5.78081	5.80981	7.50209	6.99839	5.90312	4.0391	5.62565	4.85715	5.34291	4.27404	4.688	4.77147	5.04892	4.57593	5.5771	5.22524	5.4621	4.66785	5.35945	5.28568	5.19251
CA209025-139-359	5.45468	7.91116	6.72183	8.00871	4.99492	4.99232	4.94529	6.31991	3.47929	6.07042	4.91407	4.93212	5.13475	4.51499	4.89053	2.51851	4.00822	5.08604	5.32594	4.73635	3.4524	NA	5.27987	3.83378	6.61502	5.10109	7.39869	6.98381	5.84146	5.784	7.36593	6.83079	5.71515	3.98028	5.4367	4.48354	5.3334	4.1726	4.90498	4.52847	4.62217	4.45234	5.10289	4.79239	4.97361	4.47532	4.87903	4.77339	5.19565
CA209025-139-324	5.41488	7.4695	6.67299	8.03746	4.60834	4.93291	4.99157	4.78412	2.99607	6.07361	4.72652	4.73006	5.22442	4.56595	4.91982	4.41387	3.45255	5.04035	4.72154	4.82346	3.50215	5.2605	5.51539	2	6.78501	5.06848	7.389	7.20466	6.14404	5.90312	7.59543	7.02251	5.91714	4.01708	6.04821	4.65021	5.36311	4.2179	4.5701	4.79641	4.90029	4.02902	5.22825	4.70251	4.95165	4.44444	4.93066	4.79531	5.39359
CA209025-139-152	5.37688	7.92672	6.98812	8.12098	4.54866	5.08668	4.95288	4.86653	3.21511	5.99063	4.60175	5.01742	5.50051	4.63457	4.82344	4.29292	3.73846	5.06942	5.32775	4.98872	3.51375	NA	5.38995	2.20683	6.57742	5.13049	7.24438	6.87349	5.91173	5.72564	7.5544	7.17273	5.83724	4.25496	5.62812	5.36243	5.41472	4.23995	4.60439	5.01636	5.33978	4.31018	5.75648	5.2369	5.47644	4.76324	5.42463	5.26721	5.34981
CA209025-139-143	4.67868	7.70227	6.87368	8.12678	5.59375	4.98142	5.07242	4.86175	3.40892	6.24234	5.70367	4.9694	5.27681	5.26152	5.43862	NA	3.40157	5.17132	5.11633	4.811	3.27554	NA	5.31617	2.30103	6.76142	5.21601	7.40956	6.82505	5.90482	5.82313	7.48887	6.7301	5.67302	4.2694	5.13194	3.76975	4.86845	2.42325	4.64399	4.50011	4.79121	3.81856	5.32311	4.85224	5.20244	4.1389	5.07448	5.10406	5.05619
CA209025-139-140	5.34159	7.76082	6.785	8.03033	4.56689	5.19312	5.03741	5.03031	3.1186	6.40665	4.53651	5.10959	5.14702	4.55017	4.50222	4.4777	4.28251	5.19072	5.09374	4.87718	3.77561	NA	5.29303	1.92942	6.78692	4.99632	7.6097	6.81518	5.76917	5.90259	7.57953	7.25015	5.92175	4.14148	5.81396	5.24525	5.56998	4.48684	4.93001	4.76919	4.95896	4.22409	5.48335	5.1422	5.47152	4.46327	5.36635	5.33599	5.10735
CA209025-139-1049	5.41748	7.48343	6.61585	8.10367	4.67502	4.92099	4.8768	4.31863	3.88897	5.7234	4.52642	4.61784	5.32653	4.38016	4.14451	4.07613	3.19229	4.86041	4.53574	4.64608	3.50393	NA	5.33394	NA	6.81823	5.12294	7.37455	6.87792	5.75809	5.84257	7.54923	6.94454	5.77344	4.00419	5.45836	4.49467	5.16117	4.17624	4.68669	4.78718	4.93517	4.12746	5.34871	4.84904	5.05911	4.41554	5.01073	4.89535	5.23084
CA209025-139-1036	5.88691	7.14619	6.75138	8.13769	4.63918	4.91119	4.87656	4.92247	3.48344	5.87246	5.46368	4.89048	5.71318	4.68344	4.69363	4.07744	3.85775	5.04263	4.14117	4.70291	3.73846	NA	5.42206	1.74819	6.53533	5.18494	7.38204	7.19112	6.02431	5.94316	7.68134	6.96045	6.01197	4.11932	5.7314	4.50676	5.48731	4.53108	4.76745	4.69626	5.14603	5.09237	5.58336	5.14443	5.27313	4.64659	5.18142	5.01122	5.29886
CA209025-139-1025	5.42689	7.36591	6.67654	7.79357	5.54936	5.17572	4.97792	4.4593	2.19312	5.84778	5.36427	5.31454	4.92512	4.73081	5.44141	4.61415	4.17178	5.0107	4.6234	4.86688	3.71867	NA	5.46503	2.22011	6.70619	5.0177	7.6871	6.70197	5.51174	5.63823	7.2152	6.89307	5.58359	4.26271	5.70885	5.06724	5.48779	4.41606	4.71213	5.24863	5.14963	4.71728	5.51832	5.11041	5.46918	4.49372	5.24331	5.21221	5.03895
CA209025-139-1015	5.02479	7.95748	6.54644	7.83904	4.10445	5.03584	4.95163	4.55972	3.10755	5.66614	4.71005	4.91857	4.52888	5.1528	4.56172	4.60832	NA	5.02794	5.18262	4.74218	2.92428	NA	5.40144	2.46538	6.60005	5.04893	7.31183	6.84166	5.82578	5.59564	7.51592	6.85122	5.70965	3.78125	5.51967	4.24306	5.08433	NA	4.30871	4.71619	4.86753	4.29183	5.4018	5.05031	5.23635	4.33967	5.19245	5.02219	4.90913
CA209025-139-1006	5.61766	7.78973	6.75413	8.14091	4.48025	4.94611	5.03892	4.9159	3.57611	5.89843	4.95968	4.74039	5.50702	3.94067	4.74024	4.12044	3.83822	5.02475	5.43531	4.68506	3.14922	NA	5.58563	1.74819	6.75205	5.289	7.16787	7.11132	5.96582	6.01539	7.55259	7.04206	5.76055	4.08232	5.62102	4.52583	5.45576	4.12743	4.98686	4.94968	5.2934	4.29148	5.78351	5.26058	5.44012	4.57585	5.52635	5.4217	5.3629
CA209025-138-847	5.24997	6.24817	6.48522	8.06134	5.10542	4.97245	4.94205	4.82876	2.87795	5.94661	5.00597	5.20196	5.47592	5.42765	4.97161	4.01645	3.08171	5.20904	3.65321	4.80907	3.67237	5.04065	5.75354	1.90849	6.45159	5.33267	7.6214	6.98651	5.80107	5.87464	7.73263	7.18646	5.93114	4.16388	5.45451	4.96421	5.43894	4.25993	4.79671	4.84657	5.04326	4.39264	5.4906	5.11015	5.3284	4.81577	5.28633	4.98234	5.49464
CA209025-138-814	5.46268	6.45025	7.056	7.96283	5.47569	5.07253	5.06311	4.91916	2.32838	6.03677	4.95484	5.11198	5.7326	5.32071	4.81495	4.16215	4.53177	5.13842	4.12349	4.82639	3.9746	1.14613	5.82489	2.11727	6.4436	5.15283	7.32003	6.90312	5.87035	5.95999	7.61859	7.14036	6.14079	4.28332	6.0289	4.83505	5.70507	4.95231	4.92496	5.13888	5.37751	4.94924	5.78037	5.29482	5.37478	4.78564	5.29512	5.21182	5.42055
CA209025-138-734	5.71247	7.17282	6.77911	8.01282	5.04666	5.03782	4.91553	4.88325	3.2878	5.75809	5.24996	4.90287	5.57897	4.6303	4.8166	NA	3.42651	5.08574	4.54317	4.81849	3.51202	NA	5.5123	2.20683	6.68371	5.0934	7.35433	6.92097	5.68377	5.84172	7.56274	7.20984	5.70849	4.16435	5.59771	4.78016	5.31698	3.88485	4.56304	4.94831	5.11446	4.35376	5.5165	5.10541	5.37622	4.64048	5.33523	5.14085	5.22573
CA209025-138-700	5.82927	8.0263	6.97746	8.10783	4.93685	5.09932	4.91539	4.47609	3.53135	6.25073	4.98248	5.29072	5.28002	5.15845	4.79605	4.08497	4.28126	5.04127	5.45476	4.855	3.91997	NA	5.38145	2.42975	6.73767	5.31157	7.57506	7.11569	6.15928	5.87389	7.43245	7.06219	5.85865	4.08941	5.89621	4.80333	5.50538	4.37249	5.03847	4.73441	4.81041	4.3978	5.25603	4.8672	4.94978	4.53092	5.13425	5.04177	5.14268
CA209025-138-619	5.76881	7.16251	6.90605	7.92006	5.26218	5.17826	5.19971	5.14003	3.34986	6.18873	5.58618	5.3373	5.43904	4.97716	5.09792	4.23982	3.98009	5.15727	4.57588	4.91178	3.85303	5.65555	5.56509	2.25527	6.62461	5.05642	7.27654	7.17453	6.12339	5.9088	7.64579	7.2688	5.92683	4.44185	5.82644	5.04172	5.42392	4.58274	5.21426	5.07561	5.449	4.78566	5.98981	5.58545	5.8007	4.98083	5.73014	5.60712	5.40924
CA209025-138-480	6.07477	8.04333	6.72906	8.01789	4.6379	5.05616	5.02207	4.52419	3.49845	6.03405	5.62109	5.17379	5.4431	5.18846	4.75775	4.58486	2.86034	4.96579	5.50493	4.75839	3.38417	NA	5.40502	2.04532	6.78624	5.21056	7.31007	7.16463	6.02845	5.92646	7.62033	6.93035	6.12369	4.18013	5.72831	4.39907	5.5176	4.16782	4.99695	4.3115	4.37112	3.8907	4.89425	4.63443	4.83976	4.49568	4.76418	4.4013	5.20258
CA209025-138-1034	5.56867	7.70988	6.81145	8.09682	4.88503	5.02061	5.03939	4.62642	2.78675	6.09062	5.11842	4.72993	5.81727	4.66251	4.57961	4.13865	3.59945	5.08412	5.13623	4.7321	3.55979	4.79727	5.45204	NA	6.59941	5.10186	7.24846	7.11908	5.91686	5.90769	7.64439	7.04998	6.05919	4.10554	5.73411	4.75259	5.74141	4.29839	4.7895	4.74475	4.55931	3.95588	5.07915	4.70259	4.96201	4.37027	4.95911	4.77038	5.28471
CA209025-137-503	5.21658	7.72145	6.75375	8.11947	5.05048	4.938	5.00734	4.33492	3.1284	5.53969	5.64747	4.93676	3.79927	5.87403	4.71029	4.30464	3.72607	4.98101	5.33364	4.8555	3.59483	1.9345	5.4619	2.57171	6.58825	5.11134	7.31905	6.82905	5.81327	5.62271	7.55227	6.9161	5.84867	3.87835	5.64815	4.12791	5.18158	3.34792	4.42682	4.50769	4.4909	4.06837	5.03359	4.69098	4.70256	4.53772	4.7735	4.35472	5.27622
CA209025-135-884	5.45866	7.30741	6.75654	8.1582	4.39806	4.94721	4.90587	4.76335	NA	6.18609	4.66389	4.8775	5.47859	4.52572	4.32924	4.2865	3.34811	5.1429	4.35652	4.72135	3.78675	5.35851	5.72322	2.01284	6.74033	5.25292	7.311	6.98304	5.92051	5.93277	7.79173	7.06567	6.10539	4.29157	5.72233	4.63523	5.88005	4.27733	5.04603	4.8009	4.87173	4.46665	5.32134	4.98531	5.0511	4.6201	5.12634	5.01847	5.3352
CA209025-135-795	5.45618	6.63115	6.75019	8.16521	4.71327	4.93625	4.84497	4.61195	3.16316	5.95924	4.40596	4.73301	5.35754	4.01465	4.9491	4.25491	3.7223	4.96534	3.91297	4.80033	3.43393	NA	5.57163	3.99383	6.57834	5.30956	6.95415	6.95251	5.73015	5.40505	7.41301	7.14935	5.83849	3.96881	5.29096	5.04894	5.23614	4.20311	4.40771	4.83653	5.02761	3.93252	5.40303	5.00548	5.17357	4.76032	5.17368	4.83029	5.45432
CA209025-135-694	NA	4.72965	6.60197	8.02648	3.90531	5.01602	4.31108	4.43673	NA	5.8924	5.2157	5.03348	5.4593	4.91394	4.03201	4.20049	4.05365	5.15626	3.5753	4.83903	3.54357	NA	5.89643	NA	6.30157	5.23926	7.21679	6.54302	5.50181	5.68454	7.48788	6.97932	5.99115	4.30361	5.42484	4.68435	5.25999	4.04423	4.66133	4.60566	4.68964	4.28571	5.11642	4.68665	4.85236	4.58721	4.87662	4.6703	5.58769
CA209025-135-450	4.93416	7.07669	6.71527	8.25806	5.10802	4.95259	4.92785	4.64903	3.86776	5.84384	5.17057	5.00449	5.51584	4.83562	4.44033	3.83448	3.89998	5.15357	4.47825	4.77522	3.67834	NA	5.54908	NA	6.67657	5.2698	7.3736	7.31594	6.31779	5.7429	7.6634	7.04285	6.06738	4.08483	5.79455	4.85502	5.46858	4.341	5.04052	4.84741	5.04831	4.73705	5.48973	5.1601	5.28668	4.78491	5.30643	5.21465	5.46788
CA209025-131-640	5.23056	7.42725	6.65492	8.0769	5.05133	5.06996	5.0673	4.22871	2.52504	5.52024	5.08438	4.90332	3.65244	4.32149	4.56643	4.18047	4.0167	5.05079	4.98284	4.97619	3.61172	NA	5.37941	2.6464	6.79769	5.16614	7.26781	6.70359	5.47388	5.74766	7.63373	7.20034	6.15612	4.22279	6.09875	4.67588	5.55778	4.17739	5.11565	5.20083	5.4109	4.8502	5.89884	5.42368	5.49191	4.81545	5.46444	5.31833	5.26543
CA209025-13-360	6.55024	8.19955	6.63474	8.15253	4.48799	5.08257	4.9197	5.05397	2.84198	6.30393	4.52183	5.05331	5.43453	4.95744	4.94769	4.45926	4.37791	5.1398	5.67511	4.79013	3.81889	NA	5.79702	2.27875	6.88199	5.40149	7.37997	6.99225	5.95686	6.17946	7.91656	7.36876	6.36797	4.34175	5.89882	5.17962	5.73731	4.86834	5.13325	5.18543	5.41389	4.53216	5.84013	5.25192	5.4492	4.63131	5.34925	5.1555	5.1642
CA209025-13-181	5.45613	6.52331	6.85685	8.20619	5.2265	4.90345	4.91125	5.03647	3.48144	6.46826	4.97932	5.12616	5.46153	4.91306	5.36283	4.02934	3.8512	5.1407	4.08721	4.87713	3.59118	NA	5.77654	NA	6.78508	5.43658	7.33115	7.25964	6.06305	6.01832	7.71142	7.1642	5.99701	4.31349	5.89095	4.32426	5.57937	4.30348	4.81682	4.82253	4.70792	4.31624	5.12077	4.81579	4.92142	4.57405	4.85869	4.59799	5.30493
CA209025-13-111	5.66151	6.81872	6.67216	7.98091	3.66502	5.01574	4.89727	4.38598	2.23805	5.63554	3.10106	4.87891	5.07061	4.47095	4.10823	4.35938	2.95569	5.08942	4.17464	4.67621	3.48897	NA	5.45612	NA	6.81041	5.0464	7.40638	6.57447	5.47614	5.61713	7.52816	6.84762	6.1959	3.78104	5.86979	4.2911	5.61815	4.06648	4.39229	4.44286	4.27655	3.7155	4.91998	4.51792	4.87671	4.2229	4.76644	4.63961	5.03666
CA209025-126-31	5.80469	7.4633	6.70588	7.9205	5.38925	5.14039	4.72278	4.59578	2.17026	5.81211	5.13875	5.14179	3.62644	5.1346	4.5408	4.65472	3.30707	5.13431	4.97304	4.89915	3.53466	0.477121	5.58394	2.45939	6.61189	5.03711	7.02074	6.68682	5.63747	5.81641	7.58727	7.06733	5.96895	4.05907	5.96755	4.86775	5.15538	4.24132	4.98306	4.85153	5.06337	4.48719	5.57627	5.15169	5.18972	4.7052	5.14867	4.89574	5.18572
CA209025-126-149	4.81385	7.35314	6.68147	8.15422	4.83456	4.90502	4.91854	4.19053	2.9284	5.58495	5.16713	4.72294	4.48992	4.37164	4.28646	4.39389	4.05549	4.95832	4.92024	4.71052	3.73432	NA	5.53117	3.93018	6.70818	5.15307	7.39442	7.27318	6.21436	5.78145	7.4834	6.9016	5.81709	3.89818	5.65234	4.2861	5.23898	3.5989	4.79758	4.5688	4.80028	4.47734	5.34325	4.99841	5.063	4.67177	5.11414	4.66268	5.35648
CA209025-126-101	NA	6.80106	6.78197	8.03117	5.13655	4.92892	4.66413	4.88771	2.29667	5.71182	5.49512	4.85152	3.61331	4.54269	4.60582	4.05877	4.01632	5.07146	3.96246	4.66578	3.74429	0	5.47465	1.93952	6.69761	5.16862	7.02486	6.6825	5.61255	5.78114	7.64677	6.99382	5.94135	4.10182	5.71331	4.53293	5.44163	3.94424	4.80046	4.71583	4.90476	4.49441	5.33785	4.93423	4.99137	4.52009	5.01768	4.62314	5.16098
CA209025-125-855	5.00141	6.61046	6.69444	8.11836	4.9706	4.75313	4.86992	4.81466	3.29688	6.25152	5.19251	4.64582	5.66283	5.36861	4.75301	4.14295	4.29992	4.95874	3.78362	4.73113	3.59306	NA	5.78823	1.63347	6.71938	5.21216	7.35315	7.14133	6.00178	5.93074	7.65011	7.0895	5.99592	3.84504	5.87352	4.30129	5.30046	3.79644	4.79523	4.70449	4.81557	4.52098	5.32122	4.67466	4.92353	4.14959	4.91457	4.80397	5.17248
CA209025-125-647	4.99808	8.29681	6.4561	8.0252	4.79667	4.87	4.88884	4.28479	3.58805	6.22805	5.05146	4.57257	5.35094	4.49941	4.63209	4.06123	4.2651	4.8905	5.58247	4.68554	3.41797	NA	5.53883	1.32222	6.7847	5.28355	7.21605	6.62461	5.42728	5.7181	7.44633	6.78503	5.79311	3.98109	5.5638	3.74084	4.9377	2.77525	4.71155	4.64928	4.14029	3.90628	4.68251	4.17176	4.33329	3.85394	4.40843	4.49841	4.96465
CA209025-121-272	4.81405	6.11605	6.81386	8.12359	5.15186	4.83477	4.92656	5.03647	1.79934	5.87976	5.2404	4.77408	5.87186	4.99123	4.66127	4.27676	4.25263	5.10803	2.74351	4.77705	3.66922	NA	5.67971	NA	6.73493	5.22232	7.29864	6.79946	5.56664	6.05859	7.73622	7.17405	6.04572	4.23373	5.57071	4.42723	5.46835	4.17149	4.85159	4.74194	5.02964	5.0371	5.48027	5.18729	5.30614	4.72617	5.31205	5.01835	5.32211
CA209025-12-838	5.59213	7.28622	6.77202	8.09318	4.76502	4.80707	4.83319	4.88965	2.83251	5.77109	5.1179	4.63744	4.13098	4.03675	4.23315	4.16083	3.30125	4.89716	4.81739	4.64609	3.53466	NA	5.48174	NA	6.54831	5.15493	7.15448	7.2309	6.12757	5.76804	7.56674	6.86986	5.87346	3.73989	5.44002	3.45408	5.22921	3.98336	4.43446	4.46944	4.56956	4.82494	5.12559	4.74496	4.90867	4.41132	4.90022	4.60179	5.16414
CA209025-12-723	5.62215	7.9164	6.68079	7.98109	4.12349	4.9218	4.86361	4.4452	NA	5.64365	4.50962	4.90926	3.57008	4.4893	4.6111	4.06013	4.06285	4.93515	5.32897	5.04011	3.42732	NA	5.46578	2.1038	6.55402	4.89305	6.98075	6.75419	5.79254	5.49955	7.41741	7.09182	5.83876	4.11287	5.42504	4.88497	5.31447	4.22196	4.53317	4.936	5.12566	4.0117	5.44557	4.84275	5.12641	4.34786	5.12449	4.74073	5.08378
CA209025-12-65	5.82472	7.47418	6.96075	8.09907	5.0187	4.8832	4.90645	4.78179	3.22943	5.63324	4.79679	4.87661	3.60788	4.66038	4.58626	4.22523	4.09107	4.99107	4.47167	4.87614	3.22763	NA	5.70466	2.57403	6.49751	5.25257	7.19888	7.08523	5.91811	5.72432	7.57357	7.04125	5.93309	4.06922	6.0043	4.31519	5.40398	4.08375	4.67978	4.77271	5.00227	4.25455	5.4669	4.96011	5.12044	4.47554	5.31139	5.11393	5.20731
CA209025-12-64	4.71633	7.3826	6.58537	8.06242	5.10546	4.76351	4.86432	4.84886	2.98722	5.84945	5.64128	4.76156	3.81318	5.36322	4.20377	4.22217	3.18808	5.04165	4.95166	4.64862	3.44483	0.778151	5.40764	2.31806	6.64882	5.0768	7.17579	7.04747	6.05504	5.81947	7.56883	7.01162	5.82724	3.8099	5.5438	4.14848	5.13247	4.05496	4.62976	4.50676	4.56457	4.28639	5.10844	4.74936	4.92973	4.53106	4.98367	4.57627	5.36011
CA209025-12-428	5.7405	5.73736	6.58159	8.09827	4.71742	4.99882	4.9991	4.45694	3.43473	5.76998	4.67608	4.80125	4.08307	4.38405	4.35689	3.89686	3.92054	5.01266	3.75412	4.76947	3.36511	1.17609	5.36862	NA	6.62814	5.19438	7.28735	7.11732	6.11262	5.79258	7.58163	7.12943	5.91737	3.96605	5.54372	4.58673	5.44553	3.98186	4.6109	4.89408	5.03963	4.51444	5.54491	5.05745	5.28441	4.73914	5.27509	4.85216	5.35925
CA209025-12-131	5.779	7.37084	6.74786	8.09907	5.29733	4.89264	5.01518	4.84265	2.93197	5.66913	5.25796	4.87337	3.92927	5.16011	4.30531	2.9154	3.57171	5.08882	4.80266	4.6309	3.5799	1.89209	5.62422	2.13354	6.62996	5.2134	7.27467	7.09271	6.06477	5.98771	7.6174	7.02502	5.83959	4.00255	5.52103	4.01246	5.36376	4.1351	4.76446	4.71313	4.86519	4.67246	5.2979	4.83629	4.82401	4.56169	4.82319	4.52754	5.29275
CA209025-119-192	5.48327	5.58464	6.94018	8.00001	5.67723	5.18684	4.97187	5.1069	2.27646	5.59179	5.32657	5.58152	3.7214	4.96543	4.85147	3.82282	4.26783	5.33749	3.1959	4.77983	3.80434	2.25042	5.20648	3.19645	6.6868	5.13725	7.52019	6.72902	5.55116	5.60969	7.36106	7.05321	5.6927	4.20548	5.26693	4.63871	5.13949	4.07806	5.02	4.89408	5.33305	4.32305	5.7824	4.93713	5.36378	4.34282	5.13714	4.64915	5.03988
CA209025-118-255	4.86113	6.94892	6.86933	8.15796	5.50916	4.87849	4.84783	4.91911	3.87262	5.75648	5.55601	4.91497	4.12985	4.32428	4.5334	4.1065	3.71096	5.12476	4.26623	4.6234	3.71842	1	5.61028	1.85733	6.68271	5.30091	7.23053	6.97315	5.8767	5.88708	7.61423	6.9509	5.81137	4.1087	5.3954	4.0192	5.37915	4.42019	4.99109	4.49066	4.56415	4.62832	5.08409	4.7366	4.78801	4.47716	4.69147	4.32683	5.1873
CA209025-118-207	5.84974	7.66654	6.55772	8.1283	5.04474	4.8472	4.81151	4.2536	2.87737	6.09502	4.69188	4.66257	3.69531	4.71774	4.61812	4.04411	3.72049	4.96081	5.16171	4.5981	3.30211	NA	5.61513	2.3032	6.73528	5.14401	7.25788	7.10512	5.99115	5.7185	7.57451	6.91687	5.94941	3.85431	5.82908	4.32362	5.37425	4.20358	4.68973	4.60226	4.76782	4.42083	5.2693	4.89457	4.87113	4.56943	5.01542	4.60331	5.32775
CA209025-118-163	5.92555	6.94279	6.82058	8.13806	2.22011	4.9725	4.91874	4.75672	2.46835	6.26859	4.39917	5.10946	3.53084	4.96621	4.8497	4.21104	3.7214	5.11218	4.55471	4.94489	3.86911	1.5682	5.50115	2.14922	6.63314	5.10986	7.13064	7.06739	5.90987	5.76631	7.55288	6.95629	6.11873	4.1002	5.72618	4.53674	5.61499	4.45672	4.64806	4.55155	4.70948	4.15721	5.16902	4.6049	4.87617	4.45356	4.87251	4.5693	5.19038
CA209025-114-813	5.22744	6.64083	6.79279	8.22023	5.29636	4.91885	4.98641	4.95753	3.17898	5.95023	4.95606	5.10424	4.11354	5.25984	4.5393	4.20823	4.18241	5.18597	4.12529	4.85964	3.48202	NA	5.51481	2.4456	6.53919	5.24189	7.30488	7.26928	6.19886	5.96021	7.65694	7.26296	5.94509	3.99193	5.63392	4.79503	5.443	4.43043	4.66567	5.05368	5.39931	4.99619	5.91806	5.37746	5.56873	4.95533	5.52639	5.31408	5.46374
CA209025-114-597	5.6679	5.90564	6.40085	7.91673	5.25749	4.93178	4.62509	4.66567	2.21748	6.30845	5.09467	4.74865	3.79567	4.72014	4.00286	4.60547	3.48586	5.23366	3.43838	4.76189	3.49941	NA	5.49256	2.53529	6.73866	5.20208	6.99132	6.70639	5.77478	5.70936	7.56306	7.19951	5.91803	4.03543	5.56856	4.78149	5.46712	3.8819	4.75953	4.93356	5.14643	4.50431	5.579	5.06969	5.23046	4.67437	5.28736	4.90672	5.44254
CA209025-113-669	NA	6.55912	6.65715	8.09512	5.40026	4.72347	4.8427	4.56513	3.02694	5.80186	5.31941	5.00465	3.79365	4.92402	4.76664	4.42165	3.99392	5.23495	4.08945	4.87725	3.76871	5.46288	6.50105	2.76641	6.62881	5.43109	7.07373	6.37017	5.75378	5.81821	7.62482	7.08569	5.77337	4.19524	5.39349	4.57308	5.13043	NA	5.05064	4.61337	4.82061	4.35963	5.25746	4.87933	4.78878	4.57302	4.97903	4.74536	5.37812
CA209025-113-570	NA	5.5562	6.82413	7.98796	4.73576	5.00197	4.44943	5.08437	NA	5.67356	4.71735	4.95163	4.07562	4.52709	3.97502	4.2913	3.27531	5.38689	3.60195	4.80783	3.75626	NA	5.66988	NA	6.70322	5.34928	7.20626	6.83748	5.73264	5.64952	7.55265	7.16541	6.09767	4.13117	5.75078	4.86418	5.39434	4.28785	4.69992	5.2496	5.24153	4.46953	5.62033	5.07272	5.16405	4.79463	5.23799	4.92624	5.36519
CA209025-113-50	NA	6.88019	6.88403	8.03891	4.6386	5.06652	4.58281	5.08135	4.16835	5.52666	4.43419	5.13185	4.13014	5.02525	3.99273	3.86094	2.79309	5.34325	4.04466	4.95556	3.60021	NA	5.23016	2.90309	6.63836	5.30884	7.28124	7.2364	6.44689	5.75655	7.61017	7.22627	6.04496	4.12529	5.54307	4.9764	5.28735	4.27967	4.73369	4.96404	5.08267	4.32517	5.62778	5.32307	5.47729	5.01565	5.6078	5.09327	5.5046
CA209025-113-280	5.7964	7.30327	6.81749	8.05447	5.16825	4.98353	4.90331	4.69178	3.61087	5.75424	5.64385	4.84474	3.56926	4.99305	4.58851	4.34305	4.03699	5.08042	4.31846	4.64659	3.59846	NA	5.53504	2.45332	6.72814	5.14398	7.39885	6.92655	5.85004	5.82323	7.63635	7.11895	5.94747	3.94201	5.61694	4.35608	5.18754	4.25042	4.7726	4.5958	4.77384	4.31302	5.32281	4.92721	4.91054	4.5404	4.93711	4.54198	5.3065
CA209025-113-206	5.05225	5.87721	7.01528	8.1179	4.67131	5.10101	5.08704	4.84245	3.87558	5.8431	4.62344	5.00346	3.9351	4.25394	4.57836	3.75089	3.89537	5.14791	3.455	4.99556	3.7383	4.96092	5.38156	2.72346	6.46652	5.01957	7.41339	6.83813	6.21523	5.81993	7.58562	7.44985	5.76841	4.3236	5.5296	5.64291	5.30226	4.33826	4.92413	5.14462	5.54665	4.50105	6.04589	5.5528	5.97924	4.97921	5.85919	5.35154	5.51421
CA209025-111-811	4.78259	7.39382	6.50462	8.01192	2.11727	4.79224	4.79642	4.72167	3.3516	5.48157	4.57473	4.66911	3.52827	4.36244	4.30696	4.1086	3.31345	4.85844	4.85843	4.62432	3.13672	NA	5.47764	2.15229	6.52301	5.15824	7.05577	7.24372	6.14093	5.69067	7.44502	7.15212	5.50233	3.65205	5.30498	5.10513	4.87641	3.4707	4.43875	4.99261	5.41064	4.87437	5.90415	5.27928	5.42762	4.73633	5.40964	5.18939	5.22172
CA209025-111-778	4.80682	7.96367	6.7591	8.10682	4.91082	5.00816	4.9488	4.39384	4.05763	5.62132	5.04529	4.75607	4.07907	4.60827	4.21304	2.75051	4.07646	5.0618	5.35393	4.79893	3.12969	NA	5.39859	3.6467	6.71763	5.25547	7.15573	6.91119	5.74856	5.82692	7.60645	7.1099	5.83205	3.97035	5.50749	4.60767	5.02892	3.50556	4.98241	5.07625	5.52001	4.5841	5.98416	5.36467	5.41242	4.91255	5.54042	4.98981	5.47351
CA209025-111-299	5.19482	8.02866	6.69894	8.12073	4.14267	4.89537	4.84559	4.86159	3.39777	5.89602	4.19731	4.8096	3.75899	4.39531	4.68086	4.37181	4.00642	4.9716	5.35776	4.73386	3.66745	NA	5.40373	2.17609	6.62433	5.07693	7.34883	7.17234	6.10927	5.90079	7.62948	7.47874	6.25784	4.0739	5.92429	5.41799	5.68457	4.83206	4.77158	5.02543	5.10345	3.93687	5.56403	5.06768	5.2698	4.57545	5.40752	5.05974	5.42441
CA209025-11-910	5.95057	7.67866	6.69082	8.03823	4.97996	5.08304	4.96771	4.95948	2.90687	6.193	5.00805	4.82847	5.71063	4.93494	4.40459	3.56808	3.25164	5.12268	5.24069	4.74534	3.39967	NA	5.28009	NA	6.66561	5.1646	7.16114	7.1227	5.94854	5.98801	7.55992	6.96491	5.92745	4.24775	5.57889	4.33387	5.46922	4.24954	4.82754	4.77032	4.94057	4.58946	5.35804	4.86314	5.11341	4.46443	5.01242	4.97241	5.19787
CA209025-11-687	5.74172	6.5521	6.85163	8.10302	3.89376	5.01179	5.05175	4.90823	2.8109	5.57714	4.46235	4.87323	5.55174	4.1827	4.1903	4.37618	2.7007	5.14616	4.06952	4.68805	3.22737	NA	5.39819	1.77815	6.69956	5.13998	7.25598	6.39706	5.67566	5.88219	7.52551	7.05528	5.82337	4.22955	5.46915	4.42257	5.45006	3.8732	4.63031	4.93186	4.99133	4.30259	5.36026	4.95413	5.31529	4.46073	5.20385	4.97385	5.26549
CA209025-11-482	4.62526	7.93996	6.72791	8.07595	NA	4.95918	4.96425	5.239	3.51068	5.59029	2.44716	4.89414	5.46033	4.42262	4.62213	4.39314	3.4216	5.00523	4.94458	4.82342	3.33546	NA	5.43141	NA	6.57881	5.10206	7.3876	6.96351	5.80794	5.53185	7.64048	7.03748	5.83102	4.24207	5.46633	4.88617	5.00683	3.82178	4.45924	4.8575	5.22681	4.11674	5.68011	5.1311	5.37709	4.45417	5.28065	5.29602	5.12579
CA209025-11-240	5.48879	6.99047	6.51758	8.14496	4.96772	4.89793	4.83024	4.42397	3.39915	5.82804	4.88579	4.71739	5.50575	4.73853	4.2503	3.82315	3.43553	4.97122	4.53753	4.65977	3.64572	1.61278	5.62958	NA	6.62938	5.10281	7.39757	7.37824	6.32844	5.77071	7.43654	6.90994	5.72444	3.82549	5.29692	4.57704	5.80877	4.3622	4.79502	4.69613	4.83394	5.01672	5.29533	4.85164	4.91073	4.47126	5.01042	5.00849	5.20274
CA209025-11-1073	5.10291	6.82979	6.58206	8.10767	3.94379	4.86947	4.83405	5.10408	3.9508	5.81497	4.47994	4.6528	5.54171	4.33379	5.06118	3.45439	3.38863	4.87522	4.46703	4.76026	3.51917	NA	5.35449	3.13226	6.69458	5.29408	7.36363	7.12457	5.96823	5.82345	7.48588	6.82284	5.73484	3.94101	5.52169	3.78902	5.22236	3.62003	4.48927	4.26183	4.47647	3.80936	4.97291	4.51432	4.73139	4.19471	4.67808	4.66516	5.01209
CA209025-108-510	4.99971	6.92127	6.91209	8.18352	4.28905	5.35427	5.20144	4.97436	3.34577	6.37263	5.10735	5.21216	4.2304	4.77319	6.19326	NA	3.94121	5.2709	4.46876	5.07433	3.63649	NA	5.2412	2.24055	6.63017	5.35211	7.12357	7.14006	6.07386	5.8624	7.69652	7.41919	6.0568	4.31311	5.85301	5.74022	5.33841	4.25902	4.97366	5.04247	5.22751	4.44872	5.30412	4.65081	4.95244	4.10394	4.69357	4.47783	4.95777
CA209025-108-362	5.07407	6.46832	6.56025	8.08055	1.8451	4.85427	4.82666	4.47702	2.46982	5.60252	2.89098	4.72672	3.64689	4.05968	4.74501	4.01523	3.60541	4.94472	3.5636	4.88404	3.25188	NA	5.40306	2.26482	6.41496	5.10688	7.17412	7.02936	6.01693	5.63458	7.4282	6.8932	5.53302	3.93902	5.04023	4.568	4.83501	NA	4.38614	4.49792	4.57325	4.15073	5.21071	4.74663	5.09495	4.59995	5.20507	4.73185	5.31695
CA209025-102-86	5.8459	7.17843	6.85388	8.20319	5.07346	4.95091	4.91815	4.74353	2.20683	5.75582	4.77289	4.88362	3.74453	5.00519	4.44929	3.94724	4.44705	5.06493	4.76078	4.73871	3.48813	NA	5.57331	1.88649	6.55542	5.20836	7.2715	7.42753	6.32212	5.92939	7.57548	7.06239	5.88088	3.95554	5.65442	4.34733	5.41663	4.25127	4.96363	4.95341	5.2958	4.48437	5.75941	5.24463	5.24943	4.68025	5.44412	5.23699	5.36198
CA209025-101-142	5.49717	7.29248	6.4639	8.04053	5.02095	4.9451	4.96048	4.80142	3.61289	5.47272	4.93066	5.1084	3.83315	4.98092	4.45433	4.38655	3.72632	5.18289	4.53647	4.75323	3.62931	NA	5.69013	2.5682	6.65041	5.24176	7.25152	6.96543	6.25959	5.80201	7.54399	7.28936	5.80561	3.91365	5.42119	4.92824	4.99649	4.20815	4.62812	5.02587	5.2591	4.37703	5.72046	5.18969	5.46029	4.83532	5.48637	5.13956	5.39029
CA209025-1-997	5.04726	6.94584	6.75585	8.11029	4.87871	4.9752	4.96289	4.54814	3.66857	5.99226	4.78955	5.04476	5.78174	5.4359	4.92591	4.26228	3.18127	5.05786	4.31884	4.67614	3.93034	0.845098	5.52423	1.34242	6.74048	5.28013	7.48943	6.95915	5.91476	5.92657	7.50121	6.80564	5.91554	3.92132	5.79295	4.09167	5.4239	3.91519	4.93918	4.50872	4.65207	4.40403	5.11368	4.73081	4.87604	4.37162	4.68425	4.70032	5.18157
CA209025-1-961	5.96615	7.89167	6.68476	8.04471	3.94542	4.97184	4.8236	4.37898	3.05956	6.31204	4.53375	4.8673	5.66897	5.21667	4.58608	4.43356	3.84807	4.87973	5.32993	4.82956	3.61363	NA	5.4431	NA	6.60379	4.97769	7.65246	6.97413	5.85628	5.72414	7.42732	6.7431	5.65185	3.89382	5.50717	4.28571	5.32274	4.06502	4.55313	4.29305	4.32455	4.24942	4.89026	4.56895	4.77231	4.23111	4.71786	4.52284	5.06481
CA209025-1-932	5.71666	7.17023	6.8832	7.99799	NA	5.21146	5.12738	5.17905	NA	5.86474	3.0013	5.46373	5.37873	4.65308	4.78422	3.9843	3.50037	5.3499	4.05369	4.93278	3.25744	NA	5.25442	2.78888	6.55924	5.10428	7.37394	7.44007	6.41578	5.87089	7.73767	7.74164	6.06594	4.27648	5.8654	6.09796	5.61496	4.39503	5.20443	5.62757	5.83647	4.32331	6.20138	5.5945	5.79	4.96579	5.8801	5.63634	5.41781
CA209025-1-920	6.11847	7.6464	6.54482	7.96717	4.946	5.02424	5.00765	4.59473	2.51322	5.77174	4.84713	4.82096	5.69035	5.25158	4.63459	3.95521	2.62428	4.96988	4.94376	4.85157	3.68628	NA	5.42101	1.78533	6.7818	5.09542	7.14768	6.97149	5.81339	5.85416	7.72063	7.12125	6.13425	4.37123	5.83909	4.75623	5.74642	4.56381	4.79862	5.14981	5.08626	4.68302	5.52038	5.00069	5.29053	4.51394	5.11088	4.97302	5.2053
CA209025-1-82	5.95737	7.86566	6.73177	8.25806	5.03476	4.94685	4.77845	4.48075	2.98318	6.61822	5.06254	4.78145	5.68004	4.56799	4.65497	4.28529	2.52763	4.92637	5.30279	4.83984	3.5832	1.95424	5.38359	1.77085	6.80905	5.31496	7.18627	7.08581	5.82391	5.8301	7.55403	6.80163	6.08382	4.03234	5.84261	4.13764	5.46787	4.34682	4.63091	4.45501	4.38878	4.13107	4.83447	4.25493	4.45125	4.20852	4.48286	4.38577	5.13379
CA209025-1-716	5.67948	6.45776	6.53741	7.92118	4.63743	4.90617	4.87422	4.86546	3.62024	6.13674	5.07731	4.99506	5.48763	4.86965	4.95372	4.58608	3.7417	4.97562	2.85126	4.79359	3.64787	1.14613	5.5227	2.11394	6.34693	5.05521	7.16105	6.77489	5.59864	5.81282	7.53392	6.98603	5.97105	3.91089	5.6423	4.51489	5.33297	3.95914	4.63019	4.58219	4.52715	3.26411	4.98992	4.55479	4.84956	4.46507	4.79564	4.60095	5.38845
CA209025-1-682	5.26085	6.10419	6.68544	8.08184	4.67913	4.97698	4.93889	4.62948	3.32387	6.4081	4.96276	5.02669	5.58826	4.72387	4.46783	4.14953	3.6777	5.0596	2.40993	4.54871	3.47842	NA	5.52371	2.02531	6.64846	5.21359	7.16339	7.01108	6.12735	5.80739	7.57548	6.97496	5.9123	3.90843	5.78211	4.38918	5.22512	4.17403	4.52291	4.71956	4.96435	4.44265	5.43853	5.11177	5.25808	4.71268	5.17853	5.09563	5.38002
CA209025-1-618	5.16259	7.66844	6.92048	8.22895	4.5252	4.89994	4.87355	4.63064	3.18554	6.53166	4.88196	4.80967	5.59232	5.20936	4.31175	4.48514	4.08579	5.06173	4.79157	4.84929	3.50745	NA	5.58888	NA	6.82656	5.19694	7.35556	7.08919	5.95303	5.7684	7.40297	6.73756	5.88917	4.33137	5.46731	4.55353	5.201	3.74084	4.62903	4.05934	3.88321	4.28135	4.59154	4.22812	4.49227	4.15378	4.37524	4.32625	5.05118
CA209025-1-604	5.62871	6.61284	6.54527	8.06045	NA	4.81036	5.00883	4.40466	3.86605	5.80463	3.91772	4.77621	5.44908	4.93814	4.75781	4.21508	2.75891	4.97407	3.77873	4.93595	3.69232	NA	5.90815	2.60314	6.2556	5.36334	7.32458	5.43524	5.98281	6.05446	7.67274	7.09833	6.24291	4.49007	5.6779	4.53679	5.55468	4.2158	4.69523	4.68221	4.68926	4.43899	5.06085	4.87993	4.90778	4.79299	4.79932	4.55042	5.51017
CA209025-1-517	4.94971	6.70002	6.8056	8.18616	4.18704	4.85361	4.86054	4.617	3.8635	5.63241	4.60313	4.6109	5.37138	4.5319	4.11324	3.96223	2.48001	4.90725	3.95139	4.88033	3.57967	NA	5.69785	NA	6.76702	5.23277	7.24283	6.79565	5.73041	5.77709	7.57097	6.94663	6.00148	4.0054	5.82103	4.32467	5.56902	3.99229	4.62745	4.7602	4.90918	4.69644	5.31469	4.91331	5.03767	4.39513	4.95219	4.94434	5.17709
CA209025-1-516	5.27106	6.89575	6.8033	7.91982	4.93405	5.11184	5.07989	4.78099	3.61909	6.44379	5.59031	5.29335	5.4852	5.51998	4.44376	4.109	4.20602	5.06833	4.23399	4.76419	3.84979	NA	5.44021	NA	6.84265	5.26858	7.31844	6.83671	5.78934	6.03063	7.5677	7.16555	5.83854	4.24182	5.58768	4.94113	5.50664	4.20311	5.20766	4.932	5.21235	4.55837	5.56786	5.08717	5.34329	4.48397	5.16512	5.23402	5.12346
CA209025-1-5	5.63578	7.60512	7.18811	7.94165	5.23405	5.15265	5.11422	4.79559	3.97745	6.2701	4.98687	5.38846	5.49586	5.61749	5.22312	4.67906	3.91455	5.07942	5.14761	4.83229	3.82452	2.22789	5.3334	2.24304	6.68881	5.23435	7.4445	6.77258	5.81247	5.99482	7.72409	7.34277	6.31496	4.14351	5.95129	5.00334	5.54423	4.57062	5.07035	4.89416	5.08201	4.48347	5.49141	5.0326	5.25623	4.62525	5.21761	5.10918	5.17823
CA209025-1-417	5.08147	6.93466	6.7602	8.16032	4.28171	4.99202	4.85459	4.80438	2.25285	5.64408	3.94141	4.85995	5.64901	4.93697	4.75795	3.75511	3.2615	5.04375	4.34696	4.7233	3.55072	NA	5.72414	1.83251	6.75398	5.13381	7.14964	7.06513	5.85473	5.65368	7.62763	7.14838	6.11081	4.11391	5.61734	4.51083	5.36516	4.05915	4.81067	4.94816	5.10103	4.3744	5.53928	5.1049	5.3218	4.77772	5.33553	5.01312	5.45085
CA209025-1-205	5.67447	7.94401	6.71388	8.1093	3.90004	4.96263	4.95755	4.53186	4.15192	5.85219	4.98838	4.86734	5.76517	4.19893	4.02082	4.04273	3.38507	5.08526	5.20953	4.86298	3.20629	NA	5.43144	NA	6.65257	5.12285	7.20829	7.1648	6.19971	5.71059	7.50013	7.04094	5.76936	3.93656	5.47251	4.79878	5.44865	3.86964	4.6849	4.93337	5.02637	4.37276	5.4347	4.98142	5.30054	4.6564	5.26483	5.13761	5.39716
CA209025-1-117	5.49213	5.83264	6.41271	7.97124	3.74107	4.83001	4.67692	4.85469	3.34557	5.64068	3.8888	4.62328	5.67064	3.6766	4.80827	3.4504	3.12516	4.8507	2.66839	4.59667	3.24846	NA	5.46361	3.83607	6.53602	5.04603	7.09239	7.03062	5.95815	5.54904	7.39543	7.18276	5.50802	3.77437	5.09776	5.18107	4.83514	NA	4.42839	4.90229	5.29348	4.02333	5.70122	5.14335	5.22079	4.6885	5.2949	5.16318	5.34673
CA209025-1-1071	5.70195	6.21626	6.94059	8.07803	4.64619	5.09943	5.08993	4.94125	2.83187	6.45644	5.11585	4.9604	5.15459	4.50102	4.61076	4.02788	4.26734	5.12303	4.14376	4.85023	3.94057	1.04139	5.48826	NA	6.57744	5.21527	7.49719	6.58503	5.56471	5.8553	7.58494	7.0819	6.00213	4.17365	5.58764	4.69439	5.4453	4.13663	4.8681	4.89442	5.06182	4.44373	5.50702	5.13382	5.29548	4.81089	5.31983	5.24506	5.44029
CA209025-1-1030	5.91157	7.5302	6.77023	8.13093	5.35084	4.88992	4.95517	4.84989	2.63246	6.59079	5.25693	5.03622	5.66303	5.02405	4.53634	4.19058	3.25672	5.0178	5.12632	4.68528	3.42749	NA	5.69933	NA	6.83341	5.18744	7.137	6.9452	5.78231	5.9404	7.58492	7.17649	6.10783	4.02148	5.53859	4.74806	5.3409	4.03262	4.79298	4.71776	4.86155	4.33122	5.20997	4.76979	5.01307	4.58073	5.01091	4.82067	5.26607
CA209025-1-1024	6.1977	7.68848	6.89792	8.06775	5.35805	5.12581	4.97381	5.12227	3.41111	6.12251	4.88992	5.20445	5.69408	5.07637	4.85748	4.50915	4.19095	5.00995	4.94112	4.79385	3.39111	NA	5.46434	2.10721	6.74417	5.27064	7.26981	7.01576	5.9065	5.74383	7.60747	7.23125	5.99626	4.1012	5.59591	5.02856	5.31811	4.29427	4.79164	4.89736	5.09046	4.48752	5.59062	5.20963	5.50602	4.68158	5.47738	5.32726	5.31825
CA209025-1-1004	6.20015	8.3862	6.71485	8.11528	5.13939	4.8944	4.89674	4.65408	3.15014	5.78076	4.87633	4.89132	5.69889	4.55624	4.44278	4.21341	2.75128	5.14874	5.87148	4.69602	3.80516	NA	5.63803	NA	6.74092	5.33653	7.35956	6.90982	5.78291	5.96661	7.64211	6.98084	6.07993	4.04048	5.68368	4.25641	5.45168	4.24239	4.65351	4.73313	4.77201	4.31961	5.23576	4.81561	4.88491	4.55601	4.71388	4.49157	5.22892
CA209025-98-527	5.66105	8.01578	6.58364	8.13597	NA	4.90241	4.64353	4.319	2.37658	5.50971	2.16435	4.90903	3.88247	4.69068	3.70603	3.90466	2.32634	4.95392	5.44112	5.00307	3.22994	NA	5.3546	NA	6.45262	5.03832	7.00546	7.03769	6.07922	5.59971	7.5672	7.26076	5.80784	3.9716	5.74069	4.96534	5.08303	3.98735	4.67502	4.97604	5.22551	4.53862	5.69901	5.14564	5.34474	4.76613	5.57292	5.03742	5.5865
CA209025-97-788	5.6997	6.88514	6.82363	7.94068	4.93456	5.1022	4.84367	4.78806	2.53148	5.58127	4.67542	5.12491	3.83187	4.78402	4.27802	3.92536	2.75358	5.21529	4.23872	4.94637	3.62014	NA	5.31866	3.63256	6.55806	5.2283	7.02303	6.82131	5.65081	5.43395	7.52163	7.08052	5.93908	4.1614	5.59791	5.03834	5.08287	3.96289	4.38876	4.77101	4.97978	4.30486	5.49012	4.98686	5.10921	4.59562	5.06247	4.77071	5.12796
CA209025-97-688	5.38754	8.15679	6.89372	8.02882	1.44716	5.16445	4.88173	4.56361	1.83885	5.34399	4.67744	5.01663	3.76953	4.65913	4.59205	4.61517	3.4504	5.00359	5.51509	4.89804	3.52075	NA	5.18188	2.51587	6.6079	5.03889	7.00829	7.00168	5.91016	5.65878	7.48059	6.99506	5.75507	4.17797	5.36928	4.61814	5.09004	3.75351	4.51918	4.67513	4.93122	4.22113	5.48854	5.10539	5.28249	4.4364	5.30886	4.93802	5.15299
CA209025-97-286	5.97764	8.04556	6.5	7.93312	4.55931	5.19687	4.95465	4.59027	3.2634	5.66245	4.4647	5.18243	3.95168	5.04982	4.46993	4.97633	3.69862	5.3277	5.56492	4.76919	3.23679	NA	5.70735	3.75511	6.48092	5.17159	6.82762	6.48193	5.5232	5.60568	7.6018	7.48657	5.93583	3.92505	6.10388	5.83331	5.5894	4.19114	4.70689	5.22698	5.1935	4.608	5.61884	5.20321	5.46109	4.83925	5.69027	5.2141	5.43071
CA209025-97-260	5.96982	7.02231	6.58053	7.8866	4.73942	5.29523	5.00194	4.94084	3.80462	5.64961	4.87143	5.25549	3.72477	4.85913	4.36894	3.69601	3.53643	5.27462	4.46795	5.04162	3.59118	NA	5.30078	1.75587	6.33895	5.33135	7.28126	7.05142	5.91447	5.72657	7.45294	6.98198	5.78444	4.17972	5.32473	4.71564	4.91154	3.97433	4.52165	4.62432	4.92734	4.59433	5.36145	4.69873	5.06614	4.46353	5.18681	4.63626	5.22892
CA209025-96-819	6.07067	7.29966	6.79872	8.09226	5.41697	5.0871	5.0426	5.07303	3.21325	6.15302	5.22239	5.19663	4.05223	5.13093	4.67973	4.54818	4.19246	5.13948	4.90939	4.90327	3.56738	1.36173	5.50975	2.24797	6.70132	5.22058	7.55425	7.3183	6.20735	6.13286	7.66537	7.23658	5.80931	4.37851	5.57728	4.87621	5.26266	4.41138	4.71303	5.02766	5.47058	5.06665	5.96677	5.49205	5.71187	5.01792	5.7046	5.3158	5.57795
CA209025-95-707	6.14282	7.7288	6.83302	8.14955	4.02239	4.96671	4.96722	4.70934	3.05423	5.72058	4.87032	4.74275	3.52776	4.64375	4.63404	4.39192	3.75732	4.95703	5.21933	4.79231	3.94325	NA	5.57483	2.47422	6.72967	5.30273	7.37387	7.06386	5.92544	5.84559	7.51437	6.7581	5.84807	3.84547	5.35365	4.00436	5.16924	4.03294	4.57777	4.35696	4.34869	4.71836	4.96852	4.67643	4.70621	4.63462	4.63047	4.26472	5.33851
CA209025-95-613	5.60859	7.32363	6.66392	7.70546	4.74906	5.24234	5.05938	4.4492	2.13354	5.78051	4.99445	5.44201	3.95308	4.60467	4.86369	2.65801	3.56229	5.03395	4.71482	4.95627	3.33385	NA	5.20136	4.07214	6.51137	4.95005	7.20055	7.00879	6.19633	5.80794	7.67986	7.56919	6.31854	3.94201	5.78172	5.74501	5.2438	4.53289	4.41249	5.21744	5.28168	4.7418	5.68104	5.24822	5.77582	4.68542	5.55347	5.12925	5.17522
CA209025-95-408	5.579	7.43562	6.67621	7.98346	4.93834	4.98725	4.96876	4.83622	3.32838	5.74151	4.86996	4.89424	3.79706	4.44289	4.73546	4.53734	3.99769	5.05471	5.05233	4.85227	3.8677	1.88081	5.56325	2.57171	6.66523	5.10812	7.15189	6.99359	5.99007	5.94448	7.60879	7.01653	5.95239	4.24259	5.4748	4.39709	5.5037	4.33889	4.98938	4.68693	4.9886	4.86053	5.51781	5.20544	5.3677	4.61773	5.19977	5.04302	5.20613
CA209025-95-168	5.70419	7.86568	6.79152	8.10764	4.44182	5.05309	4.97646	4.82547	3.9539	5.95196	4.64267	5.11396	4.15761	4.46535	6.85091	4.7795	3.48401	5.07976	5.32703	4.84505	3.8604	NA	5.54106	2.49831	6.67385	5.15985	7.31402	7.15797	6.13225	5.87789	7.52009	6.94605	5.89726	4.18344	5.39193	4.33049	5.21511	4.37254	4.823	4.49921	4.74882	4.52611	5.2147	4.78362	5.04419	4.38964	4.93521	4.65206	5.12448
CA209025-94-877	6.00138	7.77452	6.71516	8.1017	4.80913	5.01294	4.99591	4.46427	2.77525	6.33997	4.82056	5.02586	3.73846	4.45108	5.64345	4.35315	3.92927	4.95847	5.34691	4.77201	3.62086	4.12457	5.49005	2.33244	6.54694	5.14776	7.47636	6.96231	5.9309	5.83656	7.68432	7.07337	6.08578	4.07078	5.99102	4.66972	5.56896	4.44756	4.66528	4.82631	4.73732	4.93187	5.28613	4.88489	5.15276	4.71575	5.14183	4.78909	5.30442
CA209025-93-558	5.22244	7.0534	6.46312	7.93193	4.87769	4.89534	4.88648	4.62278	3.1807	5.86574	4.76385	4.92243	4.14273	4.40468	4.1602	4.28319	3.14301	5.04394	4.59035	4.6779	3.45637	NA	5.51938	1.4624	6.6269	5.02914	7.18008	6.99634	6.06689	5.67951	7.57635	7.29884	5.80689	4.28634	5.78848	4.75319	5.28974	3.96152	4.76282	4.90346	4.96517	4.57793	5.47613	5.21418	5.31789	4.9819	5.46455	5.07435	5.44032
CA209025-93-274	4.51564	6.74307	6.38866	8.14663	NA	4.83189	4.93696	5.02723	3.54839	5.60045	2.13033	5.21863	3.5061	4.90321	4.76561	4.10404	3.92891	5.07087	3.6878	4.06532	3.85358	NA	5.81368	2.4183	6.69883	5.38952	7.79703	7.32653	6.26626	6.10441	7.94232	7.70415	5.91385	4.07063	5.9204	5.09659	5.08066	3.88417	4.48514	4.75077	4.96623	4.15845	5.51281	5.29945	5.58239	4.96472	5.57379	4.96054	5.51377
CA209025-93-212	4.43422	7.43435	6.78339	8.00745	4.62383	4.90116	4.91896	4.81484	2.43775	5.64548	4.79305	4.78919	3.48058	5.14453	4.56637	4.35873	3.86338	4.96686	4.8324	4.59002	3.25648	NA	5.34033	2.16137	6.69214	5.03227	7.2225	6.85667	5.8302	5.7099	7.49881	7.11762	5.94581	3.92881	5.508	4.53263	5.24328	3.95809	4.85363	4.7138	5.04973	4.24802	5.53205	5.07561	5.23949	4.63253	5.21922	4.96939	5.24118
CA209025-93-187	4.23076	6.83997	6.63663	8.11377	4.98345	4.91473	4.9468	5.02898	3.24846	5.82269	5.18306	5.12239	4.10904	5.26205	4.51469	3.93606	3.6756	5.29462	4.15709	4.71477	3.69644	6.49643	5.52346	1.59106	6.64291	5.10175	7.33715	7.20201	6.01398	5.80356	7.54456	6.94701	5.71663	4.11267	5.29953	4.63141	5.04145	4.13049	4.80929	4.86675	4.34122	4.45895	4.94135	4.53894	4.63729	4.3122	4.65735	4.50705	5.0617
CA209025-92-806	4.91993	7.69398	6.63807	8.1402	5.07845	4.80428	4.86727	4.46154	3.22141	5.47315	5.26821	4.90489	3.54258	4.78599	4.79401	3.97795	3.44138	5.04268	4.84318	4.86233	3.6467	NA	5.84437	2.28103	6.50743	5.20638	7.08502	7.15449	6.23637	5.73151	7.41037	6.93631	5.72604	4.03298	5.62836	4.18938	5.05649	3.055	4.47701	4.87821	5.08227	4.9662	5.54907	5.16366	4.96456	4.75639	5.07885	4.87876	5.42371
CA209025-90-87	5.48714	8.06744	6.53646	8.06008	4.34054	4.98204	4.89656	4.15017	3.59184	5.56119	4.11494	4.34315	4.06013	5.15796	4.17032	3.13386	3.23729	4.91138	5.27905	4.80818	3.1784	NA	5.40542	1.50515	6.76987	5.07139	7.4872	6.86811	5.67639	5.84332	7.55708	6.92457	5.80162	4.22113	5.56697	4.57298	5.20124	4.13197	4.94248	4.72354	5.16659	4.58274	5.68969	5.04725	5.33424	4.38337	5.32159	5.00295	5.03274
CA209025-90-799	5.9925	6.93657	6.66003	8.03329	4.58278	5.05518	4.84456	4.81026	3.60455	6.10567	4.81554	4.98644	4.16862	4.33181	4.33179	3.88423	3.7673	4.90445	4.33096	4.77412	3.66427	NA	5.21939	2.61909	6.65317	5.05538	7.0784	7.01151	6.01	5.64145	7.57929	7.247	5.82771	4.02914	5.64079	4.9343	5.17317	4.53221	4.81495	4.91036	5.07706	4.96827	5.52294	4.98375	5.14974	4.65202	5.24362	4.73254	5.26368
CA209025-90-720	5.44127	7.30927	6.49683	7.9875	5.04594	4.9429	4.87187	4.76395	3.52673	6.11991	4.83164	4.76	3.74531	5.12078	4.56981	4.50172	2.96142	5.08005	4.62749	4.52771	3.58557	0.845098	5.58598	2.53275	6.67811	5.12357	7.37756	7.15385	6.04663	5.78042	7.44984	6.89375	5.77201	3.9208	5.33716	4.5731	5.3415	3.87518	5.01621	4.63953	4.91421	4.81147	5.46938	4.99218	5.10617	4.60654	5.22818	4.83442	5.22514
CA209025-9-984	4.98372	6.85316	6.6034	8.0532	4.12898	4.96052	4.87876	4.92808	3.38184	5.76979	5.00448	4.95898	5.6492	4.98417	4.62726	2.67025	4.07368	4.97207	4.57288	4.69648	3.48087	NA	5.32427	2.08991	6.61309	5.12941	7.1609	7.01183	5.8707	5.69737	7.58569	7.11054	5.92802	3.97414	5.58501	4.6437	5.39841	4.51713	4.66103	4.85505	5.04582	4.28912	5.44266	4.93061	5.11951	4.5502	5.14279	4.98188	5.25327
CA209025-9-896	5.88756	6.09075	6.57389	8.08782	4.60495	4.87492	4.9186	5.61909	3.75343	6.40398	4.59894	5.01578	5.41574	4.65229	5.01176	2.61172	2.91222	5.11771	3.4442	4.77378	3.4128	NA	5.52879	NA	6.63641	5.29893	7.28268	7.08257	5.89592	5.8125	7.68241	7.10413	5.8648	3.9959	5.84384	4.74579	5.55584	4.28149	4.90391	4.6497	4.8626	4.51178	5.2606	4.76947	5.01603	4.17158	5.04039	4.86165	5.1561
CA209025-9-649	5.65667	6.61795	6.54301	8.26133	2.89927	4.82804	4.7567	4.43345	3.76819	6.36705	5.00929	4.87663	5.54809	4.26401	5.02308	4.18164	2.33646	4.99457	4.13017	4.75519	3.49206	NA	5.78266	1.9345	6.76898	5.4002	7.28707	6.92725	5.83774	5.83488	7.686	7.11142	6.126	3.92262	5.82268	4.437	5.58408	4.15467	4.72197	4.60521	4.40606	4.17097	4.77408	4.38169	4.49236	4.39319	4.67794	4.59565	5.31545
CA209025-9-575	4.51689	8.15347	6.90673	8.03893	4.87116	5.01895	4.79689	4.59388	3.7406	6.34652	5.42166	4.79378	5.55683	4.98396	4.52459	2.15534	4.10917	4.95628	5.61961	4.79401	3.66614	NA	5.46416	1.62325	6.63936	5.15673	7.47047	7.10272	6.05754	5.83916	7.51717	6.76285	5.86443	4.15743	5.60265	3.87419	5.40371	4.1702	4.7848	4.3782	4.53066	4.42645	4.95659	4.53284	4.73225	4.32387	4.66219	4.54861	5.13256
CA209025-9-531	5.2077	7.07366	6.89522	7.99774	4.776	5.22338	5.03297	4.4334	2.99255	6.19746	4.37932	5.19	5.41604	4.84426	4.65737	4.34815	4.28137	5.09464	4.14333	4.90442	3.63104	NA	5.58645	2.4609	6.69932	5.07035	7.47552	6.94699	5.76288	6.01803	7.86549	7.43606	6.23246	4.58194	6.07734	5.23134	5.66017	4.43805	5.05954	5.08622	5.28532	4.42757	5.68722	5.24653	5.49336	4.68595	5.30485	5.21149	5.25197
CA209025-9-361	5.76716	7.9878	6.47603	7.91018	4.5223	5.08791	4.90488	4.49059	2.33846	5.70008	4.97149	4.87091	5.27519	4.7107	4.68663	3.20952	3.88818	5.0303	5.47585	4.75715	3.57703	NA	5.43133	3.52634	6.65607	5.11154	7.28197	6.68888	5.5616	5.79324	7.48244	6.76133	5.71088	4.20898	5.36657	4.30371	5.61922	3.77517	4.67492	4.30852	4.34112	4.27096	4.88602	4.56572	4.68495	4.55858	4.60928	4.35771	5.16992
CA209025-89-740	6.11328	8.26829	6.94344	8.29071	5.24718	5.10697	4.95516	4.38902	3.55497	5.75371	5.3898	4.9544	3.66755	5.36154	4.7834	3.2418	3.73111	5.14374	5.72208	4.77245	3.94141	5.74081	5.55474	3.8169	6.78835	5.25412	7.23497	7.14736	5.93006	5.82582	7.693	7.11178	6.3086	4.30582	5.86937	4.5523	5.66013	4.53343	4.8681	4.48599	4.3112	4.30696	4.8668	4.51447	4.62496	4.3868	4.61974	4.20428	5.11054
CA209025-89-63	5.6934	7.57409	6.58395	7.97749	5.5104	4.92185	4.83868	4.52418	3.2393	5.47178	5.24725	4.81647	3.84223	5.48241	4.393	4.66704	3.23045	4.87723	4.99054	4.37645	3.44855	NA	5.44914	NA	6.55681	5.13375	7.20346	7.20728	6.0869	5.65546	7.39509	6.95607	5.75027	3.73263	5.88459	4.84338	5.06825	3.44279	4.60161	4.41727	4.55794	4.32387	5.16559	4.80134	4.90854	4.35765	5.03792	4.65334	5.23239
CA209025-89-563	4.57404	6.67674	6.5349	8.04621	4.65685	4.84309	5.00023	4.19011	3.79824	5.60606	4.94687	4.91322	3.80243	4.86749	4.47416	4.08447	3.58161	5.04881	3.91046	4.4402	3.55473	1.41497	5.52681	1.61278	6.71735	5.21748	7.15302	7.39479	6.29992	5.80561	7.40259	6.92497	5.57948	3.93526	5.17145	4.42336	5.04157	2.61172	4.60209	4.80635	4.99869	4.32566	5.36122	4.88259	4.87817	4.67783	5.06162	4.60708	5.36003
CA209025-89-415	5.57128	8.00629	6.68691	7.94552	5.21516	5.05008	4.89827	4.80707	3.04571	6.0475	5.18338	4.9607	3.98114	5.16899	4.63304	4.01013	3.99704	5.06889	5.59387	4.82595	3.61448	NA	5.31134	2.10721	6.66604	5.06751	6.95147	6.64298	5.84436	5.57229	7.50916	7.25587	5.88414	4.11126	5.80823	5.31528	5.19771	3.84874	4.58296	4.87865	4.86501	4.075	5.36415	4.97864	5.05239	4.86499	5.17376	4.77737	5.40761
CA209025-89-336	4.33852	6.54125	6.61261	8.12341	4.88381	5.04997	4.9027	4.77882	3.02612	5.56249	5.09587	4.93093	4.23358	4.09792	4.18884	4.38498	3.79057	5.10665	3.86475	4.84585	3.55461	NA	5.32113	2.29447	6.75475	5.22249	7.06999	7.1454	6.03799	5.76447	7.41642	6.89513	5.75006	4.69161	5.41113	4.78509	5.41754	4.07467	4.84239	4.66974	5.06631	4.52201	5.61661	5.19051	5.29465	4.61656	5.31811	4.87916	5.16405
CA209025-89-33	6.29476	8.44043	6.80104	8.1468	5.47894	4.94503	4.89771	5.13532	3.12385	6.27027	5.67603	5.0001	3.7626	4.56929	5.01021	4.60388	3.78226	5.13272	5.92585	4.82437	3.62221	1.83251	5.55663	1.93952	6.80102	5.18056	7.32893	7.08892	5.93734	5.9413	7.6251	7.01487	5.99321	4.11949	5.70691	4.39461	5.43634	4.06292	5.04076	4.63657	4.79053	4.82803	5.26701	4.8493	4.91028	4.53351	5.00387	4.63969	5.3097
CA209025-89-173	5.77147	7.49379	6.61632	7.9587	5.27327	4.8824	4.72122	4.16107	2.3927	5.65983	4.91697	4.80889	3.74827	5.35522	4.52871	3.45423	2.91381	4.85274	4.63019	4.77856	3.51786	NA	5.26877	2.33041	6.42013	5.005	7.09344	6.74332	5.81575	5.86945	7.68889	7.09384	6.01698	3.98896	5.74945	4.64117	5.363	4.21577	4.47452	4.97264	4.98079	4.64805	5.40383	4.84033	5.09977	4.56811	5.10066	4.71809	5.30094
CA209025-87-899	5.74052	7.31766	7.01943	8.14216	4.87722	5.08832	5.05139	4.96992	3.29115	6.01113	5.08386	5.22054	4.26278	5.16976	4.92398	4.20022	4.01106	5.20865	4.6312	4.92572	4.00316	NA	5.51946	2.50379	6.67114	5.23495	7.49799	7.00282	5.92646	5.99577	7.62985	7.07154	5.94454	4.06089	5.58701	4.56364	5.31867	4.01982	4.83892	4.59076	4.71667	4.86079	5.21426	4.80684	4.94403	4.39681	4.8655	4.65522	5.10726
CA209025-87-548	5.02485	8.09598	6.6891	8.02355	4.65968	4.86806	4.9982	5.27791	4.19956	6.2714	5.21681	4.58736	3.49318	4.34713	4.45356	3.95366	3.21854	5.07822	4.71037	4.7792	3.81908	6.0255	6.03893	2.39445	6.59546	5.35317	7.34721	7.13776	6.15239	5.80005	7.72274	7.07047	5.87925	4.04524	5.53104	4.67755	5.28001	4.17574	4.46869	4.78093	5.07329	4.71728	5.46786	5.01043	5.19414	4.76954	5.20667	4.88558	5.4773
CA209025-87-402	5.40832	6.79049	6.85843	8.10621	5.14697	4.98343	4.8506	5.11042	3.82562	5.83211	5.0652	4.82652	3.7724	5.52793	4.94296	4.21909	3.74726	5.15508	4.32027	4.78006	3.83891	NA	5.67823	2.42325	6.67779	5.20595	7.17084	7.05565	6.03769	5.79653	7.58486	7.03357	5.95198	4.12532	5.62334	4.50417	5.45521	4.30737	5.18227	4.66494	4.77151	4.61152	5.22747	4.82037	4.97298	4.60412	4.95746	4.64011	5.18386
CA209025-87-229	5.82288	6.61136	6.76516	8.09267	5.26262	4.91504	4.80695	4.68069	4.14996	5.85627	5.19019	4.89347	3.54456	4.54256	4.71508	4.41464	3.65686	5.01513	4.01691	4.7706	3.92891	NA	5.80278	2.20412	6.57158	5.22829	7.40061	6.95699	5.93504	5.98793	7.61035	7.00504	6.00483	3.82802	5.58911	4.45145	5.53634	4.63083	4.82732	4.77501	5.0397	5.17686	5.57966	5.47168	5.27195	5.02083	5.557	5.29475	5.44045
CA209025-86-735	5.92022	6.95305	6.60564	8.17024	5.0033	4.86133	4.92716	4.80805	2.46835	5.55525	4.76245	4.57692	4.20003	5.33979	4.32131	4.30901	3.61321	5.0525	4.09015	4.67165	3.77342	NA	5.51098	2.03342	6.6188	5.0929	7.36738	7.1486	6.03754	5.78729	7.64231	7.17163	6.10413	4.01174	5.61122	4.68302	5.49442	4.49604	4.8406	4.94396	5.27413	4.97307	5.80414	5.40536	5.44561	4.88126	5.50087	5.16735	5.43811
CA209025-85-971	4.58422	7.92254	6.7789	8.03951	3.75297	4.91839	4.8997	4.38575	NA	6.08211	4.1337	4.96393	5.78905	4.77809	4.164	3.75671	3.37694	5.09902	5.21423	4.46386	3.76649	NA	5.64965	NA	6.61147	5.14575	7.33565	7.12047	6.26077	5.91437	7.59489	6.99345	5.86159	3.77151	5.56232	4.19002	5.25969	3.90461	4.67302	4.59006	4.63463	4.31635	5.11213	4.77697	4.94611	4.57074	4.93977	4.84276	5.19386
CA209025-85-880	5.32136	7.88326	6.41333	8.00187	4.80071	4.79361	4.90075	4.87206	NA	5.53583	4.67772	4.70157	6.12329	4.80982	4.46555	4.2503	NA	5.0114	5.33159	4.71599	3.1878	1.04139	5.56966	NA	6.67272	5.10576	7.41017	7.05331	5.98784	5.80155	7.6562	6.9524	5.93107	3.84429	5.41808	4.26014	5.23447	2.99388	4.30775	4.8031	4.98098	4.64196	5.35435	4.72275	5.04977	4.46706	5.0003	4.80019	5.35414
CA209025-85-683	5.57509	8.1126	6.61498	8.05052	5.26951	4.85338	4.76124	4.5586	2.64345	5.34806	4.9876	4.89682	5.9328	5.44603	4.46506	4.14348	3.55799	5.03884	5.43955	4.72394	3.51402	NA	5.55548	NA	6.67601	5.03933	7.33204	6.49552	5.38473	5.78837	7.51717	6.9739	5.85106	4.03129	5.62414	4.38211	5.29771	3.29026	5.09626	5.14341	5.55957	4.67946	5.96792	5.2469	5.41481	4.73652	5.40533	5.30324	5.34305
CA209025-84-933	NA	5.27649	6.75827	8.21205	4.9517	4.6135	4.93783	4.45562	2.22272	5.71377	4.65101	4.77315	4.80474	4.68394	4.31086	3.93293	3.89927	5.09903	3.95177	4.93271	3.99913	1.59106	5.56468	1.86923	6.94055	5.27101	7.43579	6.70965	6.17415	5.86844	7.59026	7.18941	5.83394	3.92215	5.49642	4.57111	5.2935	4.15924	4.87696	4.61177	4.80331	4.27974	5.31704	5.09804	5.22874	4.808	5.32373	5.17223	5.38489
CA209025-84-861	NA	4.91753	6.79749	8.21091	4.76632	4.7184	4.98488	4.68146	3.01072	6.04755	4.56019	5.02765	5.02302	5.14537	4.7735	4.59063	3.92758	5.13541	NA	4.23058	3.74757	2.99651	5.96166	2.25527	6.91797	5.29039	7.43398	6.98357	6.25828	6.01983	7.81454	7.37609	5.98441	4.13357	5.82847	4.84473	5.37887	4.50715	4.90897	5.09566	5.27394	4.62942	5.70869	5.38474	5.50505	5.0044	5.57629	5.26457	5.69598
CA209025-84-495	NA	4.67194	6.52518	8.19961	4.83257	4.82145	4.89178	4.54766	3.43537	5.86073	4.66218	5.20676	4.61166	5.05455	6.01886	4.04809	2.23553	5.02133	NA	4.39074	3.69108	4.83928	5.91393	1.75587	6.52093	5.25393	7.30209	6.53575	5.89515	5.90228	7.80442	7.09288	6.23398	3.96666	5.88373	4.45765	5.67094	4.57005	4.66229	4.88416	4.9253	4.51943	5.35169	4.94719	5.00094	4.54902	5.06054	4.88142	5.23444
CA209025-84-454	NA	5.34087	6.88209	8.23639	5.52283	4.75517	5.11339	4.50775	2.91116	5.81392	5.25499	4.93138	4.59151	5.84913	4.77034	4.21405	4.20036	5.06607	3.7091	4.9107	3.90293	1.63347	5.57183	1.97313	6.82174	5.14185	7.43307	6.72317	6.29281	5.93266	7.69598	7.14976	6.12634	4.02918	5.85137	4.52204	5.4688	4.31829	4.65314	4.88274	5.10643	5.10247	5.58779	5.22041	5.40593	4.79304	5.37297	5.27943	5.41317
CA209025-84-390	NA	5.78259	6.80514	8.21232	4.79955	5.0232	5.00692	5.22349	NA	6.21432	4.65891	4.99217	5.28942	5.16386	4.65612	3.88434	4.20796	5.13149	3.31827	4.85637	4.10846	NA	5.58957	2.07555	6.81779	5.26247	7.31075	6.61945	5.86683	5.91998	7.87386	7.3615	6.1856	4.35923	5.88478	4.76393	5.55751	4.58731	5.16999	5.00175	5.16906	4.34842	5.55312	5.1051	5.42694	4.71903	5.34678	5.20264	5.35641
CA209025-84-349	NA	4.94766	6.76983	7.80033	4.7743	5.14236	5.10878	4.55746	1.90309	5.84208	4.52089	5.64639	5.00759	5.27589	4.59306	3.54394	3.62665	5.56916	3.63337	4.95447	3.94438	3.549	5.37863	2.77379	6.79575	5.42942	7.44831	5.92057	6.06907	5.94461	7.66361	7.11705	5.9269	4.17196	5.41463	4.90563	5.18763	4.37752	5.20314	5.00898	5.44484	4.5449	5.94231	5.26676	5.61139	4.57344	5.39319	5.3003	5.09648
CA209025-82-745	5.12455	7.17903	6.86138	8.19348	3.01157	4.9086	4.92741	4.81005	3.74492	5.93836	3.87361	4.7648	4.19956	4.68699	4.41544	4.3616	3.62511	4.97988	4.54438	4.71426	3.26998	NA	5.63378	NA	6.61105	5.22688	7.33251	7.61223	6.56414	5.90153	7.59495	7.10749	6.00397	4.03471	5.72085	4.35292	5.29717	4.21516	5.01359	4.88752	5.36817	4.37843	5.81613	5.24086	5.41564	4.73142	5.41029	5.0573	5.22275
CA209025-82-690	5.84718	8.32422	6.88704	8.21561	4.97127	4.92772	5.01479	5.07302	3.30856	5.73333	5.51688	4.76783	3.77444	5.47925	4.75641	4.345	4.1358	5.15201	5.78629	4.57525	3.48671	NA	5.55086	2.62118	6.6553	5.24034	7.35799	6.96582	5.88181	5.97908	7.71182	7.04959	6.05482	4.16572	5.65182	4.19684	5.40615	4.47305	4.90589	4.71334	4.99863	4.51166	5.45313	5.1435	5.19977	4.66618	5.27882	4.94967	5.39446
CA209025-82-369	4.66907	7.76352	6.45026	7.97855	3.85685	5.1623	5.05068	4.49096	2.20683	5.48605	3.48458	5.0771	3.78796	4.45862	4.12853	3.91929	4.06967	5.1274	5.19191	4.97382	3.28103	1.4624	5.38143	2.0086	6.76505	5.17725	7.21706	6.97153	5.98316	5.85953	7.61348	7.34537	5.92895	4.11869	5.57746	5.33307	5.4749	4.15978	4.82878	5.11839	5.48842	4.49386	6.02671	5.56634	5.65652	5.01378	5.91508	5.50987	5.3415
CA209025-82-217	4.81655	6.68537	6.56039	8.14714	4.20863	4.68109	4.78684	4.54428	2.33445	5.57856	4.79128	4.40552	3.74461	4.02596	3.66699	3.88643	3.27875	5.0576	4.09767	4.59614	2.86094	NA	5.63242	NA	6.71045	5.06476	7.09558	6.61132	5.46092	5.74139	7.51287	7.08014	5.80827	3.74834	5.60392	4.5955	5.18498	3.98417	4.99094	4.80604	5.16501	4.13729	5.64274	5.19613	5.12752	4.68113	5.34828	5.02526	5.23172
CA209025-80-439	5.6178	6.80128	6.80115	8.11842	NA	5.09829	4.93048	4.72327	2.78675	5.86705	2.32015	5.09451	3.83569	4.87699	4.7811	4.12149	4.14724	5.19912	4.2463	4.61987	3.71925	2.20683	5.67724	2.40483	6.54375	5.10207	7.09295	7.19746	6.11189	5.88819	7.76306	7.28008	6.16004	4.32932	5.88828	4.68356	5.63515	4.71687	5.11915	4.96367	5.11406	4.71785	5.546	5.11439	5.29437	4.8704	5.35694	4.88543	5.50537
CA209025-80-37	6.44305	8.25877	6.56907	7.88527	4.91976	4.99585	4.83914	4.40417	2.2014	5.7939	4.76615	4.91443	4.16453	4.70625	4.19058	4.17548	3.86064	4.96675	5.63804	4.74915	3.46953	NA	5.4311	2.33445	6.63204	5.11922	7.24746	6.55002	5.41281	5.78992	7.61138	6.99644	5.94306	4.069	5.67548	4.06882	5.27024	4.2072	5.12848	4.71854	4.94173	4.62592	5.44812	5.03631	5.05912	4.51136	5.0853	4.72641	5.30528
CA209025-80-19	6.07733	6.74797	6.62477	8.10958	4.99718	4.96058	4.88212	4.67951	3.30643	5.69222	4.74811	4.77711	3.88705	4.45463	4.76259	4.29804	3.5617	5.10056	4.23256	4.71466	3.38292	1.25527	5.71452	2.60853	6.61046	5.19914	7.20013	7.20933	6.14382	5.83087	7.526	7.14123	5.8264	4.08304	5.69237	4.59782	5.22794	4.07591	4.6505	4.82049	5.18458	4.24709	5.64177	5.14463	5.34495	4.6302	5.44827	4.99274	5.33819
CA209025-80-120	5.56415	7.1051	6.58119	8.09788	4.67449	4.96224	4.91062	5.10115	3.61426	6.6237	4.79511	4.91526	4.17079	4.68408	4.54652	4.40037	3.86058	5.03373	4.52298	4.73742	3.78725	NA	5.65973	1.60206	6.73431	5.15325	7.36355	7.2926	6.25784	5.87232	7.56334	7.26047	5.85336	3.96194	5.63948	4.76369	5.38396	4.482	4.60199	4.90191	5.11095	4.37961	5.5868	5.09214	5.37886	4.62201	5.3669	5.03913	5.33797
CA209025-8-676	5.67712	7.90726	6.78042	8.11438	5.15722	4.86402	4.88725	4.72747	2.89265	5.68405	5.24085	4.75865	3.93505	4.63769	4.15585	4.31631	3.63909	5.07281	5.3936	4.78244	3.53605	1.04139	5.6023	2.21748	6.64959	5.09808	7.10954	6.59082	5.59172	5.86214	7.65824	6.96815	5.97138	4.10914	5.70177	4.03631	5.26083	4.04774	5.06857	4.74976	4.94252	4.92435	5.41793	4.88178	5.01527	4.44871	4.94468	4.58305	5.23821
CA209025-8-524	5.39598	7.69223	6.75151	8.12277	4.79436	5.15071	4.94589	4.77474	3.61055	6.0678	5.12759	4.7709	4.24291	5.21726	4.31192	3.85757	3.2927	5.08717	5.14522	4.83963	3.55291	NA	5.30938	2.69108	6.60843	5.04379	7.50467	6.87593	5.87555	5.71414	7.34266	6.87406	5.69152	4.07708	5.159	4.74189	5.22475	3.97713	4.53882	4.44521	4.64364	4.51665	5.26879	4.83525	5.13049	4.44926	5.23402	4.78499	5.20727
CA209025-8-177	5.48254	8.02967	6.83761	8.10972	4.90833	4.92071	4.97199	4.6678	3.46805	5.77748	5.21299	4.85084	3.74803	5.33711	4.72344	4.41845	3.4553	4.99021	5.49157	4.69184	3.58524	NA	5.49389	2.08636	6.62913	5.11201	7.29491	6.82841	5.70767	5.9149	7.54829	6.90002	5.84796	4.05507	5.63479	4.1357	5.28428	4.34353	4.8871	4.65225	4.93465	4.67148	5.42177	4.97429	4.99422	4.6716	4.97667	4.61597	5.25856
CA209025-79-705	5.94557	7.93291	6.98096	8.07153	5.40001	5.099	5.05169	4.69218	3.07298	6.28196	5.25679	5.52362	4.97674	4.93906	6.43019	4.00847	4.92311	5.1453	5.31833	5.38337	4.0812	3.36154	5.76541	2.2833	6.66542	5.24469	7.47145	7.20493	6.12649	5.80429	7.64151	7.32052	5.95897	4.40729	5.9361	5.13217	5.46633	4.55339	5.06522	4.90726	5.17559	4.79404	5.70438	5.30222	5.52262	4.90783	5.49943	5.24057	5.51747
CA209025-79-1062	5.53539	7.81748	6.604	7.99091	4.97599	4.89473	4.93867	4.42591	2.1959	5.82056	4.78292	5.24954	5.54606	5.4982	5.81056	3.89154	3.66727	5.04697	5.15278	5.04	3.4929	1.69897	6.01054	NA	6.75742	5.23033	7.09732	6.88512	5.87691	5.76148	7.76557	7.44867	6.1924	4.26593	5.99781	5.13403	5.3317	4.38766	4.94928	5.10053	5.19307	4.28174	5.62536	5.25399	5.58912	5.02113	5.65625	5.35855	5.56679
CA209025-79-1061	5.04928	7.62575	6.73087	8.11699	4.32695	4.81111	4.8711	4.40119	3.39023	5.52171	4.25118	4.72545	5.5604	5.32492	4.39452	4.2023	2.902	5.05838	5.04341	4.64828	3.45864	NA	5.80853	NA	6.60766	5.09352	7.46565	6.91689	5.94863	5.96733	7.58761	7.01126	6.01514	3.89215	5.55012	4.25597	5.14333	4.08863	4.52602	4.66039	4.86619	4.70532	5.29013	4.88177	4.9968	4.61476	5.05631	4.80229	5.32354
CA209025-78-726	5.15676	7.64511	7.1058	7.99163	5.20896	5.13347	5.16201	5.04097	1.95424	5.97384	5.00996	5.20922	5.31842	5.40915	4.6852	4.11434	3.05956	5.22196	5.15233	5.02592	3.68628	NA	5.49646	1.95424	6.75763	5.17641	7.13576	6.60788	5.60558	5.92552	7.75465	7.07545	6.30558	4.459	5.8265	4.72484	5.58389	4.50073	4.93598	5.06975	5.12816	4.45634	5.55413	4.98378	5.25405	4.519	5.15393	4.88233	5.22299
CA209025-78-627	5.28931	7.03583	7.04406	8.06921	5.23708	5.03406	4.90798	4.77254	3.45758	5.60949	4.92602	4.8274	5.50167	5.19339	4.44691	4.3483	4.01891	5.06861	4.73435	5.00523	3.54765	NA	5.31933	1.77815	6.75519	5.08871	7.32144	6.90841	5.76208	6.07199	7.66596	6.98514	6.25117	3.878	5.73833	4.54281	5.59065	4.21291	4.65813	4.84531	5.0409	4.80864	5.61644	5.19303	5.37737	4.67186	5.38437	5.1858	5.09144
CA209025-78-53	NA	5.80022	7.06221	8.21308	5.21617	5.05848	5.10697	4.56595	NA	6.16612	4.963	5.09549	4.96526	6.03409	4.83403	4.29141	4.26741	5.18471	4.15866	4.84576	3.65418	2.16137	5.38422	NA	6.98393	5.44226	7.45188	6.5365	5.85735	5.93925	7.60618	6.95795	5.98465	4.21746	6.46211	4.3922	5.82454	4.35222	5.19741	4.82982	5.20495	4.85101	5.66475	5.22011	5.37192	4.68912	5.38903	5.37992	5.24135
CA209025-78-1014	5.84865	7.33407	7.12871	8.17344	4.73478	4.99839	4.97824	4.66142	NA	5.74555	4.56017	4.88615	5.53203	3.78888	4.57083	4.2769	4.00346	4.98009	4.80387	4.71877	3.6287	NA	5.69347	1.44716	6.71713	5.13262	7.20157	7.25069	6.22462	5.73306	7.5827	7.22748	5.85369	3.77437	5.54845	4.98167	5.33121	3.70492	4.75986	5.05392	5.46041	4.44462	5.97518	5.4459	5.51034	4.95864	5.67757	5.40714	5.6307
CA209025-78-1007	5.84088	7.94405	6.75333	8.06219	4.63315	5.02158	5.046	4.69055	1.75587	5.47497	4.5672	4.62015	5.26475	3.95347	4.4396	4.61633	2.34044	5.24494	5.18288	5.11067	3.61087	NA	5.91651	1.90849	6.80938	5.24564	7.46437	6.6782	5.80343	5.87193	7.6363	7.04353	6.10081	4.30632	5.9421	5.02253	5.55971	4.11109	4.88326	5.00423	5.19234	4.53599	5.71924	5.40244	5.59147	4.89842	5.59912	5.22476	5.3911
CA209025-77-492	4.26996	6.91917	7.01228	8.13977	4.78377	5.04632	4.99922	4.45821	3.47494	5.94724	4.50107	4.92604	5.18667	4.40873	4.30893	3.99629	3.79211	5.08937	4.42175	4.97885	3.66332	1.68124	5.38829	NA	6.6558	5.12306	7.52442	7.10745	6.20786	6.13276	7.76807	7.14239	6.16965	4.21669	5.93369	4.81329	5.6291	4.62431	5.28005	4.68941	4.82392	4.57117	5.35846	5.09351	5.28819	4.56751	5.21954	5.05286	5.1767
CA209025-75-675	5.43365	6.86328	6.65347	8.16534	4.5626	5.01387	4.97973	3.07809	2.77159	5.62908	4.7901	5.12984	4.49156	4.82442	4.41265	4.26477	3.64777	4.97793	4.43319	4.98481	3.68913	NA	5.58494	4.51897	6.56645	5.22206	7.12696	7.16738	6.07324	5.83657	7.66092	7.06456	6.07336	3.93591	5.71511	4.24738	5.15208	4.08091	5.0024	4.50846	4.39298	4.27662	5.04444	4.71119	4.78776	4.69789	4.89676	4.4238	5.47281
CA209025-75-529	5.04415	8.12199	7.03249	8.17467	4.91282	5.04163	4.95371	4.90533	2.92428	5.89298	4.93996	5.14271	3.5895	4.854	4.69833	4.01402	4.05015	5.01061	5.56892	5.07723	3.617	NA	5.30904	2.7796	6.65247	5.29102	7.04897	7.44971	6.32031	5.74847	7.63003	7.02373	6.04404	4.10486	5.93134	5.12081	5.47813	4.48552	5.07053	5.10769	5.3598	4.85827	5.85309	5.35976	5.34715	4.80943	5.49596	5.19565	5.19493
CA209025-75-520	5.58057	7.30777	6.51603	8.14288	2.36173	4.84187	4.70594	4.10247	3.22063	6.00782	2.05308	4.64122	3.89443	4.28787	4.64859	4.07875	3.22298	4.78624	4.76161	4.59543	3.46672	NA	5.30963	1.91381	6.54631	5.09843	7.27737	7.12126	5.92617	5.59406	7.4532	6.90901	5.66078	3.47943	5.46543	3.99682	4.911	3.20003	4.37833	4.58841	4.55993	3.95434	5.13447	4.6422	4.92601	4.33979	4.99808	4.54773	5.13371
CA209025-75-3	5.69419	7.15388	6.28406	7.98664	4.98489	4.90773	4.90545	4.60904	3.93044	5.88689	4.71401	4.83868	2.89098	4.38211	4.34829	3.94042	NA	5.01437	4.77477	4.90321	3.46479	1.96379	5.49722	NA	6.62665	5.19418	7.07137	7.02742	6.16276	5.82014	7.69721	7.355	6.04427	3.68359	5.67938	4.79478	5.1222	4.13162	4.53757	5.07487	5.00631	4.56446	5.55782	5.21177	5.35196	5.13131	5.47378	4.97772	5.72147
CA209025-75-262	5.14132	7.3095	6.76972	8.14579	5.50137	4.99818	4.89329	4.65876	2.93601	6.3761	5.21719	5.00107	3.69487	5.73247	4.88708	4.35038	4.00398	5.16616	4.56634	4.84863	3.94424	2.65992	5.48473	2.29447	6.74728	5.24421	7.30193	7.18984	5.98572	5.91447	7.56257	6.93621	5.91043	4.08874	5.76974	4.17941	5.39713	3.97813	4.84531	4.95328	4.25186	3.95914	4.85837	4.52109	4.54235	4.36951	4.59917	4.26684	5.11622
CA209025-74-52	5.87449	8.16776	6.91071	8.10749	5.06005	5.08376	4.95343	4.51679	3.31112	5.98848	5.1433	4.91347	4.08203	4.93516	4.77434	4.18588	3.78125	5.05452	5.67941	4.83101	3.62583	NA	5.29744	1.716	6.62877	5.07052	7.26735	6.94316	5.88423	5.7739	7.59831	7.07913	6.1539	4.2701	5.70013	4.77284	5.50669	4.22521	4.84463	4.7561	4.93136	4.71504	5.45289	4.988	5.17732	4.56941	5.13744	4.716	5.1108
CA209025-73-92	6.03005	8.50043	6.54274	8.04763	4.18591	4.95236	4.83725	4.16929	2.7332	5.73746	4.21291	4.85657	3.67633	4.3154	4.76911	4.58345	3.0465	4.90866	5.85204	4.92561	3.58883	NA	5.32603	3.50229	6.50409	5.04308	7.32554	6.91229	5.8766	5.5888	7.5304	7.06005	5.8438	3.85962	5.58586	5.01478	5.07801	4.28524	4.61321	4.76636	4.9266	4.20339	5.41538	4.97774	5.17991	4.41814	5.1683	4.93165	5.16877
CA209025-70-414	5.15809	6.67632	6.77671	8.09755	4.04704	4.95649	4.98357	4.53051	2.5172	5.6661	4.69144	5.13784	3.38596	4.43935	5.28461	4.49459	3.93379	4.95306	3.02325	4.75492	3.64434	NA	5.5182	2.52504	6.74644	5.10748	7.38821	6.92898	5.70243	5.78621	7.59578	6.95834	5.83999	4.18336	5.692	4.24883	5.07595	3.65157	4.752	4.42872	4.4263	3.64953	4.99636	4.67714	4.77595	4.42261	4.82672	4.43629	5.2859
CA209025-69-696	4.73587	7.83273	6.8432	7.95956	4.9351	4.94246	5.05249	4.74638	3.37621	5.89251	5.39816	4.98599	3.94832	5.26391	4.71278	3.59406	3.09272	5.02621	5.05827	4.68161	3.3948	5.16558	4.91993	2.22272	6.55278	4.81955	7.23532	6.49335	5.9191	5.72697	7.68925	7.23551	6.12257	4.25847	5.74985	4.83276	5.38357	4.17426	4.7573	5.00333	5.15475	4.88679	5.64147	5.19224	5.40592	4.75264	5.36073	4.95882	5.2771
CA209025-69-297	5.30182	6.50837	6.79973	8.03125	4.54861	4.99788	4.94955	4.88006	3.46627	6.12287	4.74235	4.97583	3.77554	4.99997	4.77256	NA	3.8968	5.14948	3.1427	4.8169	3.41514	5.47399	5.70545	2.34242	6.49985	5.1136	6.99574	7.06642	6.05	5.74151	7.60146	7.14939	5.86077	4.12788	5.9895	4.93458	5.15278	3.89862	4.77767	4.77206	4.94365	4.36188	5.40494	5.01634	5.14558	4.75586	5.29082	4.80247	5.49842
CA209025-66-625	5.71738	7.05124	6.68535	7.99116	3.94315	4.95695	4.82994	4.80081	3.38057	5.84739	4.11351	4.73176	3.45086	5.15993	4.58484	2.53782	4.26309	5.02846	4.04368	4.6019	3.69028	NA	5.54705	2.30963	6.59737	5.09614	7.35217	6.88324	5.78972	5.77584	7.5134	7.19431	5.67319	3.85992	5.87286	4.63612	5.29927	3.59118	4.80615	5.17311	5.5833	4.25351	5.95518	5.15251	5.33126	4.4847	5.48876	5.24282	5.12307
CA209025-65-848	4.66728	7.28612	6.74032	8.02758	4.36114	4.87061	4.87116	4.59111	2.80482	5.72225	5.20335	5.01221	4.10085	4.63069	4.6899	4.25074	4.48729	5.05903	4.32416	4.83214	3.61384	1.61278	5.82182	NA	6.69513	5.19801	7.26322	6.98139	5.97147	5.78519	7.50613	7.09474	5.85065	3.96731	5.53138	4.28434	5.07971	3.44979	4.71695	4.62956	4.81744	4.08203	5.30713	4.82624	5.09676	4.33584	5.24832	4.93716	5.12478
CA209025-65-608	5.54169	7.45319	6.8618	8.18049	3.95607	5.0756	5.06239	4.91448	2.84323	6.02233	5.15473	5.1018	3.85649	5.04408	4.94952	3.93526	4.27648	5.28222	4.60233	4.98461	4.21937	NA	5.80275	2.47422	6.60094	5.37751	7.56163	7.43569	6.43543	5.82808	7.53288	7.28892	6.1896	4.35386	5.61655	4.9877	5.17295	4.45594	4.87857	4.97001	5.00218	4.18619	5.48478	5.02365	5.27552	4.57283	5.41215	5.15717	5.31647
CA209025-65-579	5.19067	6.77574	6.77076	8.0732	4.10479	4.92833	4.94203	4.99715	3.38184	5.92752	4.06941	4.96179	4.09047	4.64922	5.05417	3.9567	3.90816	5.0634	4.37288	4.78955	3.78333	NA	5.80542	3.55121	6.52798	5.17715	7.1906	7.02002	6.13963	5.85443	7.51331	7.12842	5.99967	4.10237	5.62335	4.69714	5.50188	4.42071	5.02663	4.85499	5.17284	4.93637	5.5868	5.03758	5.18066	4.634	5.30615	5.01914	5.26828
CA209025-65-438	5.48584	7.23143	6.20247	7.99301	4.37238	4.8431	4.90449	4.35195	2.86806	5.55673	4.04681	5.01876	3.84776	5.14828	4.53149	4.40454	3.63498	4.95601	4.36228	4.68374	3.65715	1.36173	5.94497	1.97772	6.73197	5.29331	7.16974	6.79714	6.03224	5.73433	7.64613	7.12343	5.97376	3.9976	5.58751	4.56687	5.18381	4.19822	4.74498	4.91956	5.10359	4.03423	5.53754	5.00105	5.32074	4.54643	5.43843	5.08766	5.31553
CA209025-65-437	4.26262	7.61661	6.82182	8.23882	4.74926	4.94525	4.94093	4.6239	NA	6.47761	4.81329	4.77133	4.21309	5.05186	4.55882	4.64094	3.94265	5.09999	4.90062	4.90794	3.70509	1.30103	5.78977	2.21748	6.67162	5.11259	7.38556	7.13409	6.01535	5.73449	7.3918	6.78728	5.79293	3.95866	5.4585	3.89454	5.29174	4.19443	4.58069	4.33893	4.54706	4.19198	5.19342	4.8909	4.96662	4.43103	5.14351	4.81129	5.2225
CA209025-65-300	4.93215	7.37372	6.7365	8.09889	4.88331	4.83735	4.96644	4.52342	2.52114	5.83519	4.60741	4.76593	3.88643	5.40335	4.73592	3.37365	3.61384	4.99598	4.2462	4.73056	3.61363	NA	5.77661	2.38917	6.79307	5.11102	7.33417	6.92138	5.87882	5.92256	7.69732	7.10961	5.99472	4.04017	6.01611	4.04618	5.35673	4.3365	4.94022	4.89494	5.10742	4.44872	5.47824	4.82483	5.09858	4.31587	5.0718	5.14041	5.17187
CA209025-64-846	6.39509	8.15256	6.49478	8.03577	4.18216	4.99691	4.73957	4.23722	NA	5.35316	4.10988	4.77276	3.92737	4.16465	4.27964	4.69973	2.93197	4.95063	5.56402	4.64433	3.00173	NA	5.52301	1.97313	6.56915	5.01133	7.20944	7.0945	5.98402	5.64126	7.56182	7.10701	5.81892	3.98529	5.3763	4.65844	5.00302	3.83168	4.77418	4.91328	5.31406	4.04474	5.84441	5.36691	5.62509	4.71396	5.77322	5.48803	5.25196
CA209025-64-663	5.71703	8.12079	6.59942	8.05772	4.72278	4.96528	4.81627	4.66612	2.95521	5.4686	4.62721	4.86721	3.60724	4.32269	4.62833	4.54384	3.98896	4.97814	5.36109	4.80864	3.07773	NA	5.26643	2.18469	6.55269	5.12504	7.1055	7.13885	6.09257	5.71611	7.48717	7.32093	5.74042	3.73127	5.5899	5.76703	5.05983	3.70475	4.38135	4.86883	5.00966	4.02808	5.57466	5.08184	5.25786	4.68081	5.43112	5.04833	5.36988
CA209025-62-78	NA	7.07537	6.48872	8.127	3.91323	4.96565	4.37335	4.2224	NA	5.81587	4.88532	4.80136	4.06089	4.9293	4.13213	4.23297	3.17811	4.95772	4.46572	4.82394	3.42765	NA	5.83981	4.41797	6.63375	5.14508	7.29656	6.79705	5.9593	5.53311	7.54381	6.92892	5.82486	4.03607	5.42631	4.4097	5.57549	3.78859	4.57208	4.7193	4.70842	4.05805	5.24229	4.79033	4.8337	4.49722	4.98456	4.65716	5.23834
CA209025-62-727	5.53644	7.81325	6.64268	8.16813	4.57575	5.01609	5.09273	4.67169	2.58659	5.89352	4.57396	4.96515	3.84273	4.90386	4.73769	4.44835	3.92189	5.24443	4.94963	4.8726	3.71383	1.11394	5.82574	2.33445	6.69265	5.26397	7.40129	6.91774	6.03921	5.8565	7.82156	7.22312	6.07234	4.31842	5.68736	4.63159	5.55749	4.34867	4.91341	4.81639	4.94187	4.44083	5.37606	4.9416	5.17443	4.5309	5.2248	5.08721	5.37877
CA209025-62-652	5.95037	7.46651	6.61051	7.94664	5.04401	5.12536	4.6629	3.5738	3.82217	5.89885	5.52724	5.2057	3.74155	4.74414	4.50018	4.08895	3.90747	5.2379	4.71412	4.78738	3.85285	1.36173	5.59785	2.13988	6.52302	5.16221	7.13401	6.70197	5.78472	5.72638	7.38867	6.84457	5.95415	4.22334	5.47952	4.87141	5.28135	3.62439	4.34635	4.58855	4.49032	4.25971	4.97896	4.7052	4.51549	4.63896	4.543	4.25317	5.18237
CA209025-62-602	5.40863	7.00015	6.74526	8.065	5.02857	4.96222	4.9375	4.95807	3.66969	6.20424	4.81091	5.05841	3.79253	5.12375	4.73637	4.02686	4.02547	5.15386	4.10568	4.68615	3.5088	NA	5.5903	2.53782	6.59187	5.19104	7.3645	7.19878	6.28442	5.98517	7.71275	7.47087	6.3245	4.24204	5.92102	4.91567	5.54441	4.61039	4.8727	5.06065	5.35274	4.46045	5.77109	5.22154	5.2928	4.57464	5.52322	5.18114	5.34641
CA209025-62-315	5.29641	8.38209	6.8869	8.19076	5.12966	4.94408	5.08469	4.43215	2.79309	6.10313	5.15019	4.93639	4.00736	4.65042	4.9057	4.85728	4.32758	5.18377	5.65186	4.78723	3.70749	NA	5.61127	2.91381	6.91083	5.22944	7.396	6.98566	5.92342	5.9923	7.66999	7.19884	5.95269	4.13287	5.68207	4.52441	5.4187	4.0412	5.1919	4.53214	4.64395	4.16935	5.10311	4.65852	4.77044	4.32824	4.92411	4.7115	5.21711
CA209025-62-108	NA	7.41465	6.75665	8.08193	3.48202	5.12443	4.81285	4.34189	NA	6.12979	5.09899	5.20132	4.15749	4.71053	4.12041	4.44397	3.93596	5.22446	4.5159	4.96531	3.84911	2.2833	5.75748	3.08063	6.65491	5.21945	7.05308	7.24984	6.32509	5.93089	7.5614	7.35517	5.63503	4.31542	5.63966	5.25298	5.10457	4.04809	5.3836	4.90405	5.14566	4.32081	5.5834	5.12844	5.41142	4.67241	5.5514	5.26164	5.41999
CA209025-61-218	5.80236	8.12222	6.55248	8.04951	3.75488	4.82526	4.858	3.94537	3.49982	5.81817	5.17628	4.94257	4.17952	4.83008	4.50052	4.00454	3.74139	4.8838	5.2825	4.80359	3.65408	NA	5.42819	NA	6.6869	5.2085	7.07083	6.62144	5.71407	5.65695	7.54341	7.11575	6.18956	3.96468	5.89861	4.54857	5.39423	4.13389	4.62243	4.83368	4.9777	4.63903	5.42629	4.84238	5.00467	4.34653	5.12927	4.75323	5.14826
CA209025-61-189	5.62231	7.26268	6.81835	7.85717	5.21887	5.02015	4.94394	4.52934	3.36884	6.18797	5.01468	5.20442	3.97206	4.93339	4.48354	4.08397	4.39291	5.15461	4.63307	4.69978	3.71122	NA	5.60171	1.95904	6.53584	5.24985	7.44164	6.80626	6.00469	6.02448	7.59406	7.17343	6.10409	4.08796	5.89979	4.72512	5.60063	4.45073	5.23292	4.75798	5.03525	4.51627	5.49766	5.01197	5.28621	4.35999	5.20317	5.20516	5.16583
CA209025-6-138	4.81365	7.39249	6.82224	8.20068	5.07754	4.78051	4.74721	4.85995	3.37254	6.08028	4.92603	4.77924	4.05342	4.96726	4.26202	3.63508	3.01199	5.01509	4.83652	4.66865	3.53782	NA	5.696	2.85065	6.5951	5.22235	7.02882	6.96565	5.86948	5.72766	7.64164	6.89341	5.91923	3.82659	5.59183	3.94978	5.10366	4.16236	4.80714	4.24601	4.12798	4.5092	4.83778	4.43098	4.4459	4.42027	4.45301	4.16891	5.07048
CA209025-59-691	5.64926	6.81614	6.68984	8.23521	4.56799	4.91137	4.93836	4.58239	NA	5.70765	4.75073	4.85904	4.15725	4.78712	4.14888	3.79337	3.52711	5.15761	4.43085	4.87551	3.64591	NA	5.76505	NA	6.62103	5.17209	7.29994	6.88999	5.846	5.73879	7.60058	7.07159	5.88771	4.16041	5.62074	4.6813	5.56729	3.96923	4.94258	4.73726	4.95788	4.36069	5.41061	4.96788	5.08635	4.58336	5.21442	4.69308	5.40524
CA209025-59-412	5.08804	7.5171	7.00304	8.1626	4.95084	5.05873	5.12789	4.68457	NA	5.7645	5.03185	4.9837	4.25157	5.43008	4.14681	4.42922	4.32263	5.22579	4.52587	4.96922	3.67979	1.64345	5.85205	2.86688	6.75032	5.21201	7.29882	6.87332	5.92229	5.87747	7.61246	7.09129	5.8332	4.20556	5.67861	4.63861	5.29181	3.8592	5.00297	5.58331	5.92566	4.60048	6.22743	5.31466	5.57309	4.75465	5.51722	5.22352	5.43834
CA209025-58-545	4.82758	6.82243	6.86212	8.14739	4.5793	5.01979	5.05275	5.23581	NA	5.86642	4.83493	5.15914	4.13504	4.84971	4.57053	3.98744	3.9248	5.167	4.32195	4.9031	3.94827	1.73239	5.74033	1.90849	6.58987	5.37696	7.19047	7.43287	6.3348	5.93643	7.64973	7.17065	6.03334	4.23646	5.68785	4.46367	5.51384	4.3512	5.03843	4.67904	4.98355	4.51676	5.49463	5.16239	5.15548	4.87701	5.43057	4.909	5.64998
CA209025-58-457	5.16993	6.98545	6.88402	8.06512	4.99238	5.06784	5.20722	5.00369	2.74115	5.98626	5.22006	5.10474	4.14993	5.0541	4.50024	3.37162	3.79386	5.25107	4.54064	4.69794	3.6602	5.73934	5.38543	2.64345	6.69526	5.22358	7.2781	7.15915	6.19043	5.97131	7.73638	7.19936	5.97785	4.32525	5.55817	4.52467	5.59785	4.4019	4.96029	4.87584	5.11844	4.49103	5.55229	5.01632	5.35478	4.55879	5.33896	4.78757	5.24592
CA209025-58-162	5.93986	7.51174	6.81818	8.128	5.07422	4.85159	4.97384	4.60271	2.44716	5.71995	4.74742	4.75834	3.97345	5.22081	4.25324	4.01144	2.67669	5.08025	5.13311	4.46926	3.98484	NA	5.58851	NA	6.54664	5.16267	7.29998	7.25769	6.20719	5.87242	7.59035	7.01359	5.94145	3.9735	5.61252	4.23325	5.32284	4.16906	4.95766	4.93021	5.24695	4.87588	5.72251	5.15972	5.18305	4.80585	5.36174	4.94741	5.45087
CA209025-56-592	5.12625	7.52924	6.55338	8.21521	2.5682	5.03917	4.89496	4.53199	NA	5.46457	3.83525	5.08679	4.18549	4.57943	3.92101	3.3483	3.55047	5.08634	4.75679	5.09593	3.55787	NA	5.25561	1.87506	6.61555	5.25512	7.01883	7.09472	6.01115	5.47712	7.61508	7.30281	5.972	3.90897	5.85365	5.68284	5.70196	4.31677	4.78526	5.0814	5.2244	4.20344	5.7197	5.18394	5.27455	4.64741	5.50087	5.08159	5.16394
CA209025-56-532	5.68454	8.21362	6.61016	8.21683	3.29092	4.90907	4.78072	4.60781	3.51295	5.51718	4.11664	4.52773	3.56891	5.05561	4.4942	4.72676	3.92044	4.97337	5.57704	4.62671	3.58659	NA	5.55408	2.42813	6.86448	5.21015	7.28412	7.15306	5.96322	5.81589	7.5618	6.81631	5.86657	3.70492	5.40164	4.15388	5.52894	3.8947	4.79052	4.37012	4.50981	4.03298	5.05702	4.63417	4.87274	4.20504	5.03639	4.57778	4.94046
CA209025-53-885	5.11169	6.7842	6.85127	8.04968	4.46768	5.15064	5.06492	4.87151	2.75664	5.94545	4.36752	5.27476	5.32999	4.82962	4.235	3.87105	4.19731	5.19042	4.42229	5.15936	4.05019	NA	5.41854	2.46389	6.61765	5.17958	7.33729	7.13797	5.93842	5.71527	7.61995	7.10023	6.07809	4.3618	5.79351	4.59745	5.3354	4.07298	4.75278	4.66056	4.8775	4.17493	5.27568	4.82271	5.11489	4.26394	5.02675	4.94638	5.19497
CA209025-53-595	5.54825	7.44223	6.18328	7.79528	4.7198	4.88887	4.87835	4.8869	3.78504	5.80137	4.97307	4.91729	5.19167	4.79709	3.78958	4.23897	3.72066	5.24629	4.69417	4.77466	3.79817	NA	5.57671	NA	6.76967	5.19499	7.21388	6.74125	5.8493	5.74222	7.56213	7.11827	5.93505	3.94763	5.86693	4.8544	5.4387	4.15106	4.74783	4.8807	4.95224	4.29246	5.34238	4.84789	5.16635	4.49175	5.14167	4.93084	5.28737
CA209025-53-1003	5.50172	6.77513	6.72821	7.9522	5.32213	5.03153	4.91983	4.90102	3.33945	6.09162	5.27724	4.81409	5.46289	5.20759	4.70173	2.38561	3.62521	5.20235	4.36998	4.85159	3.62284	NA	5.5729	1.76343	6.77219	5.28408	7.17663	6.89003	5.9245	5.66968	7.55168	7.19911	5.78265	3.87743	5.42299	5.13432	5.19044	3.79183	4.56574	4.9978	5.21123	4.4061	5.59645	5.10563	5.36517	4.74269	5.38429	5.24877	5.38097
CA209025-50-825	5.98905	8.40156	6.635	8.0882	4.86786	5.02819	5.02515	4.40753	2.8293	6.35566	4.93637	4.75558	3.80188	4.93689	4.64548	4.10127	3.46195	4.88417	5.73837	4.7816	3.54295	NA	5.55303	2.13988	6.6742	5.22829	7.04547	7.12725	6.02642	5.88188	7.66423	7.17917	6.0515	4.08497	5.89572	4.53363	5.39793	4.19156	5.15373	5.0294	5.18231	4.95605	5.6193	5.06592	5.23336	4.67598	5.21871	4.93184	5.38484
CA209025-50-426	5.22376	6.92194	6.8763	8.11209	4.85771	4.96978	4.89603	4.75704	3.36791	6.76313	5.07647	4.88427	4.01741	4.874	5.07017	4.45486	3.91429	5.04209	4.44159	5.06829	3.65849	NA	5.83118	2.26951	6.74164	5.35736	7.15369	6.99738	5.8981	5.88326	7.65433	7.05325	6.05118	4.19187	5.99577	4.56365	5.45283	4.29195	4.75034	4.8032	4.94391	4.5878	5.36122	4.93501	4.9764	4.6483	5.03765	4.718	5.33253
CA209025-50-281	5.44781	7.71979	6.32899	8.07313	4.56953	4.83257	4.74291	4.90584	3.43981	5.78123	5.15054	4.47701	3.69819	4.69639	4.56017	3.80428	3.42439	4.9401	5.24459	4.5598	3.25696	NA	5.25135	2.20412	6.51377	5.06156	7.15636	7.25992	6.26983	5.51432	7.53718	6.88802	5.71803	3.70467	5.39849	4.56751	5.27832	3.80482	4.39324	4.67227	4.75549	4.09851	5.25527	4.81237	4.99861	4.47616	5.12583	4.67648	5.19219
CA209025-5-662	5.91608	6.90234	6.71134	8.44107	4.95072	4.98927	4.91122	4.69496	2.80072	6.2536	4.46428	4.6887	4.10065	5.0265	4.38025	3.99642	2.9154	5.00683	4.54791	4.77398	3.75974	NA	5.54381	2.12057	6.78672	5.28032	7.30806	6.84451	5.85471	5.87389	7.60438	6.97783	6.15549	4.08881	5.87301	4.58256	5.8136	4.17551	4.6657	4.85081	4.93752	4.64464	5.39273	5.08366	5.10132	4.7042	5.09189	4.65193	5.29476
CA209025-5-538	4.50564	6.79012	6.85255	8.2586	4.34934	4.96859	5.01783	4.90561	3.88835	5.76794	5.34714	4.82533	3.77503	4.5155	4.61569	4.41789	3.5382	5.15106	4.28874	4.7839	3.58229	NA	5.20298	2.11059	6.62054	5.2157	7.4511	6.9874	6.17323	5.79102	7.64634	7.30557	5.99362	3.89746	5.52846	5.04975	5.37172	4.35007	4.95611	4.86998	5.01347	4.85091	5.54824	5.12111	5.3261	4.86239	5.3284	4.78868	5.4101
CA209025-5-35	6.22455	8.24672	6.80115	7.95972	4.85755	5.0448	4.98794	4.23917	3.08279	6.32967	5.3995	4.95654	3.65011	4.53596	4.47532	3.96816	4.07185	4.92126	5.69397	4.76802	3.56015	NA	5.30397	2.46982	6.63127	5.10139	7.2749	6.71387	5.55199	5.87183	7.61825	7.16309	5.92338	4.10554	5.58789	4.81401	5.3251	4.20602	4.83931	4.85791	5.00445	4.52799	5.50137	4.97394	5.25064	4.59522	5.15286	4.86759	5.09528
CA209025-49-975	5.74185	8.18654	7.10421	8.02091	5.01531	5.05003	5.36011	5.18748	3.58961	6.04485	4.6996	5.16304	5.6836	4.58937	4.71675	3.93972	4.29835	5.2173	5.58484	4.91426	3.20194	NA	5.38709	2.57978	6.84789	5.17237	7.50828	6.81151	5.7949	6.00263	7.54963	7.41147	5.96052	4.28601	5.81528	5.60013	5.6825	4.51219	5.12672	5.34031	5.91861	4.65655	6.32901	5.63924	5.84236	4.84761	5.76589	5.58289	5.2442
CA209025-48-502	4.73887	7.4221	6.59392	7.95929	4.68441	5.01481	4.83062	4.6867	3.53631	5.76919	4.52092	5.1654	3.36342	5.46148	4.82498	4.71689	3.93475	4.99158	4.55394	4.87634	3.70088	NA	5.9412	NA	6.7132	5.14874	7.37783	6.80667	5.93756	6.10702	7.48539	7.00416	6.26158	4.17742	5.78751	4.37838	5.33127	4.03543	4.57513	4.76662	4.98014	4.90691	5.35632	4.80117	4.92439	4.5974	4.93558	4.53667	5.21513
CA209025-47-860	5.636	7.59868	6.91037	8.00297	4.9669	5.00456	4.89938	4.79888	3.48101	5.80652	5.15788	4.99232	5.30296	4.57585	5.39322	3.70808	3.41162	4.96115	4.93686	4.78638	3.67413	NA	5.44907	1.38021	6.50202	5.19452	7.30269	7.11655	5.94834	5.73413	7.54483	7.0093	5.82457	4.02938	5.47498	4.61406	5.0463	4.347	4.58276	4.62193	4.7938	4.31677	5.26388	4.85863	5.00464	4.55549	4.95132	4.71216	5.29938
CA209025-47-1037	5.00399	6.44792	6.91762	8.06645	4.82146	4.92549	4.89391	4.79588	4.38308	5.88797	4.50305	4.69018	5.57101	4.60954	4.50435	4.22603	4.3122	5.21467	4.07313	4.70209	3.31048	NA	5.62281	NA	6.54856	5.17049	7.2836	7.12194	6.06502	5.80519	7.46974	7.00251	5.87883	3.93616	5.42108	4.89746	5.45328	4.49422	4.56536	4.69699	4.91376	4.65087	5.37233	5.03456	5.19235	4.70148	5.12724	5.10514	5.27028
CA209025-44-464	5.34696	7.74328	6.69261	8.09761	4.48831	4.89006	4.92974	5.02794	3.3668	6.33832	4.67344	4.88652	5.46374	4.20938	4.61748	4.41446	3.78075	5.06484	5.24728	4.6893	3.2907	NA	5.47689	NA	6.69438	5.13386	7.35395	7.51213	6.4848	5.90037	7.5733	7.12035	6.01029	3.99647	5.64359	4.59846	5.40538	4.32566	4.95207	4.89346	5.32936	4.45128	5.70477	5.07478	5.26214	4.46389	5.24429	5.13719	5.31549
CA209025-44-1009	5.47485	7.38138	6.7411	8.14257	4.79772	4.95155	4.87764	4.63475	3.07408	5.58913	4.85062	4.79935	5.29176	4.2257	4.90566	4.28673	2.97128	4.95728	4.83965	4.73526	3.63589	NA	5.50122	NA	6.64474	5.12315	7.36629	6.91801	6.0067	5.84132	7.46864	7.13579	5.73867	3.89221	5.38249	4.7318	5.2667	3.96928	4.5528	4.73381	4.89791	4.10752	5.42337	5.0647	5.31002	4.58895	5.34388	5.18861	5.34009
CA209025-43-931	5.25113	6.74144	6.8576	7.84187	5.23021	5.09563	4.91519	4.95452	3.8262	6.27273	5.07659	5.12439	5.43653	4.84426	5.3767	2.79796	3.28556	4.98025	4.2948	4.62794	3.43775	2.05308	5.46505	NA	6.5082	5.13726	7.22379	6.85339	5.87638	5.75152	7.6132	7.16306	5.90717	3.90956	5.72321	4.73361	5.20195	4.14408	4.85011	4.82561	5.16995	4.28814	5.55546	5.0192	5.2792	4.67435	5.22422	5.12747	5.39988
CA209025-43-917	5.89629	6.95218	6.7709	8.03905	2.07918	5.05786	4.86366	4.92397	2.20683	5.48013	4.52013	4.93831	5.4884	4.44902	4.66767	3.81928	3.30792	4.84687	4.67977	4.97716	3.34203	NA	5.20814	1.95424	6.6327	5.10077	7.21154	6.75853	5.68565	5.69557	7.55508	6.99119	5.87549	4.25924	5.36426	4.87694	5.14086	4.27791	4.55393	4.72596	5.06614	4.57507	5.52212	5.09989	5.31103	4.53349	5.21146	5.12413	5.21159
CA209025-43-897	5.35533	7.24059	6.77893	7.88283	5.6233	5.04186	5.04199	4.69681	3.65089	6.26805	5.01201	5.17409	5.60119	5.13894	4.97421	4.34082	4.0421	5.10877	4.4077	4.74965	3.68079	NA	5.51133	2.35411	6.58709	5.14392	7.11471	6.7786	5.86809	5.87579	7.61832	7.31072	5.89774	4.14345	5.77074	4.98435	5.48008	4.25993	4.78711	4.97866	4.98587	4.27889	5.37781	5.02944	5.38259	4.53622	5.3003	5.24076	5.22974
CA209025-43-787	5.89268	7.15824	6.76108	8.05621	3.48287	5.06627	4.97347	4.82034	4.32748	6.1133	3.7439	4.88777	5.42374	4.57635	4.6985	4.38351	4.2504	5.03899	4.82816	4.82277	3.85667	NA	5.57242	1.62325	6.75661	5.19652	7.37524	6.88288	5.71036	5.75683	7.47175	6.81837	5.66758	4.00698	5.63694	4.04712	5.24285	4.07188	4.70995	4.42397	4.75635	4.20666	5.22283	4.61218	4.94233	4.25125	4.85809	4.74281	5.08025
CA209025-43-605	5.59468	5.95878	6.70688	8.08473	5.49035	4.93367	4.9357	5.49993	NA	6.44457	4.93651	5.03773	5.5673	4.19736	5.34919	4.45229	3.91782	5.10334	3.68386	4.87071	3.69609	NA	5.67558	NA	6.79406	5.42245	6.93524	6.80526	5.6731	5.87277	7.57939	6.90583	5.93234	4.22745	5.58319	3.85376	5.2073	2.86392	5.00561	5.03151	5.22031	4.10411	5.38863	4.51681	4.71726	4.19667	4.59086	4.48441	5.08137
CA209025-42-962	4.78743	7.0234	6.74683	8.15163	5.21485	4.92145	5.01877	4.995	3.51865	5.75704	5.32113	4.77864	5.37111	5.25142	4.57505	3.89581	3.43473	5.04227	4.71283	4.8218	3.60606	NA	5.41358	NA	6.61834	5.15686	7.3575	7.2202	6.15917	5.81784	7.52243	6.92667	5.86237	3.90763	5.78174	4.46605	5.3507	4.38092	4.63617	4.70244	5.02334	4.25305	5.45939	5.00167	5.17894	4.57162	5.09904	4.98893	5.33249
CA209025-42-959	5.76227	7.09457	6.70598	7.8931	NA	5.09	4.88026	4.62681	3.2971	5.90954	3.58524	5.10418	5.30031	4.60818	4.71967	2.79449	3.86076	5.16226	4.48087	4.8772	3.49024	NA	5.36328	1.79934	6.58545	5.22777	7.21047	7.09465	6.00865	5.78145	7.48267	7.35273	5.55498	4.13561	5.94857	5.31019	4.95756	3.50961	4.7295	4.98877	5.18841	4.0404	5.66308	5.24635	5.4897	4.82048	5.55863	5.41865	5.52296
CA209025-42-89	5.83405	8.29589	6.71881	8.2903	5.35344	4.96475	5.00997	4.71106	3.34183	6.10493	5.25195	5.06511	5.81521	5.58377	5.15814	4.50084	4.29398	5.13165	5.7205	4.74627	3.86177	NA	5.70157	NA	6.79769	5.26232	7.20844	7.01896	5.92354	5.99718	7.64747	7.33293	5.78838	3.98695	5.51366	4.97285	5.31184	4.34118	5.05214	4.43003	4.63059	4.78584	5.15786	4.87202	4.8856	4.68532	4.95152	4.93791	5.28763
CA209025-42-45	5.79956	8.24326	6.84097	7.99665	5.02515	4.93583	4.78989	4.4434	3.53403	5.73696	4.95052	4.8956	5.63589	4.80718	4.58759	4.69595	3.576	5.0215	5.5384	4.84139	3.3995	NA	5.39641	1.39794	6.66987	5.02136	7.47675	7.03003	5.94656	5.86441	7.55688	7.06008	5.77695	4.06621	5.33152	4.62555	4.79341	3.18355	4.44317	4.7011	4.98735	4.17114	5.36812	4.84023	5.04335	4.43651	5.04402	4.93948	5.2461
CA209025-42-441	4.95237	6.65414	7.006	8.37725	5.56868	4.95438	4.91663	5.01239	2.95713	5.72741	5.28144	5.04184	5.43367	5.41584	4.76215	4.08182	3.73223	5.2101	4.03491	4.7309	3.5978	NA	5.53222	2.14301	6.80592	5.35738	7.26454	7.24239	6.14284	5.79838	7.79204	7.18806	6.28754	4.13542	5.87305	4.71714	5.5687	4.24229	4.80625	4.86922	4.85766	4.2682	5.2879	5.13562	5.10996	4.80044	5.11725	4.9098	5.34031
CA209025-42-1058	6.3444	8.18021	6.80152	8.079	5.32413	4.87599	4.99504	4.82442	3.40364	5.83875	5.6615	4.79561	5.09306	5.19248	4.37743	3.96881	3.87134	4.9578	5.56089	4.80053	3.54728	NA	5.21917	NA	6.83166	5.29943	7.32913	6.88802	5.81099	5.7866	7.51081	6.90142	5.85715	4.11982	5.57269	4.39396	5.21046	3.97946	4.6101	4.58709	4.90507	4.45923	5.36638	4.99571	5.27409	4.41997	5.11585	4.85477	5.12006
CA209025-42-1051	7.87464	8.11646	6.66938	8.11234	4.8657	5.06561	4.90753	4.75547	2.51587	6.14079	4.6583	5.01653	5.33435	4.83612	4.82694	4.36633	3.75174	4.95976	5.67175	4.72385	3.12646	NA	5.31443	2.21748	6.77668	5.10956	7.08126	6.97917	5.89019	5.80519	7.48246	7.02307	5.73731	4.07668	5.24602	4.78723	5.19363	3.87622	4.72572	4.68278	4.85859	4.18401	5.32779	4.95141	5.16982	4.52188	5.18077	5.12233	5.25695
CA209025-41-980	NA	7.51656	6.69552	8.09988	4.77246	4.9099	4.78484	4.88889	2.4624	6.12454	5.30839	4.89945	5.34981	4.36261	4.94771	4.17716	3.9208	4.96222	4.94126	4.70687	3.45025	NA	5.50454	1.92428	6.53349	5.18438	7.20499	7.21503	6.15469	5.87175	7.55368	7.09778	5.9075	3.91142	5.70334	4.54638	5.21709	4.10051	4.80067	4.72325	5.10231	4.3195	5.52474	4.95606	5.05536	4.47708	5.10568	4.89965	5.26994
CA209025-41-924	6.0722	8.01288	6.77469	8.17104	4.36325	5.02617	4.9595	5.36039	3.48401	5.566	4.35328	5.00051	5.68908	4.77888	5.48815	4.38166	4.10106	5.13218	5.56104	4.70755	3.89337	1.83885	5.50518	1.74819	6.64198	5.31449	7.39177	6.91312	5.7072	5.87708	7.49647	6.88957	5.96145	4.11836	5.61498	4.53679	5.93904	4.14114	4.69017	4.61172	4.88529	4.61763	5.32124	4.84583	5.20913	4.47516	4.84536	4.75578	5.06878
CA209025-41-456	5.06344	6.81724	6.88483	7.88608	4.49396	5.00088	4.95224	4.32323	3.46672	6.18935	5.57371	5.37622	5.39781	5.22587	5.7703	3.39058	4.15755	5.29587	4.38503	4.75397	3.62778	5.6238	5.41758	2.61805	6.64353	5.02988	7.41952	6.93566	6.12125	5.62886	7.09431	6.99382	5.1527	3.96152	5.7244	5.18156	4.79641	4.24753	4.55446	4.87919	5.13121	4.6273	5.66117	5.3613	5.48613	4.99516	5.60678	5.3811	5.52497
CA209025-41-455	4.65554	7.44602	6.88474	8.08118	5.28762	5.01439	5.05824	4.84718	3.77386	5.89722	5.21795	4.99451	5.44313	5.01299	4.85838	4.63939	4.12034	5.07877	5.07327	4.85511	3.83219	1.50515	5.30399	2.09342	6.77512	5.29032	7.4077	7.0995	6.06924	5.99186	7.68274	7.04127	6.14934	4.01094	6.03276	4.52818	5.50795	4.35419	4.81812	4.81022	5.06083	4.53224	5.47898	5.0055	5.1469	4.5936	5.04447	4.94051	5.15052
CA209025-4-731	6.09915	7.09164	5.94352	7.55367	NA	5.34679	5.01436	4.53316	NA	5.47179	3.29776	5.72295	3.95583	5.03804	4.02918	2.37107	2.39445	5.31897	4.74835	5.14289	3.26951	NA	5.49735	4.57757	6.69258	5.0885	7.39803	6.40638	5.82581	5.65928	7.48338	7.63793	5.95824	4.38061	5.86143	6.29873	6.16168	4.33363	4.62101	5.24038	5.37054	4.3383	5.88103	5.35452	5.60364	4.86354	5.52477	5.12264	5.23912
CA209025-4-533	5.00671	6.70279	6.81048	8.07068	4.67706	4.92249	4.83632	4.4207	3.7145	5.98655	4.44629	4.91552	4.06277	4.60808	4.14603	3.75815	4.15217	4.98452	4.17785	4.59913	3.76012	NA	5.61689	NA	6.79723	5.22498	7.38713	7.0122	5.98571	5.88211	7.65644	7.10644	5.93915	4.13101	5.5896	4.24947	5.18571	3.5392	4.99844	4.7252	4.7956	4.19681	5.26226	4.88101	4.89999	4.55161	5.12387	4.76034	5.2557
CA209025-4-43	5.56919	7.90269	6.75181	8.02783	5.52853	5.06936	4.9598	4.68452	2.1959	5.84041	5.32785	4.99444	3.45576	4.53672	4.68771	3.57807	3.60293	4.87908	5.32879	4.84183	3.58365	NA	5.38189	2.32222	6.6637	5.03534	7.03684	6.8959	5.77789	5.94852	7.70126	7.10354	5.90491	4.13069	5.58274	4.62792	5.17145	3.99996	4.98678	4.77363	5.07937	4.2236	5.55107	5.07105	5.20437	4.41656	5.188	4.9943	5.03175
CA209025-4-313	5.07586	5.30936	6.57739	7.9411	1.6721	5.0154	4.85182	4.6603	2.9284	5.57161	3.94483	4.87061	3.70243	3.63749	4.26616	3.77859	1.91908	4.88012	3.84522	4.99336	3.28914	NA	5.50182	2.44716	6.70204	5.20851	7.21571	6.7226	5.9196	5.74751	7.65758	7.08845	6.09426	4.05262	5.7589	4.83102	5.48797	4.16979	4.55519	5.06349	5.13916	4.17878	5.62784	5.14067	5.37789	4.65729	5.34121	5.1008	5.18018
CA209025-39-749	5.28964	7.1218	6.82268	8.08621	5.20087	4.99331	4.86894	4.84691	2.51455	6.29296	4.97505	5.06166	4.23649	4.92247	4.74498	3.66191	4.17432	5.04595	4.44741	4.78008	4.1778	NA	5.33132	2.64345	6.52248	5.33876	7.3174	6.98203	5.90473	5.9754	7.66526	7.10031	6.14423	3.90811	5.88466	5.09462	5.46347	4.64583	4.83634	4.86846	4.45452	4.35382	4.93735	4.4907	4.52758	4.35633	4.47126	4.29252	5.31215
CA209025-39-220	5.78034	7.67108	6.81196	8.05358	5.15908	4.98072	4.96678	4.49916	2.02531	5.55294	5.13294	4.95353	3.67321	4.39568	4.59036	4.28382	3.66106	4.91716	5.20239	4.80468	3.39463	NA	5.3292	2.51983	6.66024	5.22425	7.34153	7.00274	6.1429	5.9838	7.48626	7.23552	5.74605	3.8012	5.3503	4.97728	5.179	3.99791	5.03241	4.83157	5.1182	4.8257	5.63261	5.28919	5.46836	4.86219	5.58742	5.19207	5.53375
CA209025-39-133	6.10602	7.6554	6.38004	8.08136	5.03096	4.89281	4.75673	4.56698	3.16879	6.57773	5.29734	4.71768	4.13707	4.85098	4.35997	4.40946	3.01199	4.90299	5.25651	4.78509	3.8512	NA	5.5482	1.85126	6.71508	5.09296	7.22088	6.78072	5.87887	5.68112	7.5299	7.12304	5.96141	3.95211	5.44184	4.66493	5.31277	4.07773	4.39618	4.69921	4.70308	4.21667	5.18538	4.79458	4.90901	4.5887	5.04696	4.68956	5.19374
CA209025-38-514	5.15166	7.05875	6.80353	8.05859	4.88398	4.92182	4.96235	4.63014	2.72916	6.21571	4.71494	5.15647	3.67779	5.21993	4.83842	4.04937	4.05415	5.06442	4.52355	4.71622	3.90184	NA	5.58933	2.3962	6.65022	5.18289	7.3141	6.92958	5.83942	5.84346	7.66876	7.20767	6.06605	4.18153	5.82694	4.72207	5.53936	4.57835	4.98405	4.76167	4.89694	4.4331	5.36322	4.9844	5.09	4.72094	5.1353	4.88377	5.45104
CA209025-38-430	5.00723	7.20516	6.69247	8.19573	4.28087	4.89435	4.9447	4.87277	3.93892	5.59787	5.35642	4.89984	4.00582	4.51545	4.5818	4.01339	NA	5.06169	4.80232	4.90377	3.63215	NA	5.58868	1.66276	6.65148	5.25939	7.51086	6.94298	6.21548	5.83487	7.69747	7.10873	5.97851	4.05774	5.64355	4.2971	5.34719	4.30799	4.70087	4.89216	5.04715	4.56409	5.52062	5.02705	5.27669	4.64587	5.28605	4.98949	5.32271
CA209025-37-18	5.20229	7.85324	6.94782	8.24398	5.03338	5.08308	4.93526	4.60899	2.99432	5.69982	5.00225	5.00744	4.03949	4.95548	4.06648	4.85793	3.95636	5.11809	5.14559	4.84453	3.66567	NA	5.62798	1.53148	6.62633	5.28239	7.25376	6.87968	5.94974	5.79464	7.50079	7.10105	5.99574	4.14635	5.73388	5.09803	5.38214	4.23754	4.55256	4.91244	5.01689	4.40882	5.47528	4.95153	5.11041	4.62211	5.28547	5.06311	5.26094
CA209025-36-310	5.82657	7.63528	6.54009	7.96683	5.06419	5.06286	4.94828	4.41047	2.11059	5.60682	4.83669	5.0932	3.66773	4.31014	4.41115	2.03342	3.43329	5.12912	5.09302	4.90572	3.31027	NA	5.35736	2.41664	6.74371	5.18865	7.06875	6.7682	5.8232	5.72462	7.65365	7.36285	5.90954	4.07196	5.72449	5.13731	5.33974	4.01038	4.83346	5.46479	5.72345	4.19162	6.20039	5.48768	5.42884	4.79635	5.72419	5.21586	5.15236
CA209025-35-332	5.54966	7.60168	6.90443	7.98914	4.86012	5.11049	5.00902	4.39644	2.39967	5.99771	4.43561	4.81098	3.44948	4.42416	4.16548	4.35365	4.17333	5.12031	5.26632	5.01562	3.40157	NA	5.52454	2.15534	6.79068	5.10919	7.26104	7.08467	6.05002	5.80082	7.60137	6.89331	6.01712	3.93176	5.53516	4.65438	5.2755	4.16441	4.94192	4.62072	4.93524	4.29048	5.49854	4.99202	5.32569	4.43266	5.34685	5.02108	5.21514
CA209025-33-670	4.88986	5.71058	6.63487	8.01043	4.85972	4.90635	4.44195	4.60409	3.55522	5.4417	5.34666	4.80427	3.66894	5.12811	4.58354	4.45965	3.79893	4.96631	3.3813	4.60351	3.3032	NA	5.91282	2.549	6.63633	5.16203	7.30316	7.30765	6.26064	5.79596	7.5254	7.24104	5.7817	3.78383	5.45491	5.09506	5.29039	3.44232	4.99626	4.77146	5.05929	4.55751	5.58134	5.16615	5.28022	4.75186	5.43072	4.96556	5.49953
CA209025-33-6	6.08921	7.49236	6.84943	8.15136	4.71807	5.10427	4.93883	4.89303	2.68842	6.2258	4.49135	5.12905	4.97293	4.55781	4.93277	4.55111	3.97442	5.10506	4.69959	4.84987	3.69923	NA	5.45186	2.30963	6.63762	5.11189	7.21659	7.01834	5.96204	5.77882	7.6028	7.15507	6.17984	4.04021	5.70305	5.28584	5.40848	4.4931	4.84211	4.88626	5.12135	4.50308	5.60965	5.22004	5.24707	4.95087	5.31081	4.94994	5.46899
CA209025-33-29	5.46976	6.88169	6.78621	7.94603	4.56726	4.94365	4.97877	4.91015	3.47625	5.94035	4.72425	4.93554	4.12031	5.68786	4.71857	4.00749	3.96246	5.17654	4.3889	4.7493	3.34967	6.00626	5.60596	2.29226	6.67725	5.13692	7.29306	6.9073	5.79094	5.89096	7.68951	7.22598	6.30802	4.26069	5.98806	4.94882	5.50635	4.39155	4.85602	5.05728	5.21208	4.66887	5.68363	5.18122	5.30548	4.81663	5.26003	4.88104	5.4329
CA209025-33-250	5.2363	7.49124	6.84015	8.1082	4.60181	4.9196	4.98054	4.97666	NA	6.27267	5.4221	4.90654	4.10643	4.87003	4.56541	4.27159	4.24055	5.1533	4.51692	4.9598	3.62839	NA	5.99281	1.59106	6.66304	5.28678	7.24472	6.90283	5.90144	6.00399	7.82141	7.28371	6.16633	4.38925	5.84369	4.80961	5.53138	4.29994	5.03102	4.99498	5.28192	4.57123	5.73127	5.27871	5.38365	4.75961	5.4152	5.07188	5.50285
CA209025-31-421	5.79214	7.16238	6.59927	7.97898	4.57665	5.04788	5.08732	4.47048	3.17696	6.14454	4.65141	5.2239	5.36584	5.78405	4.50286	4.09363	2.86747	5.12696	4.5178	4.94987	3.5605	NA	5.59339	1.85733	6.79136	5.16488	7.30904	6.73567	5.60755	5.8886	7.50125	6.98926	5.95919	4.04127	5.69855	4.92884	5.36649	4.05649	4.93807	4.78505	5.06583	4.52827	5.5334	5.0992	5.22957	4.63944	5.24463	5.09959	5.24209
CA209025-30-639	5.11092	6.95567	6.72188	7.98216	4.51247	5.01988	4.81661	4.70708	1.83885	6.68068	5.07547	4.99663	5.39594	5.20833	4.77465	4.21275	4.26179	5.1097	4.53586	4.89131	3.5977	NA	5.48451	2.08636	6.71164	5.14166	7.39041	7.52248	6.33263	5.94362	7.74149	7.09857	6.04302	4.10568	6.00199	4.35624	5.42297	4.39175	5.24235	4.58788	4.55584	4.19438	5.06112	4.66386	4.74624	4.32634	4.77486	4.54113	4.95219
CA209025-30-419	5.96537	7.67209	6.48965	8.09157	4.99624	4.93263	4.75307	4.65094	3.35488	6.27498	4.74488	4.76939	5.23453	4.1246	4.91137	NA	3.53403	4.92185	5.22128	4.69374	3.58816	NA	5.50722	1.88081	6.72278	5.15907	7.27243	6.62561	5.42903	5.83051	7.72359	7.07673	6.14399	3.9343	5.87552	4.53111	5.69494	4.35803	4.6786	4.70901	4.56271	4.15842	4.96662	4.51191	4.87543	4.24276	4.69503	4.59312	5.05695
CA209025-29-68	5.71318	7.34677	6.64286	7.90292	4.04661	5.01508	4.88871	4.86763	3.79511	5.76874	4.4607	4.81788	5.39246	4.92173	4.41288	4.07026	3.20602	5.00595	4.68614	4.86161	3.47232	NA	5.70609	NA	6.69783	4.97457	7.18701	6.61249	5.46651	5.63449	7.41267	7.25407	5.69102	4.22019	5.60349	5.22693	5.09079	4.01208	4.67539	4.95875	5.17647	4.41184	5.55414	5.09022	5.28202	4.78564	5.42292	5.2281	5.50268
CA209025-29-601	6.22464	7.57497	7.00076	7.97629	4.68537	5.04362	5.02056	4.80336	3.3483	5.58519	5.06273	4.99997	5.12912	5.49649	4.56148	4.96712	4.51967	5.051	5.10337	4.89471	3.65205	NA	5.40016	NA	6.6708	5.04009	7.29208	7.01292	5.94923	5.87125	7.46465	6.92737	5.86801	4.20011	5.55621	4.57281	5.20649	3.97804	4.93067	4.37543	4.80329	4.36059	5.34126	5.00929	5.17877	4.42602	5.15655	5.11611	5.06865
CA209025-29-51	5.78022	8.22967	6.84434	7.8862	5.69634	5.1829	5.26505	4.85281	3.61395	6.19963	5.2518	5.55662	5.36751	5.21403	4.82955	4.04532	4.62891	5.26549	5.63172	4.82113	3.61899	3.58512	5.24128	2.34439	6.77434	5.20195	7.42003	7.01405	5.98943	6.08382	7.66931	7.39628	5.914	4.37086	6.27692	5.01479	5.48797	4.42732	5.27429	5.29923	5.57332	4.5922	5.96545	5.38003	5.75484	4.75254	5.67302	5.62774	5.35772
CA209025-29-486	5.02551	7.47307	6.85275	8.03872	4.60927	4.97439	4.85575	4.81023	3.6721	6.04338	5.17838	5.01375	5.1344	4.5936	4.70622	4.39336	4.44557	4.99049	5.02429	4.78721	3.68753	2.28556	5.4217	1.716	6.71915	5.13323	7.41537	7.17843	6.14819	5.95962	7.69597	7.04213	5.98958	4.0728	5.63624	4.35394	5.45517	4.45307	4.9527	4.48088	4.60559	4.13574	5.04176	4.82534	4.96851	4.33921	4.80621	4.75266	5.21262
CA209025-29-4	4.98246	7.53027	6.70359	8.12311	4.65772	5.01258	4.89174	4.99355	3.57657	5.78178	4.93166	4.65887	5.38568	4.46727	5.21894	2.98363	3.32243	4.85803	5.13403	4.85849	3.3831	NA	5.27333	2.07918	6.77207	5.1255	7.30218	6.8093	5.61729	5.83081	7.63793	7.00068	6.01039	3.82256	5.799	4.6445	5.57622	4.48024	4.73394	4.91527	5.17613	4.65127	5.58659	5.16405	5.28392	4.68396	5.17749	5.11413	5.18013
CA209025-29-312	5.94712	8.19796	6.27363	7.77831	4.27967	5.07397	4.90938	4.30578	2.26717	5.42821	4.74221	4.70296	5.08751	4.29552	4.2553	4.21389	3.12646	5.00036	5.73645	4.94307	3.10958	NA	5.36779	NA	6.49936	4.96959	7.12462	6.81648	5.74045	5.52674	7.45844	7.06768	5.77227	3.92993	5.29694	4.84692	4.87258	3.52453	4.17464	4.82679	4.81139	4.17056	5.38836	4.96251	5.29283	4.57162	5.30142	5.14168	5.00049
CA209025-28-584	5.70186	7.63299	6.79558	8.14755	NA	5.01322	4.92083	4.83095	2.63649	5.69492	1.38021	4.96233	5.35375	4.67874	5.81599	3.96956	3.81171	5.04808	5.0989	4.87518	3.745	NA	5.34654	1.93952	6.55352	5.11928	7.34703	7.15504	6.03847	5.84786	7.56223	7.17343	5.87281	4.0391	5.55658	5.0175	5.45365	4.06483	5.22618	4.87581	5.23381	4.37672	5.66575	5.24862	5.48188	4.72413	5.50962	5.47626	5.36548
CA209025-27-513	4.43045	7.27846	6.68037	8.00052	5.10773	4.94404	4.90666	4.43098	3.46374	5.69778	5.34248	5.20034	5.18404	4.85428	5.04596	3.71642	4.15881	5.06455	4.67824	4.81426	3.66096	1.716	5.34317	1.59106	6.71282	5.24644	7.27759	7.04821	5.99837	5.95174	7.52679	7.07961	5.87606	4.14442	5.72491	5.13705	5.27624	4.17551	4.47035	4.6806	4.74932	4.16209	5.13082	4.69827	4.97574	4.29148	4.84813	4.93932	5.06301
CA209025-25-947	5.43544	7.57831	7.00784	7.9276	4.83025	5.16786	5.10469	4.83189	2.37291	6.25863	4.99089	5.34694	5.19863	5.49395	4.4019	3.1452	3.99291	5.31888	4.89832	4.92604	3.79934	NA	5.3407	2.32222	6.48293	4.99782	7.58345	7.03592	6.00011	5.88832	7.38534	6.94939	5.67349	4.21698	5.44642	4.88223	4.89961	3.48202	5.05879	4.77938	5.20931	4.256	5.71798	5.27673	5.36698	4.62654	5.36673	5.2464	5.08181
CA209025-25-202	5.05225	7.53744	6.57893	8.11688	3.72892	4.82525	4.80478	4.44705	NA	5.47218	4.30177	4.78367	5.1516	4.55457	4.63336	4.2307	3.61878	4.88054	4.9379	4.85222	3.48643	NA	5.72805	1.54407	6.68142	5.01394	7.33629	6.61746	5.67045	5.79216	7.5843	6.93403	6.03051	4.03615	5.60684	4.28538	5.20355	4.06051	4.42182	4.68241	4.759	4.43167	5.23355	4.87423	5.03809	4.54639	4.98686	4.95653	5.32286
CA209025-25-135	5.10707	8.15686	6.4972	8.10614	4.8859	4.93821	4.895	4.38014	3.08884	5.39192	4.4878	4.65152	4.677	5.0403	4.61008	4.38245	3.13862	4.87689	5.44318	4.7492	3.33244	NA	5.46941	2.05308	6.69143	5.11252	7.23255	6.89122	5.93719	5.82939	7.575	7.09162	5.88363	4.00907	5.31154	4.93221	5.26875	3.98717	4.84356	4.83742	5.06477	4.18614	5.57708	5.1639	5.31105	4.78615	5.3435	5.14681	5.38903
CA209025-25-1028	5.95282	7.70041	6.87494	8.06337	4.73499	5.15505	4.99414	4.80092	3.13258	5.46542	4.23734	5.08883	5.16408	5.29418	4.40278	3.7344	3.95274	5.1048	5.32751	4.90996	3.69161	NA	5.34926	NA	6.62003	5.0899	7.12861	6.7727	5.68139	5.59795	7.39378	6.89523	5.78484	4.09712	5.50425	4.5229	5.29187	3.84155	4.73695	4.66898	4.84733	4.37794	5.38938	5.04155	5.28544	4.6447	5.45467	5.20273	5.15635
CA209025-23-952	5.15808	7.32462	6.89529	8.05766	5.14767	5.17052	5.09923	4.92393	3.8537	5.93146	4.88807	5.10101	5.81656	5.71332	5.49345	4.30743	4.33403	5.20156	5.0442	4.91773	3.93323	0.778151	5.41281	NA	6.49486	5.01848	7.59081	7.18054	6.00781	5.93065	7.59167	7.23622	6.02539	4.29929	5.78491	5.00954	5.55526	4.45759	4.94192	5.07189	5.33501	4.61125	5.7315	5.2217	5.44654	4.8858	5.46173	5.4446	5.52946
CA209025-23-898	6.03926	8.20265	6.56965	8.01155	NA	4.97579	4.65219	4.78301	3.23905	5.43442	4.75133	4.85195	4.98735	4.5433	4.7259	3.84954	4.04759	4.94	5.77406	4.91227	3.7614	NA	5.25646	1.50515	6.60193	5.14363	6.98091	6.74926	5.31828	5.63438	7.5001	6.80583	5.94662	4.16038	5.32614	4.85217	5.37294	4.21654	4.9521	4.40274	4.7477	2.78032	5.0743	4.50305	4.53681	4.10267	4.41574	4.35694	4.80088
CA209025-23-54	5.35454	6.76708	6.5048	8.02035	4.49852	4.81639	4.89486	4.85071	4.09096	5.6549	4.63409	5.05639	5.51373	5.11374	4.37308	3.86231	2.4843	4.98995	4.21005	4.64662	3.3681	NA	5.6234	NA	6.67873	5.15907	7.24807	7.12644	6.10401	5.879	7.60823	7.08828	5.9443	3.95477	5.35334	4.73064	5.01848	4.11039	4.69061	4.8053	5.04747	4.126	5.44995	5.06692	5.21738	4.5669	5.20051	5.29981	5.27461
CA209025-23-536	5.09456	7.43585	6.79416	8.05564	3.93631	4.96782	5.12833	4.55404	3.41397	5.80513	4.48864	4.82975	5.48995	4.27996	4.36983	4.20831	NA	5.10445	4.65919	4.85094	3.7457	5.62383	5.31462	1.96848	6.62814	5.0279	7.3885	6.9305	5.83586	5.98494	7.65926	7.2905	5.97287	4.12179	5.68166	5.21628	5.481	4.18622	4.75737	5.15279	5.21066	4.3814	5.59222	5.08435	5.34332	4.63037	5.309	5.28278	5.34393
CA209025-23-196	6.00567	7.91759	6.77469	7.9939	5.37769	5.09119	5.01717	5.0445	2.74194	6.26557	5.20253	5.1881	5.31933	5.00878	4.86208	4.29341	3.85114	5.07053	5.55921	4.79141	3.54949	NA	5.57191	2	6.68312	5.1594	7.31717	7.06194	5.9035	5.93545	7.78814	7.57652	6.09876	4.19388	5.98823	5.175	5.63722	4.72988	5.21366	5.15128	5.31003	4.42912	5.61785	5.10799	5.36584	4.72226	5.43016	5.23648	5.51571
CA209025-22-345	4.65103	6.19139	6.85215	8.04282	5.10955	5.03083	5.00319	4.62544	3.53224	6.45267	5.25104	5.15207	5.22297	5.46843	4.75338	2.67302	3.80713	5.12919	3.5934	4.7727	3.60981	1.57978	5.61782	1.83885	6.8136	5.29635	7.46666	7.0405	5.89171	5.97613	7.6202	7.03929	5.92443	4.13462	5.53112	4.34918	5.27577	4.0717	4.78332	4.93127	4.84289	4.2867	5.11959	4.61649	4.73601	4.28684	4.68133	4.5532	5.0306
CA209025-22-344	5.67175	7.57279	6.63814	8.02786	4.51733	5.05597	4.95118	4.75503	3.28194	5.80255	5.04649	5.02691	5.25013	5.08876	5.43344	2.76567	2.87099	4.9481	4.94561	4.8328	3.36829	NA	5.55608	NA	6.70734	5.1965	7.24294	7.07299	5.95628	5.63055	7.49003	6.82704	5.52766	4.01708	5.27216	4.15824	5.05654	3.29929	4.5366	4.47962	4.46298	4.31304	4.98019	4.37568	4.73729	4.26623	4.64316	4.46075	5.03088
CA209025-22-1022	5.96351	7.2329	6.84172	8.17821	4.40734	4.93604	4.88	5.06601	4.16764	5.60202	4.47363	4.99668	5.62901	5.13361	4.51528	3.58535	3.18921	5.23003	4.44115	4.68556	3.23477	NA	5.61064	NA	6.61481	5.33257	7.36994	7.19345	6.0292	5.83616	7.38209	7.0728	5.55938	3.91334	5.36103	5.02345	4.94157	4.04669	4.81782	4.67089	5.01204	4.15391	5.52015	4.99257	5.32349	4.50296	5.40989	5.1679	5.2731
CA209025-21-927	5.77792	7.11692	6.69112	8.07152	4.40569	4.92444	4.86586	4.60507	3.84868	6.24869	3.90725	4.83869	5.39809	4.33238	4.81214	4.5616	2.5172	5.1604	4.32129	4.82539	3.32552	NA	5.79814	2.15229	6.61266	5.17645	7.26758	7.25542	6.25154	5.81795	7.40129	7.27226	5.59893	3.95761	5.31249	5.29998	4.77392	3.51055	4.66958	4.91909	4.97687	4.13796	5.48014	5.12684	5.44236	4.77926	5.4873	5.26439	5.47731
CA209025-21-907	5.87446	6.87892	6.65927	8.0716	NA	5.05117	4.97756	4.62606	2.11059	5.99638	1.6902	4.84637	5.63585	4.86417	4.30952	4.03395	NA	5.10872	4.48194	4.93711	3.61563	NA	5.99365	NA	6.59417	5.14498	7.34049	6.46167	5.86813	5.67826	7.55625	7.18953	5.8822	4.16932	5.43673	4.89552	5.15732	3.65302	4.78544	4.99174	5.24837	4.37814	5.638	5.05599	5.34555	4.64009	5.43355	5.19052	5.43068
CA209025-21-509	5.36806	6.8852	6.70957	8.093	4.48041	4.93163	5.31193	4.66873	3.3442	5.91425	4.27107	5.03425	5.37419	5.22725	4.63616	4.44052	3.17811	5.29408	4.38077	4.72135	3.67651	0.69897	5.95484	2.06819	6.66692	5.14335	7.38119	7.06016	6.10801	5.86252	7.642	7.10669	6.13724	4.01557	5.84897	4.79693	5.31033	4.0525	4.77182	4.89421	5.04097	4.64409	5.45182	5.08715	5.30734	4.6864	5.34009	5.2791	5.36994
CA209025-21-380	4.86681	6.39274	6.90405	8.11162	4.60242	4.92808	5.03053	4.61401	3.4609	5.96218	5.78099	5.09881	5.58705	4.70142	4.76994	4.17984	3.53681	5.0415	3.77887	4.77317	3.72762	NA	5.81246	1.36173	6.81369	5.31803	7.43603	7.00551	5.89089	6.09154	7.7263	7.08284	5.92962	4.24846	5.63843	4.0923	5.49137	4.35224	4.95986	4.76418	4.96551	4.57621	5.40603	4.91486	5.08262	4.5675	5.08876	4.93172	5.35529
CA209025-21-319	5.52108	6.61356	6.68496	8.00235	5.23838	4.95154	4.91974	4.9481	3.55255	6.18865	5.61648	5.04747	5.53826	4.79643	4.62983	4.45376	3.7783	5.10865	4.09142	4.80121	3.70749	1.78533	5.60252	2.233	6.59144	5.09817	7.30638	7.01239	6.02084	5.86814	7.63504	7.22017	5.83432	3.86705	5.65173	4.77945	5.28762	4.18848	4.70724	4.93751	5.15862	4.56081	5.57413	5.06741	5.31864	4.6537	5.24272	5.20629	5.17766
CA209025-21-1064	5.95187	7.39818	6.92416	8.13156	3.66689	5.07118	4.92193	4.93708	3.47741	6.15838	4.82385	5.16685	5.5927	4.79469	4.72016	4.4748	3.67834	5.12526	4.93279	4.90048	3.64621	1.07918	5.58571	1.65321	6.76663	5.2773	7.24992	7.24838	6.09251	5.73563	7.55494	6.89964	5.82846	3.98704	5.69117	4.66826	5.2048	3.71315	4.6827	4.48598	4.50129	4.35788	5.00378	4.6807	4.85387	4.36175	4.91075	4.7954	5.1535
CA209025-20-976	5.66133	7.40296	6.72727	7.96779	5.06402	4.97428	4.99739	5.03299	3.04532	5.51284	4.83042	4.98604	5.47997	5.39175	4.28529	4.5791	2.83059	5.03298	5.09343	4.81371	3.47159	NA	5.57737	NA	6.64067	5.01069	7.1196	7.12013	5.99773	5.66275	7.46159	7.12123	5.6151	3.99427	5.76607	4.7922	4.95966	3.58569	4.59434	4.88981	5.13267	4.36018	5.62015	5.23495	5.51066	4.80507	5.5358	5.34009	5.32107
CA209025-20-946	5.03793	7.91629	6.68826	8.00893	5.0398	4.97192	5.01644	5.17394	3.04532	5.84723	4.71214	4.87276	5.65119	4.86515	4.49592	4.21551	3.01953	5.18182	5.22954	4.58769	3.47567	NA	5.52609	NA	6.57183	5.22833	7.1799	7.52069	6.44432	5.94437	7.70181	7.21829	5.88421	4.11578	5.89947	4.65028	5.53453	4.4616	4.92222	4.99743	5.33127	4.63105	5.79146	5.34989	5.53284	4.9223	5.49923	5.3471	5.54999
CA209025-20-913	5.64085	6.01245	6.90643	8.17498	5.26654	4.96833	4.99068	4.63716	3.8651	5.66302	5.37348	4.90014	5.47665	5.14274	4.10288	1.98227	2.77159	5.10052	3.94121	4.85992	3.79685	1.43136	5.65405	4.03427	6.74502	5.28363	7.23954	6.89881	5.75432	5.85468	7.62517	7.02715	5.94093	4.08318	5.60461	4.42259	5.25233	3.95861	4.763	4.54243	4.59101	4.39424	5.08272	4.85535	4.85199	4.78855	4.72343	4.51408	5.47994
CA209025-20-88	5.50406	7.56584	7.11989	8.10861	5.00771	5.12549	4.97822	5.00208	3.43169	6.01291	4.86647	5.02649	5.52548	5.01205	4.87266	4.16221	3.85962	5.20619	5.12932	4.76928	3.55328	1.44716	5.43182	NA	6.6319	5.10349	7.34538	6.95723	5.78408	5.79954	7.7199	7.17294	6.17837	4.19967	5.7783	4.79838	5.54778	4.32541	4.81076	4.8846	5.03308	4.4282	5.50257	4.96984	5.20277	4.59141	5.09474	4.91088	5.15938
CA209025-20-81	6.14035	7.98765	6.61535	8.01612	4.8121	5.00349	4.89034	4.51025	3.68619	5.67751	5.20967	4.94303	5.18759	4.54895	4.68865	4.53805	3.77364	4.99198	5.32307	4.91285	3.75526	NA	5.51563	2.81158	6.69789	5.1189	7.33221	7.2641	6.10863	5.78011	7.45763	6.91801	5.76466	3.97886	5.63925	4.55752	5.2329	3.87541	4.79026	4.40644	4.32917	4.2395	4.85553	4.45163	4.70037	4.20339	4.46114	4.27168	5.16124
CA209025-20-782	5.42442	6.88922	6.57832	7.99465	5.14527	4.90692	4.8716	4.66719	3.72181	5.68188	5.06346	4.81006	5.49666	4.48429	4.21259	3.41979	3.4624	4.97257	4.41775	4.7929	3.55291	NA	5.29793	NA	6.64245	5.11645	7.33068	6.93561	5.89219	5.74289	7.6314	7.15104	5.83976	3.89955	5.63277	4.51367	5.20368	3.83347	5.02392	5.16359	5.43421	4.51912	5.86125	5.25196	5.42008	4.77696	5.47021	5.34	5.29161
CA209025-20-715	5.12176	7.26373	6.7047	8.04157	4.08799	5.15909	5.06272	4.82329	3.23729	6.00886	4.14873	5.05094	5.41809	5.28648	4.67934	4.30279	3.15897	5.1067	4.82852	4.94402	3.27068	NA	5.3294	1.73239	6.65052	5.08725	6.98948	6.82496	5.69949	5.82134	7.65999	7.13024	5.96021	4.41322	5.82799	5.10758	5.30222	4.15284	4.88129	5.0607	5.31862	4.23822	5.73489	5.17067	5.50912	4.61783	5.3833	5.36312	5.22901
CA209025-20-659	5.46739	7.23221	6.67064	8.17146	4.10503	4.88098	4.94234	4.74118	3.26741	6.21002	4.62003	4.77212	5.60081	4.89402	4.25331	4.31664	3.57019	4.96906	4.39952	4.80715	3.66361	NA	5.8142	NA	6.78322	5.19928	7.36402	7.07123	6.13287	5.86889	7.5253	6.92482	5.72391	3.94206	5.9146	4.59057	5.37588	3.93323	4.89836	4.66656	4.96956	4.14292	5.53999	5.04206	5.18016	4.46339	5.20861	5.14704	5.22904
CA209025-20-232	5.69532	7.48597	6.7954	7.98478	4.59611	4.99747	5.00216	4.57283	NA	6.01513	4.10171	4.79806	5.82672	4.01907	4.178	4.59035	3.10003	5.1239	4.94192	4.98873	3.45834	NA	5.62215	NA	6.6283	5.10338	7.12234	6.93537	5.98205	5.77721	7.35454	6.88009	5.72217	3.98565	5.65342	4.65898	5.44228	4.24097	4.76167	4.64206	4.93411	4.11992	5.40951	5.00927	5.22045	4.56944	5.20579	5.11458	5.35355
CA209025-20-122	5.74124	7.07851	6.79651	8.13421	5.08233	5.08523	4.96572	4.49243	2.38202	5.59608	5.26156	4.72272	5.47022	4.77281	4.24378	NA	3.66969	5.09427	4.71926	4.77182	3.60195	1	5.36003	NA	6.74795	5.3375	7.37142	6.92191	5.87461	5.79464	7.44591	6.95092	5.8577	3.87233	5.59566	4.4924	5.22028	4.04226	4.42493	4.63631	4.68763	4.35706	5.17392	4.8539	5.00919	4.53078	5.01019	4.8965	5.31376
CA209025-20-1075	5.79312	6.93766	6.50291	8.12451	3.95041	4.9975	4.92073	4.04976	2.97589	6.03395	5.2605	4.78909	5.33353	4.24155	4.61167	4.22724	NA	4.83898	4.38149	4.90461	3.4101	2.83569	5.72741	NA	6.45189	5.11213	7.18269	6.81424	5.85878	5.75743	7.54438	6.94089	5.97145	4.0585	5.88434	4.79388	5.37752	4.26738	4.79057	5.02639	5.2284	4.27573	5.66813	4.9386	5.23901	4.45023	5.17854	5.0552	5.22019
CA209025-20-1040	5.85563	6.62387	7.01979	8.12652	3.68789	5.13731	5.01079	5.05607	3.00903	6.24715	4.88817	5.12082	5.43522	4.72253	4.67278	4.00766	3.68323	5.07916	4.29748	5.05287	3.50474	NA	5.45605	NA	6.65432	5.18343	7.61365	7.25473	6.20315	5.88138	7.3968	6.99476	5.73436	4.17386	5.72223	5.11009	5.17685	4.10261	4.48542	4.72818	5.01518	3.999	5.47429	5.05697	5.28778	4.54639	5.18162	5.16741	5.17841
CA209025-20-1031	5.97569	7.55503	6.9876	8.18603	3.48387	5.27428	5.13782	5.02116	3.67477	6.10901	4.40168	5.48802	5.53811	4.52773	4.72212	4.46184	3.21643	5.11748	4.92015	4.85338	3.42781	NA	5.31588	2.5092	6.62183	5.21935	6.93014	6.9754	6.02291	5.67589	7.55045	7.37655	5.72194	3.82347	5.74985	5.14859	5.39479	4.26052	4.7341	4.89945	4.56123	3.88451	5.04872	4.63874	5.08416	4.36307	5.01466	4.79517	4.99143
CA209025-2-839	5.26109	7.28299	6.8103	8.0737	4.49965	4.93941	4.97622	4.35021	3.07664	5.59344	4.85483	4.859	3.38686	4.58908	4.58771	4.10445	4.08433	5.10727	4.90066	4.91071	3.6289	NA	5.60472	1.98227	6.62147	5.10569	7.09129	7.19932	6.09444	5.7537	7.41877	7.12103	5.63978	4.08668	5.2602	4.69437	5.16505	3.0162	5.10919	4.99083	5.4052	4.52992	5.98429	5.67329	5.79636	5.12079	5.96101	5.43947	5.53621
CA209025-2-801	5.90043	7.78706	6.53006	8.11694	5.25734	4.94656	5.01479	5.19503	2.94596	6.46016	5.73552	4.72136	3.92896	5.67222	4.63602	4.6475	3.71307	5.10945	4.23053	4.65902	3.27114	NA	5.59779	2.56467	6.7567	5.1826	6.97311	6.74313	5.63686	5.88616	7.49071	7.03071	5.6884	4.05096	5.3278	4.27251	5.15914	3.7007	4.83615	4.79815	5.17264	4.50861	5.58585	4.9595	5.03136	4.41466	5.1859	4.78617	5.14968
CA209025-2-792	5.2604	7.63788	6.77576	8.1325	5.41478	5.00551	4.91448	4.69985	2.19866	5.7509	5.01522	4.94649	3.73424	4.79979	4.80685	4.50823	3.32284	5.04204	5.06571	4.86872	3.52179	NA	5.54137	1.80618	6.72468	5.08648	6.99381	7.26441	6.13098	5.79231	7.55873	7.07276	6.08116	4.18273	5.77642	4.56115	5.63419	4.54951	4.7336	4.84146	5.09927	4.27147	5.56701	5.02175	5.04483	4.60529	5.03832	4.69744	5.14277
CA209025-2-746	5.20641	7.69694	6.63001	8.02539	5.00117	4.81956	4.71128	4.51955	3.91855	5.67699	5.1224	4.8535	3.79941	5.23668	4.04883	4.47976	4.18851	5.00871	4.75376	4.77067	3.46731	NA	5.70326	NA	6.70643	5.07338	7.38814	6.82828	5.71007	5.70946	7.59061	6.9531	5.78727	3.95718	5.52329	4.08232	5.19889	4.27688	4.50741	4.50021	4.30874	4.95993	4.85443	4.33614	4.53571	4.23284	4.51497	3.96783	4.95151
CA209025-2-67	4.7998	7.63394	6.66825	8.20896	4.92682	4.84435	4.91538	5.02085	3.34321	5.5334	4.6552	4.56804	4.07033	5.85795	4.21378	4.32627	2.94201	4.96509	4.95934	4.74509	3.16673	NA	5.45313	2.15534	6.73932	5.11067	7.07993	7.19971	6.14296	5.76439	7.59413	7.02816	5.95394	3.90827	5.4597	4.54477	5.509	4.20973	4.59953	4.75661	5.0688	4.37205	5.50796	4.98034	5.11425	4.54651	5.04136	4.86086	5.19837
CA209025-2-573	4.49615	7.58615	6.51748	7.92512	5.2062	4.92393	4.92153	4.74332	3.54974	5.95016	5.36357	4.83136	4.19965	4.72852	4.36363	4.18407	3.66848	5.03456	5.13387	4.87826	3.33365	NA	5.38927	1.97313	6.65549	4.94818	7.03223	6.76473	5.77373	5.67716	7.54113	6.93814	5.84438	4.06111	5.31673	4.52653	5.04046	3.78219	4.71854	4.66995	4.853	4.45855	5.31942	4.77983	5.05852	4.43327	5.22432	4.74845	5.1816
CA209025-2-440	5.3527	7.99534	6.44643	7.99607	4.98205	4.97072	4.89569	5.42786	2.60746	6.11305	4.8674	4.8778	4.12437	4.90504	4.20167	4.68657	4.63741	4.99878	5.46543	4.71257	3.33985	NA	5.58233	NA	6.55904	5.07268	7.15703	6.91204	5.85892	5.71861	7.48241	6.82769	5.78448	3.85071	5.58762	4.49597	5.15478	4.15394	4.47183	4.54351	4.69519	4.37258	5.1879	4.71692	4.82758	4.52872	4.96949	4.4807	5.18632
CA209025-2-32	5.77089	7.52987	6.77565	8.07145	5.19923	4.93122	4.98236	4.53315	2.69108	5.55301	4.85815	4.84738	3.72852	4.89572	4.65257	4.53574	4.00121	5.0049	5.11016	4.8683	3.5753	NA	5.52055	2.61595	6.65838	4.959	7.09804	7.0301	5.79326	5.70829	7.48952	6.81521	5.89256	3.86623	5.63463	4.07769	5.24227	4.31913	4.80158	4.39716	4.63957	4.90666	5.20188	4.90584	4.91912	4.62287	4.91748	4.55784	5.22264
CA209025-2-290	5.50911	7.34929	6.82386	8.12973	5.32522	4.96622	5.06632	4.50007	3.17143	5.57533	5.29419	4.98124	4.16634	5.43228	4.47897	4.51468	3.24576	5.10503	4.43902	4.88122	3.46805	NA	5.57209	2.71265	6.76578	5.09118	7.24478	7.0042	6.05287	5.89602	7.69787	7.16905	6.34269	4.62984	5.94771	4.66574	5.61789	4.33145	5.02886	5.01431	5.09746	4.56944	5.6092	5.25088	5.37108	4.92961	5.46865	5.12917	5.45737
CA209025-2-23	5.8056	7.65626	6.77105	8.07154	4.46696	4.97226	4.80579	4.08657	3.71742	6.20481	5.12829	5.10057	3.73102	4.85202	4.67729	4.36246	3.50133	4.89031	4.94389	4.8502	3.66736	1.30103	5.13986	2.617	6.65925	5.11473	7.41687	7.10706	5.90217	5.88963	7.46384	6.98098	5.85691	3.89376	5.61575	4.42141	5.32249	4.25343	4.76493	4.81854	5.12674	4.9114	5.65188	5.24926	5.30773	4.84349	5.37163	4.92185	5.32845
CA209025-2-210	5.69336	8.19049	6.69088	7.97475	5.25954	5.0623	5.06363	4.76476	3.21032	6.18584	5.24684	5.22355	3.85473	4.975	4.92115	4.47947	3.83689	5.12825	5.51554	5.06938	3.69478	NA	5.57853	3.1758	6.7794	5.34311	7.27544	7.15422	5.97067	6.03212	7.71417	7.34763	6.13874	4.44235	6.54691	4.76188	5.79855	4.31401	5.28336	5.21319	5.44429	4.98221	5.97373	5.51294	5.59346	4.97661	5.64232	5.29771	5.48085
CA209025-2-180	4.93881	7.46619	6.83534	8.22343	5.28392	4.87994	4.97206	4.83165	3.29776	5.74473	4.82257	4.90114	3.84473	4.74206	4.8293	4.23629	4.01317	5.05274	4.76885	4.67276	3.4062	NA	5.6219	2.27184	6.73945	5.24088	7.25382	7.005	5.95002	5.84031	7.5783	7.2346	5.89075	3.98218	5.55815	4.83443	5.46605	3.88332	4.95445	4.98566	5.18594	4.78005	5.64704	5.24202	5.34392	4.76952	5.47374	5.16852	5.5867
CA209025-2-11	5.96055	7.47107	6.8382	8.07318	5.03339	4.89981	5.03207	4.79298	2.97635	6.09924	5.72385	4.94669	3.81064	4.80735	4.10985	4.26858	3.57852	5.11414	4.23457	4.70364	3.43104	NA	5.63178	2.21748	6.76635	5.13411	7.24791	7.48815	6.36956	6.02315	7.42658	6.76441	5.66373	4.0128	5.35363	3.90162	5.24219	4.04356	5.37914	4.55349	4.9066	4.38171	5.38739	5.03263	5.09381	4.51722	5.17465	4.73528	5.26766
CA209025-2-103	5.53847	6.07079	6.91261	8.00404	5.40108	4.95336	5.07399	4.797	2.99432	5.81301	5.38005	5.03823	4.14628	5.429	4.46827	3.78668	3.71265	4.97397	3.63478	4.64334	3.57241	1.6721	5.79455	2.51455	6.66762	5.07724	7.23413	7.06488	6.10926	5.8548	7.57593	7.18802	6.2332	4.22596	6.24565	4.76347	5.55252	4.05254	4.85956	4.88287	4.92523	4.81981	5.40158	5.04306	5.06922	4.95246	5.03993	4.66458	5.55019
CA209025-185-805	5.58233	7.05231	7.01421	8.06841	4.70676	4.99812	5.03293	4.98919	3.36154	6.25523	5.2136	5.16727	5.46565	4.99854	5.14076	2.07188	4.43074	5.21789	4.39473	4.77785	4.01381	NA	5.80638	1.98227	6.49318	5.22248	7.31387	7.08016	6.06686	5.93972	7.7727	7.24734	6.05091	4.10622	5.89932	4.44948	5.25014	3.9267	4.77392	4.72937	4.57027	3.76923	4.94504	4.64743	4.87142	4.35587	4.78235	4.63717	5.31375
CA209025-184-352	6.9066	7.9452	6.60944	8.1847	4.85727	4.88909	4.83596	4.89401	3.58343	5.93396	5.82305	4.7489	5.13943	4.861	4.65986	4.25464	3.09968	5.03199	5.48569	4.57245	3.21245	NA	5.38806	2.0569	6.54372	5.36429	7.06228	7.01686	5.87815	5.69547	7.45271	6.95921	5.72929	3.67788	5.32359	4.73839	5.20482	3.58973	4.95125	4.86733	5.36825	4.23315	5.79197	5.28218	5.28047	4.69706	5.38893	5.21796	5.30258
CA209025-183-874	5.95465	8.08693	6.96625	8.07904	5.18396	5.03384	5.02407	4.5153	2.76864	5.75466	5.07481	4.79493	5.37955	4.93664	4.47868	4.00398	3.81525	5.11007	5.43447	4.8795	3.59846	NA	5.26653	1.81291	6.69579	5.04459	7.37039	6.77765	5.69953	6.14276	7.7423	7.1139	6.24064	4.14186	5.69413	4.76882	5.56515	4.2826	5.0417	4.6703	4.82164	4.65461	5.32458	4.8392	5.22733	4.32715	5.06196	4.8826	5.07048
CA209025-182-701	5.03162	7.41731	6.8603	8.28273	4.92734	4.95845	4.95228	5.41908	3.99533	6.32995	4.8867	5.17252	5.29056	4.96279	6.41542	4.27561	3.94409	5.13245	4.76331	4.82117	3.81084	NA	5.51221	1.9345	6.75657	5.4566	7.29304	7.1622	6.09012	5.92137	7.65662	7.09073	6.06785	4.2513	5.72028	4.60449	5.55739	4.27784	4.69512	4.82933	4.86859	4.24957	5.34064	5.01088	5.14068	4.70453	5.1807	5.0436	5.323
CA209025-180-937	4.52469	6.41485	6.81324	8.18912	4.94006	4.89511	4.95832	5.08998	2.91487	6.08114	4.92326	4.71393	3.49471	4.48532	4.79532	4.23492	4.38355	5.13057	3.97598	5.0101	3.90918	NA	6.43926	2.26482	6.49112	5.41224	7.59644	6.85374	5.9184	5.97468	7.70251	7.26442	6.10855	4.52992	5.9335	4.82602	5.68544	4.44679	5.04221	5.15918	5.54437	5.14989	5.98962	5.48508	5.57956	5.13066	5.54919	5.29763	5.73613
CA209025-180-1053	NA	6.92253	6.78057	7.97568	5.18425	4.99162	4.38693	4.70221	NA	6.35877	5.03547	4.8967	3.68744	4.71613	3.98417	4.48019	3.6844	5.27642	4.23289	5.00556	3.61289	NA	6.25382	NA	6.59137	5.28538	7.00232	6.41403	5.577	5.67758	7.60515	7.15884	5.82013	4.21091	5.80217	4.76084	5.55323	3.93374	5.00833	5.17551	5.46127	4.72251	5.82082	5.22931	5.29767	4.77762	5.40778	5.40021	5.42998
CA209025-180-1001	5.24583	4.7845	6.74451	8.08231	4.54749	4.61699	4.48012	4.70874	2.73799	5.69875	4.5414	4.74579	3.60423	4.9082	4.81206	3.03981	3.1878	5.10142	4.10243	5.11574	3.58647	NA	6.52851	2.33846	6.57803	5.40226	7.48689	6.38252	5.80833	5.88772	7.6517	7.16119	5.93102	4.14718	5.82663	4.77478	5.29869	3.80366	4.92898	5.17503	5.45824	4.55592	5.85134	5.28249	5.45076	4.87769	5.38072	5.36734	5.38955
CA209025-18-148	5.5152	7.94725	6.8983	8.07229	5.06394	5.11144	4.91782	4.94821	2.75891	5.9704	4.69929	5.0227	5.58415	5.29355	5.33736	4.1554	3.8875	5.20481	5.40176	4.73579	3.43933	NA	5.2362	NA	6.58852	5.04613	7.19705	7.04629	5.95529	6.10884	7.59325	7.03747	6.13715	4.06307	5.82038	4.44365	5.42633	4.39693	4.67928	4.91543	5.2047	4.28274	5.55944	4.88598	5.08942	4.3184	5.03507	4.89325	5.07173
CA209025-174-863	5.54775	7.79103	6.6856	7.82483	5.33751	4.98215	5.06816	4.55375	2.88423	5.62236	5.18685	5.14629	3.83816	4.83936	4.71016	4.27282	3.25792	5.20407	4.86777	4.8812	4.35985	4.61538	5.81371	2.49969	6.67682	5.19718	7.35467	7.01523	6.03306	5.75571	7.43961	6.88929	5.7814	4.07471	5.57553	4.26823	5.23816	NA	4.69678	4.95398	5.18227	4.18707	5.65115	5.20915	5.32138	4.7689	5.36237	5.22368	5.42137
CA209025-174-235	4.29436	7.00568	6.87693	8.23573	4.80064	4.98375	5.01339	4.80492	2.44404	6.29971	4.972	5.31406	3.37566	4.96111	4.83584	3.53122	3.34518	5.22753	4.4475	5.12194	3.47828	4.61995	5.82907	2.07555	6.84824	5.36101	7.33575	7.05502	6.01454	6.08906	7.81782	7.18982	6.32282	4.24844	6.0517	4.66398	5.78017	4.8888	4.8651	4.8839	4.99231	4.52377	5.35245	4.9957	5.07483	4.76357	5.18982	4.92366	5.49053
CA209025-172-651	4.89091	7.44416	6.80834	8.03596	4.58814	5.09411	4.91862	4.66327	NA	5.92565	4.2566	5.22821	3.50596	4.86456	4.66842	3.78866	3.95899	5.2645	4.9317	4.77115	3.49024	NA	5.50536	2.41996	6.74016	5.14434	7.29639	7.1624	6.08512	5.88151	7.74498	7.18391	6.07668	3.97345	5.78895	4.48484	5.41261	3.83123	4.47874	5.08411	5.22151	4.31854	5.57274	5.10979	5.36459	4.65096	5.31756	5.07367	5.56104
CA209025-172-354	5.47883	7.86074	6.71018	7.89638	5.05076	5.07958	4.93683	4.17313	3.79525	5.71797	4.5528	5.02043	4.11096	4.60971	4.50501	4.71073	2.88649	5.03177	5.33951	4.96737	3.16227	NA	5.5951	2.2878	6.711	5.22371	7.35528	6.91328	5.93938	5.84551	7.56223	7.10239	5.82328	3.90639	5.67443	4.62065	5.35544	4.17482	4.53339	5.02847	5.21353	4.50729	5.60431	5.18633	5.35865	4.61512	5.32134	5.21078	5.22873
CA209025-17-964	5.09503	6.57798	6.77475	7.97096	5.12301	5.07922	5.0208	4.83296	3.49638	5.95221	5.04268	5.27979	5.64706	4.68876	4.70146	4.10082	3.74764	5.5268	3.80339	4.84113	3.96745	1	5.75061	1.9345	6.59141	5.2216	7.52315	7.07668	6.03438	6.06234	7.54771	7.31864	5.73496	4.05365	5.43278	5.17646	4.83605	3.91371	4.70165	4.91442	5.03063	4.01845	5.43656	5.11135	5.41963	4.75945	5.45762	5.30827	5.39821
CA209025-17-95	6.19923	8.0877	6.39913	8.05118	4.67949	4.77853	4.77392	4.35582	3.73512	5.71166	5.37362	4.83834	5.57332	5.13821	5.0001	3.71825	NA	4.9005	5.75804	4.66412	3.52336	NA	5.74177	1.25527	6.8493	5.24594	7.25378	6.77827	5.62647	5.85707	7.55658	6.8877	5.77613	3.7223	5.58122	3.67596	4.97469	3.36754	4.65213	4.28427	4.05629	3.85278	4.52971	4.34764	4.27379	4.1687	4.33349	4.20526	5.03805
CA209025-17-556	5.58306	7.73543	6.67483	8.21634	4.49965	4.97272	4.96819	4.33391	2.72509	5.93958	4.42369	4.86887	5.54966	4.25484	4.24448	4.21312	NA	5.0672	5.35207	4.75776	3.79176	NA	5.60272	NA	6.81564	5.16636	7.38433	6.96993	5.73353	5.8296	7.50442	6.76407	5.89015	3.99974	5.40983	4.17898	5.55407	3.78405	4.71549	4.70749	4.94793	4.57214	5.47889	5.0605	4.94897	4.62992	5.11638	4.81503	5.24824
CA209025-17-397	5.68858	7.24262	6.90489	7.98742	4.86478	5.09125	5.0517	4.76176	1.86923	6.01434	4.11079	5.0955	5.11477	5.39533	4.65129	4.35236	3.55811	5.08828	4.81987	4.89238	3.89137	NA	5.52009	2.4014	6.76886	5.17337	7.11887	7.08091	5.89002	5.85331	7.7101	7.19813	6.01179	4.31258	5.94872	4.73857	5.37869	3.981	4.81606	5.12885	5.33758	4.55512	5.85044	5.42071	5.58378	4.7722	5.53203	5.34273	5.25196
CA209025-17-343	5.57454	6.6924	6.81288	8.09871	4.97004	4.92915	4.87426	5.20165	NA	5.57137	4.66498	5.09332	5.19972	4.50535	5.28905	3.6861	3.67237	4.97785	4.27184	4.76163	3.57841	1.5682	5.158	NA	6.57619	4.98505	7.15099	7.10549	6.06282	5.59435	7.5408	7.20037	5.87839	4.05698	5.7005	4.87352	5.10564	3.92454	4.5948	4.99601	5.00619	3.89332	5.46866	5.05084	5.17034	4.62934	5.28618	5.02574	5.38514
CA209025-168-424	5.37534	7.88942	6.61316	8.1478	5.45387	4.92298	4.86076	4.88792	2.80277	5.72933	5.31273	5.02454	4.17441	5.25299	4.46373	4.37863	3.51534	5.13377	5.46175	4.78128	3.42472	NA	5.49302	1.74819	6.7104	5.1514	7.11297	6.89135	5.89213	5.79638	7.59178	7.05865	5.97368	3.86812	5.69114	3.99699	5.34303	3.85679	4.6577	4.58086	4.5506	3.7457	4.9891	4.56686	4.64401	4.17797	4.57962	4.33427	5.09816
CA209025-166-287	5.24506	7.43336	6.68112	8.13374	4.17745	4.87413	4.8917	4.30047	3.25551	6.10907	4.87053	4.89457	3.56253	4.5977	4.69225	4.50006	3.70595	5.01584	4.56149	4.78986	3.57159	NA	5.55849	2.16137	6.71164	5.13098	7.29788	6.82557	5.86882	5.81161	7.59215	7.11698	5.99344	4.02383	5.57272	4.66731	5.22883	4.06629	4.67301	4.89158	5.0071	4.24846	5.40409	4.90074	5.10227	4.56648	5.17567	5.02213	5.40116
CA209025-165-850	5.8948	8.04737	6.76284	8.07046	5.15306	5.00894	5.02102	4.49184	3.37694	5.78373	5.47582	5.20002	4.15137	4.72792	4.56971	4.42519	2.81889	5.15705	5.55127	4.90821	3.74718	5.72428	5.48218	1.68124	6.66568	5.07459	7.52392	6.74078	5.63381	5.71833	7.23753	6.70091	5.57845	4.00924	5.39458	4.07595	4.84967	3.71767	4.21109	4.30507	4.48763	3.78297	5.0975	4.71071	4.65189	4.27834	4.80232	4.50939	5.25466
CA209025-163-382	6.11462	6.85395	6.66198	8.04383	5.12196	4.92112	4.90611	4.27814	2.62428	5.4344	4.96055	4.8803	4.18856	5.25804	4.18119	4.07719	3.42127	5.04722	4.55534	4.86029	3.31848	NA	5.43669	1.51851	6.75121	5.2687	7.38346	6.9167	5.80351	5.79294	7.48837	6.91239	5.78526	3.86499	5.5074	4.47138	4.90694	3.52621	4.31829	4.35345	4.31557	3.96435	4.87478	4.60989	4.57762	4.43954	4.72556	4.45025	5.13634
CA209025-162-614	5.53103	7.88977	6.41576	8.00818	4.52033	4.81721	4.66124	4.81371	3.17782	6.14208	4.60549	5.104	3.60108	5.29798	4.58246	4.06692	3.75251	4.88948	5.27988	4.65127	3.17319	NA	5.4304	2.1271	6.64321	5.11051	7.29584	7.11929	6.04634	5.74955	7.67616	7.0395	6.06024	3.85679	5.87492	3.56867	5.27634	3.96123	4.40434	4.70182	4.73466	3.82099	5.16386	4.63253	4.90193	4.31477	4.85389	4.63992	5.1295
CA209025-161-973	4.63274	6.88678	6.6184	8.26877	4.83296	4.87912	5.05621	4.48163	3.58692	6.03863	5.60589	4.74512	3.21801	4.86681	4.63845	3.82295	3.89586	5.11056	4.3205	4.76357	3.50024	5.10891	5.44694	2.17026	6.7599	5.27466	7.28517	7.38756	6.3175	5.9026	7.76093	7.21218	6.07945	3.95332	6.41469	4.7634	5.37512	3.31218	4.64527	5.10609	5.41619	4.60219	5.88178	5.46827	5.5258	4.89799	5.66502	5.23565	5.59375
CA209025-160-158	5.1427	6.93258	6.66507	8.02859	5.37275	4.89809	5.00675	4.39268	3.29994	5.82286	5.64205	5.06595	4.15528	4.94113	4.19218	4.05323	3.94743	5.17718	4.65267	4.76765	3.37254	4.62622	5.44997	NA	6.73057	5.3363	7.36797	7.15758	6.16623	5.91574	7.73609	7.33799	5.80237	3.83429	5.68592	4.99503	5.27153	4.23208	4.72833	4.98659	4.9057	3.95535	5.3684	4.94679	5.14041	4.70038	5.35834	4.98054	5.40105
CA209025-160-157	5.97198	7.54884	6.67196	8.28478	4.76137	4.87818	4.72524	4.82355	3.89763	6.04627	4.67612	4.74747	4.13485	4.56999	4.6381	4.45456	4.04696	5.03066	5.06698	4.80331	3.44107	NA	5.62232	NA	6.73289	5.17371	7.25867	7.34122	6.25776	5.79345	7.70418	7.07932	6.33827	3.87581	5.86877	4.38041	5.58171	4.25259	4.50364	4.67372	4.5924	4.18167	5.04267	4.71017	4.6312	4.55712	4.76533	4.52453	5.37347
CA209025-159-994	5.14286	8.31978	6.47801	8.20268	5.45706	4.7845	4.80817	4.66411	3.97946	6.07348	5.06081	4.90385	4.08607	5.22213	5.27045	4.08707	2.31806	5.05586	5.75928	4.6524	3.16017	NA	5.52442	NA	6.81384	5.19183	7.2644	6.95731	5.96933	5.84243	7.57387	7.0452	6.02998	3.78576	5.77949	4.31074	5.17851	4.23086	4.28005	4.64289	4.95032	4.1229	5.35452	4.74092	5.13524	4.34323	4.96143	4.7752	5.21914
CA209025-159-812	5.40778	7.40223	6.70082	8.10421	4.74535	4.91203	4.84843	4.88472	3.09412	5.74427	4.66423	5.06838	3.80037	4.8199	4.89008	4.21777	3.38899	5.09382	4.86094	4.65292	3.57553	NA	5.46144	2.71265	6.70197	5.22919	7.39576	7.1821	6.07154	6.00325	7.59283	6.94353	6.04683	3.94522	5.74085	4.21535	5.53304	4.47825	4.66644	4.53007	4.54175	4.94863	4.98126	4.64392	4.71808	4.52196	4.86886	4.46388	5.02675
CA209025-159-722	5.63763	7.97825	6.72061	8.07943	4.94335	5.00387	5.04023	4.95686	4.2265	6.21632	5.1642	4.94381	4.20909	5.18634	4.40829	4.01115	3.98753	5.24898	5.56972	4.85679	3.47494	5.52136	5.38516	NA	6.71818	5.20506	7.41789	7.1134	6.20874	5.96999	7.58022	7.11294	5.90415	3.91719	5.79062	4.76557	5.38927	4.21067	4.5948	4.82916	5.02544	4.67868	5.50713	5.03923	5.20524	4.57379	5.32865	5.16459	5.34957
CA209025-158-77	5.37423	7.68275	6.61581	8.16872	4.77737	4.8787	4.887	4.43818	2.68395	5.73892	5.07921	4.81945	4.12914	4.72966	3.94885	4.19273	2.61909	5.07849	5.29315	4.79238	3.40756	NA	5.61032	1.6721	6.82954	5.24429	7.26527	7.14362	6.13953	5.83766	7.60635	7.02871	5.85726	3.79872	5.35272	4.14746	5.07627	2.89708	4.43489	4.83283	5.0239	4.22295	5.47039	5.02818	5.15065	4.62562	5.27923	4.98203	5.4271
CA209025-158-654	5.55812	8.18716	6.76594	8.10698	4.11187	5.02288	5.04917	4.77609	2.233	6.03816	4.62731	5.15092	4.14582	5.12279	4.40341	4.47464	3.80428	5.16449	5.71167	4.88107	3.44373	NA	5.52227	1.59106	6.80102	5.18447	7.54332	7.1644	6.15157	5.98729	7.49778	6.91379	5.85277	4.1121	5.64319	4.34298	5.26832	4.43949	4.88416	4.74875	5.15999	4.66417	5.65045	5.18958	5.43509	4.72298	5.43562	5.19996	5.44339
CA209025-158-244	5.1567	7.61482	6.83018	8.09976	4.48718	4.92364	4.92961	4.73629	2.98767	5.74959	4.29988	4.89362	4.1438	4.78152	4.21037	4.15256	3.0162	5.14479	5.14334	4.86144	3.57703	NA	5.58152	2.2014	6.75585	5.33966	7.4211	7.25221	6.19806	6.05774	7.67466	7.16944	6.11172	4.06322	5.82684	4.41827	5.52016	4.26668	4.93698	4.99447	5.20772	4.83118	5.62789	5.19229	5.3345	4.84666	5.42071	5.11872	5.46586
CA209025-158-182	5.23307	7.69342	6.94294	8.1211	5.07456	4.86019	4.93989	4.82421	NA	5.94524	4.90556	4.92419	4.09437	4.96956	4.27543	4.10687	4.2467	5.20235	5.31418	4.82963	3.78753	0.90309	5.5373	NA	6.66664	5.25509	7.30752	7.04156	5.98464	5.96294	7.75189	7.08743	6.16373	4.00501	5.85935	3.89215	5.47454	4.16453	4.62245	4.57482	4.44806	4.18783	4.98852	4.61775	4.6808	4.41759	4.85696	4.46492	5.31736
CA209025-156-744	5.57054	7.42327	6.81517	8.18135	4.71018	4.9811	4.89673	4.46099	3.02202	5.92165	4.44497	5.02078	4.15552	5.85982	4.34288	4.2285	3.94866	5.2008	4.69841	4.77546	3.72148	NA	5.62592	1.9345	6.77312	5.33131	7.44749	7.17663	6.12128	5.9089	7.75975	7.15323	6.23986	3.93561	5.91128	4.28378	5.43358	4.18512	4.59776	4.69148	4.52397	4.95031	4.98325	4.65295	4.68539	4.59969	4.99495	4.60932	5.31935
CA209025-155-858	5.30053	6.70107	6.44648	8.09756	3.83525	4.83384	4.68595	4.3586	3.27068	5.24141	3.16554	4.68931	3.55023	4.58806	4.20575	4.18318	3.75012	4.88387	4.00932	4.79244	3.31827	NA	5.61674	2.05308	6.65716	5.21956	7.25709	7.05975	5.92803	5.59317	7.45659	6.90854	5.65244	3.75868	5.57341	4.30179	4.89278	3.5479	4.50644	4.82757	5.17067	4.08088	5.66906	5.06651	5.23403	4.50569	5.27855	5.19492	5.32547
CA209025-155-156	4.7629	7.33852	6.71563	7.95338	4.43516	4.94231	5.03806	5.14075	3.39707	6.31446	5.06584	5.01328	3.90843	4.82158	4.46555	4.15177	4.48704	5.34673	4.87293	4.64168	3.7228	4.51992	5.39552	NA	6.74795	5.24756	7.38437	7.11797	6.03713	5.87258	7.67125	7.15728	6.13194	4.0975	5.92722	4.57069	5.53015	4.67082	4.67853	4.96147	5.15296	5.01836	5.58226	5.03068	5.22045	4.70857	5.30251	5.06681	5.40259
CA209025-154-655	5.90863	7.11859	6.75882	8.28341	4.20003	4.91987	4.83313	4.68201	2.99123	5.83294	4.1669	4.91011	3.72313	4.63333	4.59879	4.43623	3.41929	5.14679	4.60849	4.6505	3.68699	NA	5.78846	2.26007	6.62801	5.30063	7.22493	7.09005	6.06935	5.78114	7.60922	6.91244	5.87946	3.86753	5.58693	4.45905	5.35794	4.17909	4.37068	4.60814	4.70968	4.46456	5.15917	4.8722	4.77797	4.62499	4.91919	4.64107	5.37968
CA209025-154-125	5.57628	7.0302	6.79496	8.2118	5.24571	4.96977	4.97727	4.8416	3.13418	5.5397	5.01362	5.11431	3.85236	5.52524	4.65611	3.49665	3.76313	5.23326	4.36333	4.65266	3.92952	NA	5.67914	2.24055	6.78215	5.29623	7.42781	7.3878	6.40731	5.9462	7.64182	7.03655	5.848	3.96769	5.54217	4.92036	5.49406	3.68404	4.80837	5.04239	5.3206	4.49777	5.79172	5.33598	5.45981	4.75862	5.61588	5.36495	5.5258
CA209025-154-119	5.29696	7.34816	6.71131	8.13751	4.60286	5.04116	5.07796	4.55319	NA	5.59024	4.97327	4.96157	4.16882	5.2723	4.38464	3.91603	3.88281	5.07376	4.64819	4.6943	3.45561	4.16563	5.46814	NA	6.58925	5.21418	7.43899	7.41168	6.40889	5.93907	7.71364	7.24384	6.07711	4.18341	5.66862	4.52354	5.37467	4.24738	4.87035	5.07208	5.10671	4.63871	5.46331	5.00831	5.32839	4.76961	5.42853	5.20537	5.61703
CA209025-154-1019	5.46783	7.57271	6.6203	8.07711	4.60823	4.91978	5.07085	4.88322	3.21854	5.9105	4.81734	5.16214	3.14799	4.49312	4.58534	4.34606	3.99621	5.09238	5.09192	4.7467	3.31429	4.72244	5.50022	1.63347	6.61143	5.19458	7.23664	7.20058	6.10497	5.906	7.68058	7.22063	6.12574	3.97905	5.78873	4.62336	5.52803	4.2402	4.61614	4.99998	5.11792	4.4707	5.49886	4.90048	5.12315	4.53926	5.21905	5.0228	5.34237
CA209025-153-406	5.08485	7.84299	6.77195	7.97534	5.2802	4.97579	4.88221	4.58048	4.02633	6.45805	5.32055	5.15825	5.70577	4.97072	4.65498	4.50419	4.16817	5.14175	5.25087	4.59854	3.68922	1.04139	5.54112	NA	6.74131	5.14402	7.49417	6.61671	5.48224	5.89533	7.66603	7.30852	6.23819	4.083	6.11831	5.41967	5.80079	4.70921	4.93927	4.93688	4.97674	4.40748	5.38134	4.9971	4.9516	4.82102	5.15793	4.84014	5.30432
CA209025-151-490	NA	6.77959	7.09748	7.99604	4.99315	5.17867	4.80308	5.24429	2.74819	5.69609	4.627	5.16614	3.58354	4.52214	4.80357	4.07185	3.81704	5.46694	4.36845	5.01809	3.60649	NA	5.43558	2.3032	6.66284	5.3674	7.2014	6.77241	6.00986	5.78443	7.70384	7.58202	5.94811	4.00762	5.83399	5.52519	5.31168	3.2927	4.57294	5.32437	5.4912	4.32771	5.86905	5.30261	5.47505	4.78249	5.59356	5.34497	5.32852
CA209025-151-363	5.61543	7.00543	6.66781	8.10238	5.1714	4.91637	4.95984	3.91719	3.63215	5.82738	5.11314	5.0562	3.63296	5.23897	4.97312	2.49693	3.47871	5.05297	4.19915	4.79986	3.75097	4.68304	5.60589	2.35218	6.54808	5.14302	7.27019	7.20789	5.97156	5.8408	7.60009	7.03066	6.00585	3.78469	5.83755	4.66542	5.2704	3.41797	4.66641	4.71771	4.70211	4.45914	5.16067	4.85495	4.95336	4.61658	4.87764	4.71008	5.23682
CA209025-15-774	5.43196	5.92513	6.4755	8.10855	5.10813	4.88884	4.84383	4.80866	3.75884	5.48615	4.78129	4.72411	5.51994	4.37243	4.60356	4.08757	3.27875	4.96043	2.83123	4.6777	3.57113	NA	5.69583	NA	6.70557	5.22156	7.28739	7.32608	6.30665	5.8053	7.68277	7.1586	5.83262	4.03551	5.65819	4.36814	5.11622	3.50229	4.4702	4.87264	5.04803	4.29983	5.48526	5.01182	5.15495	4.62717	5.12377	5.06287	5.51579
CA209025-15-555	4.83244	6.4946	6.73968	8.00837	3.16017	5.03395	4.78894	5.15489	3.04218	6.08874	3.31133	4.81737	5.33748	4.20137	4.03826	2.92376	2.71096	4.94181	4.36515	5.02357	3.28488	NA	5.34615	NA	6.81932	5.28725	7.14314	6.88715	5.85697	5.65332	7.61024	7.22616	5.81543	3.97991	5.60256	5.03327	5.20379	3.99061	4.73206	4.98672	4.98788	3.79323	5.37919	4.96836	5.32769	4.6644	5.63446	5.57394	5.27837
CA209025-149-783	5.26549	7.42861	6.5652	7.71002	2.18752	5.05539	4.93359	4.50081	2.47422	5.71395	3.52879	4.82137	3.69002	4.8817	4.09614	4.34982	3.10278	4.96259	4.76006	4.99242	3.28466	NA	5.43659	NA	6.57017	5.14737	7.06729	6.55539	5.61781	5.71679	7.71827	7.2186	6.03713	4.04246	5.65404	4.8987	5.13348	4.06047	4.52858	5.05266	4.89449	4.50011	5.29893	5.00902	5.27776	4.76629	5.41741	5.05683	5.1407
CA209025-149-748	5.58405	7.39225	6.66461	8.1015	4.97296	5.02067	4.93352	4.8053	2.58883	5.37314	5.01692	4.87241	4.13328	4.43626	4.50262	4.61853	3.61878	4.97023	4.87141	4.9247	3.00475	NA	5.47822	1.66276	6.61416	5.24089	7.23871	7.02325	5.93568	5.49784	7.27434	6.68527	5.60949	4.08347	5.36347	4.40285	5.02072	3.00518	4.33987	4.79445	4.8298	4.11096	5.35945	4.95274	5.04982	4.53405	5.23195	4.95502	5.14554
CA209025-149-672	5.47491	6.10805	7.02551	8.20407	4.70466	5.02485	5.11448	4.36369	3.08636	5.73432	4.73412	5.21991	3.42943	5.2044	4.58826	4.44931	4.3351	5.13195	3.57761	4.90397	3.96275	4.43059	5.72228	2.46982	6.68037	5.22982	7.61303	7.05287	5.85361	5.79426	7.32504	6.76509	5.68481	4.19114	5.38363	4.48374	5.30731	3.89254	4.78527	4.42152	4.55177	4.14548	5.0368	4.74279	4.71527	4.54178	4.85988	4.71021	5.22258
CA209025-149-256	4.90068	6.90031	6.75116	7.93351	4.28117	5.01142	4.93262	4.42978	3.21748	5.67668	5.08956	5.07041	3.92947	5.19708	4.82975	4.4205	4.59933	5.18672	4.11959	4.82239	3.72779	NA	5.63962	2.18752	6.69426	5.06659	7.42842	6.92313	5.82203	5.83504	7.34003	6.84955	5.7904	4.19551	5.69722	4.55782	5.29739	4.12626	4.87545	4.83907	4.69382	4.50823	5.18999	4.72515	4.89264	4.43238	4.9128	4.90693	5.13803
CA209025-149-251	NA	7.47346	6.85437	8.03032	5.44587	5.01258	4.90598	4.52165	2.43775	5.57117	5.46235	4.86883	4.21117	5.28403	4.60692	4.44314	3.6583	5.09473	4.73957	4.81599	3.52634	NA	5.53803	2.22011	6.67833	5.18257	7.40466	6.91972	5.93902	5.68652	7.66035	6.95392	6.06518	3.92901	5.76657	4.39019	5.36637	4.03387	4.90075	4.78577	4.92978	4.76406	5.45626	5.06437	5.20749	4.66904	5.17182	5.09855	5.27021
CA209025-148-879	5.64461	7.16396	6.72098	8.06489	5.34489	4.97404	4.75534	4.73438	3.44778	5.60726	4.99871	5.14092	3.7614	5.02836	4.47518	3.88287	3.58047	5.37618	4.5255	4.72217	4.10041	3.64777	5.57698	1.68124	6.63476	5.12821	7.34574	7.01765	5.93526	5.87746	7.5106	7.23949	5.77302	3.88868	5.97309	5.09951	5.2494	3.59417	4.57778	4.84948	5.03961	4.36496	5.52375	5.22208	5.43876	4.77924	5.52675	5.29068	5.31318
CA209025-147-620	4.87064	6.83636	6.59063	7.94522	5.08759	4.85885	5.048	4.26293	4.10418	6.06181	4.69261	4.85953	5.53327	5.07815	4.28269	1.86332	3.66398	4.99414	4.54718	4.89182	3.30276	NA	5.54848	NA	6.56885	5.10078	7.31259	6.89171	5.90493	5.75948	7.51863	7.17363	5.6433	3.85781	5.61362	4.9325	4.94408	3.72214	4.5566	5.04066	5.36906	4.6286	5.85533	5.38028	5.4914	4.82342	5.65407	5.39488	5.38584
CA209025-145-391	5.39923	8.10018	6.47726	8.04092	4.48339	4.84014	4.74325	4.45289	3.82478	6.27051	4.99104	4.84576	4.86353	5.36326	4.59061	4.62695	3.51521	4.97155	5.50149	4.76042	3.71742	NA	5.50301	2.80277	6.67752	5.30369	7.23366	6.89502	5.69359	5.73053	7.57994	6.97582	5.74771	3.85156	5.54083	4.39884	5.07443	2.96379	4.25833	4.59695	4.82089	4.19557	5.20397	4.61838	4.83895	4.25348	4.95957	4.56211	4.95706
CA209025-145-278	6.02618	7.80082	6.93121	8.16793	4.04964	5.07644	4.96957	4.2442	2.78176	5.30722	4.15957	4.46978	4.94543	5.8245	4.23223	4.61351	4.00035	4.9995	5.21422	4.93184	3.22427	NA	5.49189	1.74819	6.7981	5.08857	7.07364	6.83228	5.60095	5.46346	7.4974	7.55291	5.94082	4.14693	5.71748	4.87542	5.27147	4.06502	4.62077	4.9659	4.90587	3.89746	5.36722	4.80001	4.99384	4.42654	5.05441	4.67113	5.06115
CA209025-144-717	5.80236	8.25867	6.73873	8.24148	4.59366	4.95566	4.85054	4.68071	2.84819	5.74845	4.54911	4.90648	5.60305	4.59582	4.70231	4.60388	3.64316	5.05848	5.58441	4.72886	4.02107	NA	5.69451	NA	6.8001	5.31388	7.38246	7.18559	6.01977	5.92314	7.59451	6.97387	6.12975	4.18515	5.73556	4.42801	5.54617	4.47213	4.92836	4.60447	4.85425	5.11782	5.31998	4.83352	4.93552	4.6279	4.98691	4.66491	5.29991
CA209025-144-487	5.44603	7.65227	6.68788	8.19328	4.91944	4.95558	4.86725	4.79732	3.66266	6.19186	5.39233	4.78122	5.51218	4.43846	4.45234	4.19973	4.08643	5.13205	4.9801	4.71775	3.6507	5.83867	5.26827	2.00432	6.61733	5.16639	7.60836	7.12915	6.04527	5.94946	7.78132	7.18494	6.06427	4.13446	5.79104	4.70665	5.58114	4.32127	4.87451	4.78225	4.9218	4.12512	5.4114	4.89007	5.11116	4.54975	5.13786	4.76371	5.28402
CA209025-144-435	5.32605	7.00752	6.83108	8.14752	4.20836	4.98881	4.92503	4.79015	2.6464	5.53589	3.9653	4.81722	5.45961	4.24514	4.23373	4.26837	3.94453	5.01124	4.59349	5.01965	3.74367	NA	6.38242	NA	6.75911	5.13386	7.15976	6.99299	5.82016	5.77178	7.72069	7.39543	6.01154	4.15452	5.72801	4.87488	5.23231	4.17794	4.73231	5.16379	5.34195	4.49493	5.85012	5.45918	5.62919	4.96315	5.66548	5.3975	5.43429
CA209025-143-565	5.47456	6.60095	6.90908	7.94225	5.46127	5.08423	5.04587	4.41752	2.68395	5.84355	5.01422	5.27064	5.05078	5.07789	4.74445	3.99804	4.32383	5.13767	4.15797	4.84613	3.64018	0.69897	5.48432	2.48996	6.63853	5.22748	7.17838	6.95384	5.87936	5.82915	7.43969	7.0061	5.78248	4.2819	5.90521	4.85679	5.11026	4.26752	5.14534	4.66484	4.97137	4.3133	5.36109	4.90851	5.05138	4.54854	5.08122	4.79238	5.321
CA209025-141-730	5.12797	7.00521	6.72462	8.30554	4.15845	4.94486	4.8996	4.84238	3.30942	5.89901	4.01532	4.79057	5.69799	4.42266	4.71811	3.98028	3.306	5.08688	4.5608	4.72614	3.70706	NA	5.72186	1.57978	6.81939	5.37047	7.2611	7.48314	6.34301	5.80481	7.55893	6.9642	5.91857	3.94689	5.64662	4.39983	5.44829	4.13558	4.57296	4.60813	4.68532	4.13814	5.16634	4.73492	4.88954	4.5268	5.00349	4.69086	5.34544
CA209025-141-667	6.20468	7.34382	7.02201	8.14369	5.28778	4.96673	4.95479	4.69686	2.94988	6.28834	4.90019	5.14758	5.54451	5.15687	4.41872	2.61278	4.06258	5.31838	4.74893	4.92619	3.4312	NA	5.47829	NA	6.72799	5.20239	7.23808	7.0789	5.96927	5.87574	7.52633	7.02802	5.98921	3.94939	5.79381	4.6638	5.5025	4.09381	5.05316	4.84552	5.01749	4.77371	5.47415	4.98012	5.06773	4.77882	5.04149	4.76398	5.31607
CA209025-141-370	4.31006	6.4337	6.98778	8.03414	4.72287	5.07668	4.92856	4.71305	3.14019	5.83386	4.86103	5.10152	5.54556	5.33719	4.86802	3.72949	4.08987	5.07481	4.0029	4.85722	3.95381	NA	5.3655	1.81954	6.75886	5.13803	7.30248	7.41655	6.3263	5.72731	7.66327	6.93135	5.8615	4.14836	5.68044	4.424	5.23171	4.3273	4.66955	4.60773	4.64453	4.67991	5.0925	4.58723	4.81332	4.24339	4.7932	4.58706	4.8797
CA209025-14-996	5.8537	6.83212	6.72985	8.09614	4.75765	4.96039	4.82805	4.81096	3.61172	5.97196	4.65691	5.02111	5.72703	4.52607	4.7507	3.97823	3.63144	5.235	4.14179	4.88719	3.55847	4.60404	5.53422	1.38021	6.49267	5.16633	7.3802	7.00201	5.93985	5.78663	7.71983	7.37765	5.96308	3.73656	5.4355	4.84249	5.30982	3.87818	4.71911	4.75242	4.88874	3.9839	5.33167	4.87409	5.04996	4.59816	5.02572	4.90498	5.32988
CA209025-14-943	5.74465	7.74573	6.83224	8.1556	4.50736	5.07325	5.04394	4.91941	2.99739	5.98147	5.08255	5.13413	5.75446	4.68598	4.86001	NA	4.06737	5.25957	5.33815	4.96302	3.73312	4.03543	5.5914	1.34242	6.70429	5.36207	7.25361	7.21644	6.14352	5.865	7.73819	7.28335	6.19239	4.27527	6.11464	4.65862	5.33064	4.27885	5.08809	4.77344	4.84776	4.57866	5.35268	5.05459	5.24808	4.59255	5.17623	4.9979	5.26989
CA209025-14-1070	5.10311	6.97904	7.09114	8.00456	4.90874	5.0203	4.95526	4.5945	3.95386	6.42483	5.29389	5.10598	5.51206	5.18454	4.82138	4.08325	4.00156	5.04522	4.53138	4.74727	3.99207	2.10721	5.44138	2.26717	6.57902	5.09527	7.23411	6.86441	5.69392	5.74742	7.57995	6.93629	6.08291	3.97749	6.00476	4.17883	5.54845	4.37515	4.82982	4.41689	4.22814	3.8072	4.68131	4.664	4.66835	3.94384	4.5042	4.61649	4.86931
CA209025-139-990	6.06211	6.52541	6.68014	7.99584	5.34957	5.06491	4.91109	4.82778	2.93146	5.75814	5.23225	5.1024	4.68604	4.85382	6.77538	4.66761	3.92778	5.08061	3.41128	4.81288	3.66323	NA	6.00725	2.6464	6.48779	5.19768	7.28276	6.79038	5.73211	5.82687	7.52072	6.94752	5.77881	4.15743	5.55749	4.37791	5.19759	3.82595	4.86223	4.45162	4.46914	4.31827	5.04645	4.60644	4.79815	4.38815	4.72248	4.50004	5.15629
CA209025-139-950	5.46091	7.90484	6.74178	8.11275	4.96709	5.04608	5.01944	5.09788	3.16673	5.96836	4.59715	4.72956	5.53252	5.57149	4.63494	2.52504	3.88502	5.23977	5.525	4.7369	3.55145	NA	5.21823	NA	6.63007	5.04446	7.15263	6.90763	5.87547	5.97124	7.56941	6.95696	5.81291	3.96497	5.51539	4.80895	5.33442	4.2446	4.95619	4.65632	5.01894	4.48504	5.4697	5.0553	5.23152	4.52013	5.27171	5.13362	5.16392
CA209025-139-895	5.45421	7.92131	6.75938	8.03742	4.54962	5.09409	4.97744	4.2749	3.54195	5.80539	5.20689	5.16628	5.08464	5.21362	5.05086	NA	3.65504	4.93961	5.18151	4.76992	3.31154	NA	5.0215	2.10721	6.55878	5.00089	7.32996	6.75456	5.65583	5.97434	7.60087	6.99986	5.84721	4.23289	5.50888	4.51166	5.37651	4.25419	4.66178	4.75427	4.97228	4.74118	5.45175	5.01067	5.31496	4.40322	5.19552	5.18997	5.08244
CA209025-139-827	5.55839	6.70509	6.55667	7.97494	4.71058	4.87547	4.83319	4.87726	2.15836	5.77255	4.6005	4.81209	5.26988	4.8002	4.39843	4.55722	3.0216	5.13733	3.90789	4.59225	3.42943	NA	5.46728	NA	6.50332	5.03323	7.04062	6.85175	5.69744	5.80174	7.66187	7.22231	6.01937	4.10006	5.8207	4.77764	5.33659	4.13376	4.77177	4.99548	5.10782	4.17284	5.60604	5.21991	5.38977	4.93926	5.43376	5.21458	5.45806
CA209025-139-808	7.15276	8.19619	6.96771	8.18345	4.78294	5.02622	5.09025	5.37803	4.15488	5.90619	4.82376	5.17432	5.4031	5.01574	7.16467	4.18096	4.4539	5.26393	5.67775	4.89841	3.66143	5.73908	5.25092	2.30103	6.58568	5.17511	7.42876	7.04326	5.90723	5.95677	7.66463	7.23709	5.94676	4.05507	5.77942	4.82111	5.46114	4.33598	5.08551	4.85901	5.13502	4.8364	5.59678	5.18068	5.3296	4.72916	5.35699	5.27841	5.26261
CA209025-139-796	7.27234	7.85976	6.90233	7.88175	5.06159	5.19772	4.98018	5.02863	3.18041	6.02417	5.00579	5.20648	5.18992	5.01106	4.55477	3.66285	3.93399	5.20625	5.31929	4.89807	3.33486	5.15154	5.10008	2.13988	6.52175	5.12851	7.05133	7.24099	6.03057	5.62896	7.45748	7.04397	5.68314	4.08429	5.55459	4.81935	5.06694	3.61055	4.56664	5.02715	5.30163	4.47831	5.7761	5.2316	5.42001	4.79481	5.46898	5.23937	5.31819
CA209025-139-775	7.55888	7.84658	6.71626	7.91686	5.10234	4.92411	4.82128	4.99946	2.84819	5.96813	5.12544	4.87351	5.29899	4.82409	4.57438	4.11813	3.58827	5.02583	4.75052	4.51211	3.23603	NA	5.21029	2.10037	6.59055	4.97795	7.17252	6.65481	5.93559	5.82548	7.45094	7.18321	5.72446	4.04222	5.35217	4.8977	5.09033	3.9094	4.69011	4.91061	5.113	4.10965	5.59548	5.16949	5.41118	4.59279	5.40041	5.26426	5.27829
CA209025-139-764	5.35707	7.64174	6.79654	8.10331	NA	4.91276	4.96908	4.62215	3.35813	6.2257	2.76864	4.9656	5.41895	4.88337	4.4247	3.81598	3.94384	5.07712	4.91727	5.214	3.69897	4.70665	5.48644	NA	6.73772	5.13087	7.26028	6.84019	5.59485	5.918	7.56632	7.07304	5.85329	3.99105	5.6861	4.25842	5.34208	4.27745	4.70657	4.65792	4.80059	4.36659	5.12419	4.57635	4.82586	3.95985	4.83024	5.06596	4.68696
CA209025-139-741	5.5837	8.24831	6.58617	8.0869	4.49371	4.95085	4.90795	5.06121	3.4456	6.27628	4.764	4.86651	5.41023	4.79719	4.98267	4.21817	3.57357	4.99671	5.61955	4.59063	3.07809	NA	5.30892	1.73239	6.57969	5.14413	7.26195	7.24121	6.17089	5.83545	7.58713	7.05058	5.79788	3.97142	5.33198	4.58753	5.04574	4.2616	4.57111	4.82836	5.06203	3.94954	5.53614	4.98989	5.33322	4.48429	5.28457	5.18389	5.3078
CA209025-139-712	6.1005	7.32047	6.76177	8.08043	4.83387	4.98957	5.07642	4.82205	3.27485	6.02329	5.73337	5.01459	5.67051	4.50195	4.09878	4.2856	3.6638	5.16322	4.20973	4.54028	3.74981	NA	5.64783	NA	6.77595	5.29021	7.36722	7.09162	6.00274	5.98396	7.82994	7.5411	6.04038	4.09015	5.70858	5.18388	5.36321	4.57659	4.84993	5.12192	5.19188	4.30625	5.60818	5.21729	5.4496	4.7726	5.50437	5.15402	5.41922
CA209025-139-576	5.4824	7.21157	6.68767	8.15251	4.40961	5.04277	4.95818	4.36165	2.40312	5.95763	4.18004	4.9201	5.28862	4.15158	4.73394	3.72008	2.78746	4.96217	4.30155	4.69615	3.56632	NA	5.20068	1.82607	6.55453	5.16047	7.3055	7.10161	5.99609	5.74819	7.69971	7.02584	6.10315	4.16944	5.64128	4.42134	5.24175	4.15725	4.61848	4.73396	4.70032	3.92547	5.15538	4.76059	4.99716	4.38423	4.99793	4.84792	5.26753
CA209025-139-431	6.22769	8.3896	6.76745	8.25638	4.81695	4.89659	4.95312	4.82389	3.52035	5.79251	4.50098	4.83812	5.4203	4.91285	4.64121	4.5558	3.86386	5.03068	5.71484	4.66527	3.75197	0.845098	5.52678	NA	6.75697	5.28955	7.25483	6.76963	5.72227	5.78839	7.59002	7.06597	6.1609	4.00911	5.68546	4.50746	5.52078	4.02747	4.43522	4.70293	4.63642	4.27816	5.11534	4.78547	4.86037	4.35624	4.74182	4.60279	5.12557
CA209025-139-271	5.5877	7.84443	6.35909	7.97991	3.94433	4.87966	4.92773	5.05872	3.87915	5.90447	5.05569	4.86489	5.32326	4.5811	4.50269	2.89653	3.53668	5.07502	5.24084	4.5539	3.56644	NA	5.34597	1.23045	6.55523	5.20231	7.22138	7.42384	6.34055	5.92773	7.67213	7.20076	5.87009	3.80298	5.51542	4.61162	5.47545	4.20739	4.8297	5.23326	5.62312	4.60632	6.04115	5.35737	5.52314	4.66108	5.49714	5.34066	5.36414
CA209025-139-227	4.73505	7.50005	6.53958	8.18183	5.08971	4.88548	4.89213	4.632	3.53301	6.06272	5.2419	4.78672	5.27299	4.57743	4.6404	4.21125	3.63568	5.17736	4.67538	4.75243	3.23754	NA	5.51739	2.3927	6.7906	5.33052	7.24537	7.18154	6.0833	6.00383	7.77239	7.24079	6.21392	4.24957	6.05019	4.77987	5.68503	4.5434	4.81651	4.95383	5.10304	4.78446	5.5293	5.18081	5.25818	4.83002	5.2655	5.05916	5.37384
CA209025-139-224	5.25166	7.28058	6.57307	8.00107	5.04465	4.94422	4.836	4.66318	3.68097	5.78854	4.68104	4.98932	5.32904	4.79259	4.32238	4.48649	3.88446	5.17657	4.68185	4.80846	3.50623	NA	5.30874	NA	6.56194	5.14622	7.2938	6.70371	5.64598	5.91927	7.60596	7.00843	5.90719	4.09826	5.95427	4.66838	5.34964	4.17782	4.86469	4.82203	5.02805	4.24714	5.47867	5.0597	5.45908	4.42382	5.3791	5.09258	5.09068
CA209025-139-153	5.2444	7.78489	6.96047	8.07058	5.15694	5.00145	4.91923	5.17454	3.56443	5.94852	4.86245	5.12039	5.25201	4.86625	6.02275	4.15165	3.88377	5.04505	4.89991	4.87506	3.58343	NA	5.3375	1.75587	6.6845	5.30757	7.29756	6.97781	5.86793	5.96823	7.64735	7.25851	6.07506	4.12156	5.719	5.17024	5.58282	4.26354	4.73969	4.97119	5.25839	4.73898	5.6473	5.13952	5.37225	4.69698	5.38256	5.26674	5.36833
CA209025-139-144	5.55781	7.89932	6.41008	8.1028	3.89862	4.78445	4.86657	4.47366	3.22686	5.71795	4.65909	4.83862	5.33209	4.24363	4.17731	3.35545	2.88874	4.99553	5.38187	4.6747	3.48187	NA	5.646	1.5682	6.70716	5.19605	7.26731	6.5994	5.41136	5.72897	7.53698	6.98429	5.93861	3.92163	5.47423	4.89206	5.09982	4.05219	4.50314	4.61904	4.73733	3.74578	5.07613	4.5467	4.78577	4.29691	4.75423	4.69249	5.12487
CA209025-139-1033	6.35762	7.95703	6.82441	8.02157	4.67286	5.23242	4.9262	4.50947	2.4609	6.46291	5.76397	4.84301	4.89984	4.65882	4.49018	4.41552	3.36211	5.01719	5.44007	5.19286	3.35334	NA	5.54237	NA	6.59944	5.02652	7.06374	6.85046	5.75257	5.82968	7.55075	6.84336	5.83795	4.2742	5.85054	4.58689	5.36549	3.98281	4.85739	4.54122	4.7168	4.8482	5.34926	5.08443	5.18463	4.60245	5.11246	4.91541	5.11645
CA209025-138-872	5.58933	7.55401	6.49823	8.06884	4.80787	4.94286	4.84182	4.65466	3.52608	6.19254	4.8463	4.70987	5.63432	4.90232	4.53356	4.07284	3.13226	5.08726	5.08664	4.73623	3.25164	NA	5.39791	1.716	6.56436	5.18584	7.22419	7.1313	6.10507	5.77684	7.61017	7.25986	5.71509	4.05192	5.59593	4.70211	5.22386	3.97267	4.65853	5.30975	5.5977	4.67616	6.03389	5.46351	5.73122	4.86729	5.64245	5.52024	5.33083
CA209025-138-699	5.83126	7.43946	6.64946	8.07008	5.22337	5.03785	5.13955	5.00274	NA	6.52282	4.79517	5.07413	5.68486	4.938	4.79176	4.33526	3.08063	5.1891	4.93042	4.78247	3.81882	1.93952	5.38468	NA	6.56741	5.07267	7.26529	7.04528	5.98129	5.97574	7.78277	7.03132	6.14314	4.36663	5.74807	4.7553	5.63118	4.67535	5.04923	5.08674	4.95586	4.61339	5.36262	4.84493	5.15404	4.3903	4.96834	4.98017	5.25222
CA209025-138-550	6.43449	8.33907	6.7273	8.15106	4.88172	4.94197	4.96294	4.47261	2.92428	6.33634	4.85093	4.66539	5.7034	4.87087	4.50204	3.74811	4.07317	4.95557	5.76744	4.74419	3.26834	NA	5.44762	NA	6.67324	5.15527	7.26303	7.11088	6.0179	5.92473	7.589	7.11966	5.92734	3.96242	5.65785	4.73829	5.57147	4.27339	4.75651	4.81359	4.99312	4.73108	5.41921	5.10376	5.2101	4.64795	5.18553	5.10575	5.31986
CA209025-138-479	5.60584	7.50319	6.90995	8.18244	4.96997	4.96666	4.96147	4.46965	3.77107	6.41921	4.56876	5.02444	5.55143	4.99864	4.57611	3.93882	4.03715	4.99139	4.84595	4.86045	3.78824	NA	5.50476	1.95904	6.63452	5.11028	7.23711	6.78791	5.72379	5.88339	7.61982	6.92862	6.11961	4.10384	5.48012	4.52059	5.37731	4.45602	4.92791	4.51496	4.62038	4.21927	5.12451	4.83682	5.00361	4.2415	4.89573	4.82701	5.15703
CA209025-138-398	5.86019	7.51223	6.83798	8.00425	3.1726	4.98163	4.8862	4.63528	2.95665	6.44597	4.9229	5.23865	5.4563	4.75963	5.43431	4.33333	4.05877	4.94055	5.063	4.53667	3.77931	0.477121	5.57622	1.74819	6.54374	5.11998	7.45839	6.93414	5.77305	6.01896	7.5579	7.08895	5.9159	4.14845	5.68651	4.66595	5.37002	4.53823	4.88248	4.53773	4.61999	4.99416	5.03935	4.68131	4.83129	4.49908	4.75539	4.59541	5.1779
CA209025-138-1069	5.34443	7.63474	6.69006	8.01409	5.38918	4.95949	4.96161	4.89873	2.37291	6.01331	5.34505	5.07141	5.77327	5.30124	4.63099	4.04708	NA	5.12595	5.13274	4.73813	3.37088	NA	5.37112	1.34242	6.69126	5.21074	7.36232	7.12008	6.03153	6.00044	7.60951	7.18715	5.90731	4.1336	5.73422	4.71767	5.25583	4.37632	4.93388	4.90204	5.17391	3.8687	5.64636	5.1748	5.36506	4.68769	5.44007	5.26821	5.43047
CA209025-137-55	5.37282	6.97204	6.83735	8.26802	5.50313	4.90336	5.09635	4.44473	2.5682	5.61635	5.38998	4.88211	3.63317	5.33511	4.64382	4.11584	3.30899	5.1021	4.43764	4.7388	3.40875	NA	5.66036	2.65706	6.7476	5.35483	7.21372	7.27772	6.15677	5.92826	7.68442	7.18199	5.94621	3.87111	5.57109	4.59043	5.21081	3.59095	4.97356	4.97355	5.21246	4.46703	5.73193	5.35972	5.38375	4.93967	5.57987	5.06667	5.57519
CA209025-137-127	5.14236	7.88576	6.82511	7.92828	3.49734	5.05932	5.03933	4.79668	3.67906	5.94429	4.70132	5.17675	3.38003	4.8729	4.58578	4.74118	4.16516	5.05612	5.23893	4.95824	4.00342	NA	5.67102	2.07555	6.73579	5.19892	7.17191	6.58096	5.46786	5.94585	7.71398	7.18351	6.26143	4.20194	5.92186	4.97209	5.50245	4.45148	5.01347	4.9272	4.96713	4.64379	5.4698	4.98256	5.20772	4.69373	5.14711	4.79133	5.34113
CA209025-135-434	5.56005	8.0955	6.57441	8.03402	4.08005	4.93723	4.91669	4.80709	4.05365	6.20177	5.13169	4.84813	5.27487	4.87442	4.49112	4.63633	3.00518	5.03443	5.49503	4.61889	3.2188	NA	5.45158	1.11394	6.68251	5.11086	7.32441	6.79715	5.84317	5.78992	7.56867	7.30324	5.76567	3.74966	5.65122	4.915	5.25145	4.25423	4.92578	5.06836	5.28558	4.13824	5.67238	5.1746	5.4482	4.67706	5.4405	5.45612	5.3215
CA209025-131-939	4.71409	7.91327	6.76748	8.12327	4.90941	4.93877	4.87884	4.73506	3.80821	5.7596	4.54973	4.78655	3.80625	4.92447	4.42753	4.3776	4.17295	5.09445	5.02703	4.76328	3.32695	NA	5.35834	1.70757	6.66833	5.02279	7.35704	6.95902	5.97094	5.9078	7.67285	7.4203	6.1167	4.21722	5.82673	4.97797	5.42351	4.14164	4.89468	5.09593	5.3954	4.64844	5.70783	5.0604	5.22541	4.61418	5.18174	5.22592	5.26029
CA209025-131-1043	5.98133	7.93843	6.68254	8.07815	4.56175	4.93227	4.92688	4.98502	3.33726	6.07216	4.45303	4.76868	3.81311	5.5023	4.4057	4.03531	3.74958	5.13305	5.44167	4.86425	3.22063	NA	5.51314	1.87506	6.57008	5.05041	7.24913	6.85146	5.95952	5.79657	7.51711	7.35987	5.91362	4.27356	5.71843	4.7793	5.3098	4.24423	4.87781	5.13955	5.35979	4.47923	5.62397	5.13829	5.36614	4.62432	5.44992	5.6191	5.16365
CA209025-13-526	4.62345	6.9956	6.84182	8.11704	4.75287	4.94777	4.99197	4.69671	3.48501	6.30398	5.27407	5.04405	5.67942	4.6161	4.88448	3.64885	NA	5.12915	4.41592	4.9053	3.63599	NA	5.57045	NA	6.72794	5.2204	7.32613	6.94635	5.99108	5.94528	7.64246	7.08545	5.86004	4.1035	5.5186	4.68819	5.37876	4.04922	4.96454	4.89775	5.14936	4.78987	5.50892	5.05305	5.23691	4.80758	5.22013	5.00706	5.54494
CA209025-13-228	6.04739	6.25856	6.66184	8.23566	4.78355	4.82791	4.7025	4.64902	4.06416	6.53549	4.92294	4.8034	5.62914	5.04982	4.69128	4.06871	2.50786	4.97319	3.32879	4.55995	3.70952	1.04139	5.77261	2.06446	6.59692	5.33269	7.36423	7.44657	6.37636	6.05169	7.58702	7.00717	5.90706	4.09802	5.56013	4.4991	5.41572	4.48436	4.93324	4.8062	5.18664	4.39915	5.53259	4.99097	5.13359	4.43819	5.18433	5.27122	5.24203
CA209025-126-298	3.99379	7.5251	6.80374	8.12174	4.66048	5.02726	4.76591	4.17806	3.15594	5.47355	4.8053	4.77771	3.61268	4.62873	4.53948	4.39702	3.70518	4.97161	5.02474	4.77484	3.39235	0.90309	5.4117	3.03503	6.77073	5.00443	7.2127	6.86468	5.64926	5.81357	7.52869	6.94116	5.90409	4.07983	5.59738	4.50083	5.19147	3.75732	4.65492	4.7061	4.91106	4.4089	5.44391	5.03851	5.18196	4.64125	5.09052	4.64887	5.13968
CA209025-126-230	5.13889	7.21011	7.08478	8.15308	5.27094	5.17334	5.14609	5.01153	3.77291	5.85446	5.27792	5.26118	3.6974	4.9952	4.8934	4.082	4.41253	5.2319	4.42246	4.85952	3.70961	NA	5.51823	2.4216	6.6845	5.20286	7.30048	7.07753	6.1207	6.00293	7.50123	7.17899	6.06374	4.24299	5.69003	5.05219	5.3983	4.46669	5.02332	5.00023	5.3039	4.84826	5.8238	5.48294	5.4999	5.10702	5.62693	5.23543	5.5696
CA209025-126-222	5.41072	7.25302	6.54537	8.13071	4.40297	4.92669	4.93049	4.82726	2.61172	5.73784	4.99574	4.81414	4.17099	4.49952	4.44166	4.50718	4.07704	5.22132	4.6617	4.79029	3.80339	NA	5.69153	2.04532	6.73722	5.1767	7.33859	7.19624	6.0892	5.79423	7.73008	7.21311	6.05665	4.17892	5.49099	5.07425	5.26988	4.27397	5.09355	4.93684	5.30431	5.30636	5.78908	5.32179	5.2685	5.07254	5.38864	4.86379	5.57668
CA209025-125-637	5.21702	6.75198	6.74071	8.17808	4.59626	4.77052	4.84146	4.60912	NA	5.75427	4.60974	4.86798	5.624	4.54054	4.32517	4.01038	3.60842	5.03411	4.11451	4.85057	3.69609	NA	5.64209	NA	6.87949	5.2531	7.25921	7.26167	6.34073	6.00434	7.51495	6.9331	6.05833	3.91934	5.65767	4.23047	5.39007	4.41707	4.89348	4.66854	4.90206	4.56152	5.39765	4.90184	5.09041	4.48945	5.0721	4.92939	5.16243
CA209025-125-525	4.00173	6.02761	6.57077	7.699	4.55771	4.83736	4.83317	3.82151	2.79309	6.17141	4.1498	5.37487	4.19064	4.83027	4.44411	4.28925	4.36059	5.17307	3.96614	4.8272	3.6826	1.27875	5.99531	2.91381	5.82506	4.59585	7.26452	7.01074	5.7707	5.70564	7.32615	6.80932	5.61831	4.17583	5.59742	4.59137	4.74281	2.97818	4.93967	4.57114	5.03672	4.19463	5.46771	4.84502	5.01973	4.54068	5.19343	4.93449	5.1879
CA209025-125-508	5.13387	6.496	7.05516	8.06795	5.05403	5.11185	4.97575	4.78044	3.77619	5.64564	4.73578	4.82639	5.51481	4.25773	4.36886	3.91121	4.0639	5.05595	4.03826	4.79627	3.41963	NA	5.10629	NA	6.55755	5.0213	7.24825	6.84537	5.88127	5.79442	7.54796	7.14301	5.87935	4.04638	5.52144	4.67379	5.45168	4.24465	4.85923	4.77647	4.8003	4.71899	5.29891	4.92077	5.27295	4.65023	5.28123	5.05108	5.126
CA209025-124-763	5.05898	8.17321	6.62708	8.14453	5.16036	4.96127	5.00826	4.53864	3.47026	5.99034	4.85877	4.79853	5.33711	5.06485	4.53674	4.69935	2.96379	5.07347	5.65108	4.72762	3.12743	NA	5.37446	2.43136	6.60103	5.05642	7.39451	7.12301	6.13741	5.67951	7.50743	6.98875	5.92873	3.96435	5.50631	4.71961	5.31365	3.77217	4.50168	4.82041	5.02322	4.65786	5.43875	4.99184	5.13396	4.77165	5.19247	5.03945	5.46944
CA209025-121-540	4.56354	5.90242	6.72361	8.05144	3.90042	4.77276	4.81242	4.41199	3.1959	5.31028	3.57159	4.68914	5.7167	5.36821	3.97749	NA	3.85932	5.03305	4.03739	4.63551	3.40329	1.98677	5.75611	NA	6.56565	5.07639	7.31903	6.78896	5.91058	5.51828	7.46315	7.11637	5.79241	3.76945	5.37252	4.43425	4.87418	3.28058	4.32877	4.71056	4.91928	4.37701	5.3536	5.01614	5.27317	4.68379	5.40577	5.24831	5.28701
CA209025-121-463	5.41895	6.73024	6.77685	8.15158	4.95543	4.90279	4.98819	4.51696	2.4456	5.71033	5.06524	4.91431	5.58781	5.32652	4.55298	4.26394	3.95022	5.17138	4.15433	4.75369	3.80665	5.4228	5.71221	NA	6.44487	5.26373	7.3567	7.12346	5.98055	5.83942	7.74599	7.14193	6.07827	4.05208	5.6979	4.37055	5.3745	4.10133	4.921	4.85047	5.04543	4.7629	5.49464	5.03987	5.21177	4.71007	5.19084	4.94722	5.32819
CA209025-121-214	5.88188	8.32932	6.66309	8.02637	4.73142	5.03934	4.91396	4.52583	2.9058	5.6231	4.68484	4.85236	5.6134	5.27579	4.59112	4.88667	3.33945	5.09447	5.733	4.94192	3.3962	NA	5.4493	3.11528	6.71281	5.06544	7.65829	6.83462	5.9427	5.85953	7.45554	7.13102	5.76245	4.08927	5.50798	4.89947	5.29183	4.35436	4.86664	4.88484	5.20089	4.58723	5.68961	5.33571	5.60846	4.78211	5.63724	5.55421	5.19832
CA209025-12-275	5.55353	7.93205	6.687	8.16841	5.29096	4.99076	5.12797	5.23619	3.38021	6.12223	5.49583	4.895	4.15345	5.08086	4.35725	4.18554	4.08807	5.27159	5.47811	5.00498	3.40312	4.50686	5.44493	1.86923	6.80942	5.15195	7.30106	7.17897	6.1749	5.90031	7.8497	7.37443	6.36278	4.1817	6.09727	4.98604	5.82667	4.46205	5.06036	5.58505	6.03276	4.63586	6.3785	5.71336	5.61462	5.0831	5.78489	5.33638	5.51296
CA209025-12-216	5.87889	7.99834	6.50386	7.92132	4.9702	4.92677	4.9187	4.74319	2.89763	5.91753	5.37859	4.90342	3.71391	4.95073	4.79219	4.44661	3.8586	5.02462	5.35187	4.75691	3.33062	5.76647	5.57246	2.64444	6.54324	5.07462	6.96293	6.90571	5.98429	5.90111	7.7629	7.17553	6.10584	4.06081	5.74886	4.96314	5.52132	4.39664	4.85747	5.01672	4.95969	4.32079	5.33848	4.85105	5.16712	4.60202	5.06794	4.69414	5.29133
CA209025-119-246	NA	6.10834	6.61974	8.01366	5.05607	5.10146	5.00344	4.65147	NA	5.41977	4.88009	5.10657	4.1692	4.78541	4.35961	4.04009	2.55751	5.10838	4.02674	4.94048	3.33102	NA	5.34461	NA	6.66412	5.14742	7.26344	6.87496	5.74778	5.82721	7.57286	7.04909	6.03846	4.07229	5.63533	4.96644	5.2649	3.99769	4.77786	4.76669	5.02995	4.84105	5.56338	5.28296	5.31165	4.83345	5.26649	4.82209	5.30581
CA209025-118-768	5.40781	8.18978	6.73579	8.12557	5.35062	4.87918	5.00971	4.64856	3.46449	5.6969	5.61593	4.82262	3.77619	4.91805	4.66546	4.46817	3.86504	5.01033	5.74225	4.61302	3.52504	1.38021	5.54345	2.62634	6.71519	5.22379	7.37248	6.85301	5.95267	5.91372	7.72218	7.30593	6.03708	3.98798	5.6754	4.51701	5.2055	4.06569	4.89483	5.00097	5.22295	4.82968	5.73016	5.41735	5.50947	4.97755	5.51315	5.13944	5.50937
CA209025-118-446	5.59173	8.24157	6.96633	8.10342	5.02385	5.00406	4.86291	4.46928	3.33244	6.12171	4.82249	4.85316	3.70774	5.35189	4.58785	4.45658	3.78497	4.98564	5.69409	4.86128	3.67191	1.07918	5.39148	2.24797	6.58308	5.06277	7.24232	7.01074	5.95436	5.99069	7.563	6.99228	5.89323	3.97248	5.75104	4.11062	5.32557	4.30451	4.60278	4.70817	4.97254	5.01272	5.50099	5.08172	5.14192	4.6408	5.11943	4.79515	5.20062
CA209025-118-427	5.95168	8.15182	6.84026	8.1886	5.08327	4.99272	4.96144	4.74515	2.66087	5.83644	4.79739	4.93796	3.74131	4.49773	4.73511	3.32797	4.03523	5.08361	5.54336	4.6575	3.70621	1.17609	5.7225	2.4609	6.76457	5.25271	7.30633	7.17248	6.01179	5.81407	7.60998	7.15355	6.31717	4.08838	5.83782	4.79223	5.52732	4.49189	4.67873	4.8311	5.02928	4.27763	5.44683	4.99286	5.10077	4.68677	5.10596	4.9364	5.25847
CA209025-118-242	5.7456	8.40075	6.66821	8.28023	4.35603	4.91209	4.96391	4.85406	3.74803	6.14273	4.41486	4.7667	3.87105	4.61788	4.63834	4.17834	5.19601	5.03317	5.68915	4.64124	3.35238	NA	5.4114	2.76343	6.78384	5.26871	7.1827	7.13237	6.05504	5.80389	7.62652	6.94889	5.85145	3.92319	5.52578	3.86935	5.19052	4.05774	4.61957	4.59028	4.83865	4.82056	5.31462	4.88239	5.07137	4.44609	5.10379	4.90738	5.12152
CA209025-118-164	5.21235	7.96825	6.66879	8.1501	5.31276	4.87162	4.89392	4.85051	3.82659	6.0006	5.66239	4.94243	4.03886	4.83257	4.31361	4.47698	3.90881	5.12801	5.32213	4.61195	3.39967	NA	5.34147	2.09342	6.63757	5.26382	7.18485	6.90854	5.83007	6.00288	7.68581	7.00791	5.9212	3.79435	5.70876	4.42565	5.23736	4.33187	4.51258	4.66352	4.97533	4.75411	5.44273	4.88475	5.08845	4.49467	4.93494	4.74667	5.14356
CA209025-118-160	5.25901	8.09736	6.72128	8.09172	4.90566	4.98096	4.9498	4.4898	3.487	5.40181	4.95872	4.87119	3.58331	4.56894	4.69186	4.30604	3.53441	5.07954	5.53176	4.83744	3.57955	NA	5.48688	2.25285	6.69802	5.19323	7.33769	6.90819	5.94349	5.71584	7.63734	7.11898	6.14628	4.05614	5.61937	4.89881	5.28226	4.1211	4.508	4.93048	5.13869	4.41127	5.62215	5.16696	5.29949	4.92361	5.32427	4.85923	5.5724
CA209025-118-151	4.79942	7.8065	7.13849	8.06035	4.93707	5.1681	5.05804	5.28652	2.71933	5.83697	5.30031	4.72058	3.77714	4.53696	5.03237	4.42974	4.20526	5.1052	4.99635	4.7139	3.5738	NA	5.14739	NA	6.76012	5.072	7.38002	6.90559	5.89397	5.79633	7.61241	6.99653	5.94983	4.28697	5.63172	4.32152	5.54098	4.45404	4.65286	4.7834	4.91561	4.57718	5.37598	4.89945	5.16083	4.58669	5.11586	4.87047	5.30257
CA209025-116-530	5.81634	7.96746	6.68624	8.20345	3.1284	4.83564	4.84567	4.50177	2.40654	5.97018	3.8654	4.74955	3.86183	4.20566	4.08998	4.59108	3.97253	5.00544	5.48437	4.80889	3.57426	NA	5.57305	1.90849	6.68663	5.24518	7.35082	7.22672	6.08809	5.84475	7.53063	6.80501	5.85431	3.97868	5.5527	4.66666	5.27907	4.02193	4.82257	4.41501	4.49042	4.41672	5.10993	4.66277	4.76068	4.38839	4.94361	4.55582	5.18467
CA209025-114-60	5.84326	7.56013	6.63735	8.16905	5.3448	5.00321	4.98584	4.22438	2.39094	5.4584	5.30561	4.71208	3.9941	5.27127	4.55356	4.02967	2.68215	5.03448	5.2392	4.90923	3.75732	NA	5.41104	2.27184	6.50697	5.06453	7.32078	7.09412	6.18775	5.77903	7.44993	7.12413	5.79941	4.11899	5.39054	5.11201	5.01881	3.83715	5.00946	4.94276	5.3366	4.54114	5.88073	5.47539	5.54857	4.98452	5.65392	5.26317	5.53539
CA209025-114-56	5.79499	7.93091	6.7709	8.01769	5.67072	4.98609	4.9415	4.40398	2.49969	5.71167	5.48101	5.1705	3.59151	5.54061	4.87125	4.39758	3.24944	5.10797	5.59835	4.85657	3.72263	NA	5.52084	2.45788	6.81182	5.07163	7.27155	6.66151	5.8423	5.73899	7.56822	7.12047	5.7011	3.94414	5.52753	4.63047	5.20145	4.21484	4.8037	4.86158	5.15255	4.66983	5.63602	5.112	5.38042	4.73286	5.31587	4.96166	5.33945
CA209025-113-75	5.24748	6.64066	6.84206	7.94036	5.33122	4.97464	5.09554	4.56572	2.78104	5.69355	5.58083	5.1047	4.18073	4.93313	4.66681	3.89265	4.06959	5.1078	4.1175	4.94235	3.78347	5.55409	5.58079	3.41481	6.44259	4.90719	7.2232	6.57572	5.98539	5.91619	7.37321	6.96906	5.55573	4.12946	5.52821	4.98363	5.08588	3.81809	4.93517	4.6837	5.01458	5.38442	5.68134	5.35149	5.42707	4.90831	5.45636	5.0658	5.37391
CA209025-112-175	4.47474	6.89639	6.79408	8.27385	NA	4.89611	4.92338	4.67668	2.38561	5.46527	3.44607	4.71986	4.0825	4.56491	4.45203	4.37223	3.86303	4.90958	4.2244	4.87913	3.51943	1.49136	5.52887	2.16435	6.63738	5.17095	7.20858	7.02551	5.85712	5.75133	7.56477	7.07427	6.01927	4.11588	5.68323	4.66781	5.46221	4.19474	4.85175	4.77167	5.06173	4.85287	5.6592	5.31026	5.36576	4.91297	5.46812	5.01719	5.49114
CA209025-111-738	5.12926	7.56812	6.55409	7.86029	5.00189	4.92251	4.84873	4.64187	NA	5.522	5.02672	4.86799	4.14383	4.65152	4.12649	4.22802	3.8879	4.96402	5.08362	4.71136	3.40943	NA	5.33373	2.26245	6.59614	5.04418	7.0385	6.62763	5.73561	5.78099	7.38307	7.10241	5.55905	3.96974	6.06254	4.89564	4.95074	3.7775	4.93054	5.068	5.57344	4.20447	5.99316	5.28274	5.45921	4.71839	5.46801	5.10208	5.30776
CA209025-111-657	5.31259	NA	6.61233	8.04345	4.82748	4.68613	4.76075	4.39104	3.22789	5.96784	4.87614	4.8927	4.30094	4.91736	4.22391	4.13481	3.88133	5.1016	3.99047	4.73458	3.49927	NA	5.88292	3.31471	6.15597	4.91942	7.32193	7.06624	5.74134	5.69311	7.5655	7.06341	5.96706	4.03483	5.66464	4.67206	5.25909	4.24571	4.6474	4.77048	4.89595	4.62153	5.32641	4.86006	4.96427	4.67356	4.96524	4.53856	5.35204
CA209025-111-304	5.25488	7.65032	6.90054	7.99901	5.16873	5.09946	4.91822	4.54327	3.64058	6.53627	5.19491	5.15821	3.69504	5.1911	6.36024	4.40871	3.93334	5.02459	5.03315	4.90401	4.00178	NA	5.53286	2.64933	6.71828	5.11607	7.43681	6.7198	5.88552	5.74739	7.51042	7.08075	5.85592	4.10799	5.63612	5.08853	5.26666	4.10843	4.51134	4.90749	4.94435	4.39058	5.46597	5.07752	5.29012	4.66114	5.40371	5.17915	5.34286
CA209025-111-296	5.87591	6.95049	6.75704	8.13663	5.27578	4.90934	4.98378	4.95396	2.26717	5.66434	5.17426	4.72834	3.55739	5.25962	4.97816	4.24348	3.46894	5.07789	4.42705	4.59551	3.4062	NA	5.51505	2.2878	6.63245	5.14152	7.12446	6.85621	5.89496	5.74985	7.59083	7.1085	5.92065	3.93485	5.40197	4.91295	5.4215	3.87011	4.76438	4.76918	4.93985	4.25324	5.39638	4.86075	5.15316	4.40518	5.1537	4.83849	5.31005
CA209025-11-829	5.94148	7.01102	6.78674	8.11495	5.29186	5.12201	5.09476	5.12452	3.57921	6.43518	5.25207	4.94836	5.58135	4.45726	5.0565	NA	4.01574	5.13192	4.50744	4.86609	3.25334	NA	5.51373	1.97772	6.63879	5.19901	7.35806	7.04887	6.20834	6.05479	7.83902	7.44133	6.1001	4.34325	5.8155	5.31765	5.74675	4.51796	5.11826	5.2997	5.6404	4.40688	6.07919	5.61434	5.82413	4.99799	5.7628	5.6318	5.61037
CA209025-11-481	6.90032	7.22152	6.62592	7.92798	4.04179	4.93574	4.8696	5.16249	3.29026	6.29886	4.30068	4.97611	5.70885	4.9163	5.93927	4.50802	4.19965	4.99382	4.60384	4.60799	3.54208	NA	5.48537	1.50515	6.69526	5.13611	7.51533	7.14239	6.09003	5.98467	7.61228	6.98121	5.88692	3.98014	5.69577	4.562	5.33002	4.39934	4.64464	4.49156	4.68966	4.21669	5.19414	4.91333	4.91615	4.53825	4.8538	4.65261	5.33681
CA209025-11-145	5.37543	7.45303	6.68597	7.97295	4.13906	5.068	5.00372	4.294	3.67449	5.94868	4.73081	5.35318	5.30404	4.78344	4.89095	4.30722	2.85431	5.10802	5.17109	4.8874	3.47378	NA	5.35833	1.61278	6.63293	5.1398	7.29642	7.24779	6.19814	6.13275	7.5114	7.12899	6.07839	3.88201	5.80638	4.78216	5.40962	4.13088	4.79137	4.85536	4.89798	4.02111	5.23404	4.70069	4.94436	4.33258	4.93413	4.85426	5.18726
CA209025-108-737	4.91537	7.6273	6.59631	8.13839	4.97336	4.81436	4.895	4.80771	3.76492	5.58442	4.77938	4.69866	4.17886	5.17784	4.374	4.07719	3.82497	5.00963	4.79565	4.84015	3.47784	NA	5.73317	1.64345	6.53739	5.14646	7.16799	7.34375	6.43093	5.80347	7.48563	7.07845	5.79842	3.93917	5.52401	4.50311	5.37159	4.19532	4.46647	4.89309	5.22264	4.42264	5.64656	5.0728	5.34751	4.75303	5.40776	5.09523	5.42999
CA209025-104-911	3.81171	7.20191	6.7043	7.97568	1.41497	4.88453	4.93142	4.33582	3.25744	5.55239	3.35984	4.74861	3.62459	4.46202	4.47235	3.56679	3.9163	4.99081	4.40321	4.75993	3.50501	NA	5.13363	2.34242	6.63047	5.12705	7.33999	6.80365	6.00044	5.94464	7.53983	7.2262	5.77214	3.96932	5.42823	4.779	5.04667	4.13082	4.73014	4.95169	5.14592	4.23358	5.58392	5.16141	5.42656	4.67519	5.46433	5.53587	5.51662
CA209025-104-900	NA	7.86265	6.34948	7.72892	4.43415	4.94822	4.88134	4.3644	2.78247	5.50532	4.80261	4.98185	3.1383	4.97433	4.50592	4.45655	3.56158	5.13343	5.01704	4.96276	3.39794	0.30103	5.65103	2.1038	6.63727	5.09221	7.07305	6.80846	5.85402	5.768	7.39927	7.02486	5.66989	3.71917	5.49591	4.90833	4.80966	3.42406	4.71349	4.91774	5.26374	4.32017	5.73879	5.19268	5.29207	4.7841	5.43186	5.26018	5.39938
CA209025-103-747	NA	7.20843	6.52703	7.96932	4.79981	4.90945	5.05792	4.72925	NA	6.71345	5.40039	5.47774	4.34598	4.61991	4.71049	3.8776	4.4658	5.25484	4.47433	5.04188	3.98127	5.17693	5.56823	4.0136	6.60952	5.11457	7.40187	6.76652	5.76205	5.99808	7.68941	7.24321	6.16479	4.26285	6.01807	4.67195	5.60278	4.38973	4.97913	4.97565	4.59992	4.86687	5.03241	4.74104	4.62862	4.50679	4.70626	4.61619	5.28133
CA209025-102-279	5.81524	7.17588	6.69309	8.09452	3.85156	4.9075	4.87359	4.40309	3.03423	6.14657	4.54486	4.84298	3.70157	4.96477	4.34945	3.74437	3.71775	4.98953	4.54283	4.65698	3.33606	4.63507	5.51134	2.26951	6.68727	5.15586	7.46332	7.05644	6.01257	5.82125	7.54373	7.09521	5.9062	3.96858	5.55718	4.3638	5.1724	3.90585	4.72788	4.83364	5.01777	4.33716	5.56811	5.18194	5.3838	4.82688	5.54352	5.08055	5.57447
CA209025-1-972	5.24513	7.52151	6.63185	8.0343	4.03543	4.92278	4.77033	4.34433	3.26998	6.36529	4.04731	4.66581	5.83769	4.89595	4.72618	2.84261	3.94216	4.92702	4.60451	4.33321	3.79941	NA	5.33705	NA	6.5423	5.11	7.54812	6.75395	5.49275	5.72025	7.63541	6.83908	5.98046	3.90455	5.66176	4.39808	5.24515	4.37672	4.46252	4.45582	4.29883	4.10531	4.84376	4.51147	4.66684	4.3376	4.64815	4.54466	5.08626
CA209025-1-96	5.45467	7.59194	6.81123	8.13589	4.10078	4.94166	4.90036	4.80472	3.46105	5.77211	4.84169	4.69513	5.7764	5.00616	4.57679	3.95708	4.15918	4.92742	5.13522	4.72875	3.51308	NA	5.40991	1.30103	6.64917	5.128	7.2115	6.9655	5.93024	5.81912	7.54027	6.97052	5.95024	4.13078	5.50567	4.46277	5.32639	4.44528	5.12813	4.72744	4.95125	5.18603	5.38379	5.00083	5.15101	4.61003	5.01512	4.90805	5.26551
CA209025-1-948	6.00698	6.97362	6.73438	8.07718	5.17661	4.99522	4.9419	5.13412	2.96567	6.12535	5.41486	5.00514	5.76961	5.02032	5.16735	NA	3.53656	5.22851	4.26427	4.71291	3.68824	1.39794	5.57112	1.32222	6.57835	5.19066	7.23699	6.84501	5.85095	5.90828	7.55873	7.11082	5.79101	4.22396	5.59272	4.5047	5.26961	4.14073	4.81533	4.8382	5.05343	4.47601	5.56015	5.09549	5.19892	4.65426	5.08722	4.8966	5.27991
CA209025-1-71	5.91982	8.09681	6.69681	8.17694	4.76905	4.90415	4.92859	4.69814	3.3813	6.31927	4.73708	4.82021	5.66631	4.54931	4.59366	4.51577	3.74218	4.92547	5.54477	4.62498	3.42095	NA	5.62602	1.23045	6.7892	5.4103	7.37917	6.96391	5.88108	5.95412	7.60636	7.01435	6.11343	3.93576	5.73915	4.53205	5.67154	4.38193	4.84374	4.79479	5.02451	4.63667	5.44561	4.94563	5.14596	4.57769	5.1558	5.14224	5.35631
CA209025-1-478	5.62291	7.57931	6.891	8.26248	5.03051	5.01874	5.00864	4.66343	2.3784	6.46137	5.18562	4.86554	5.68779	4.76326	4.78487	4.03763	3.50501	5.09547	4.50391	4.79173	4.02715	NA	5.37715	1.23045	6.8537	5.23913	7.2192	6.96895	5.80098	5.8816	7.79322	7.03067	6.25873	4.43008	5.80511	4.4851	5.58347	4.32401	4.8407	4.61014	4.60868	4.43132	4.919	4.51565	4.77409	4.1926	4.52216	4.55028	5.0089
CA209025-1-326	6.15227	8.24558	6.63547	8.04668	1.88649	4.95732	4.74189	3.90369	2.87852	6.00428	2.54407	4.76923	5.39038	4.95918	4.42667	4.72861	3.63639	4.82202	5.68653	4.83661	3.27669	NA	5.61174	1.53148	6.65933	5.20485	7.34682	6.47179	5.28616	5.70766	7.48867	6.91266	5.8836	3.8827	5.71145	4.56774	5.26762	4.20534	4.58373	4.73607	5.14772	4.03771	5.58152	5.01968	5.25843	4.43829	5.20681	5.07652	5.12553
CA209025-1-28	5.54509	7.73957	6.58562	8.0007	4.22585	4.92119	4.7746	4.39083	3.5253	5.84341	5.09943	4.75504	5.4774	5.15572	4.57191	3.99038	2.62325	4.87156	5.14533	4.68656	3.26811	NA	5.30273	1.63347	6.64926	5.12517	7.46844	6.79632	5.71364	5.66651	7.48349	6.94789	5.70091	3.95506	5.41555	4.73312	5.12912	4.12749	4.44215	4.87014	4.89152	4.12405	5.3616	5.02901	5.18159	4.56329	5.26088	5.13645	5.23886
CA209025-1-27	5.45339	7.42008	6.61025	8.07459	4.84939	4.89812	4.83416	5.1164	3.35946	5.75466	4.90157	4.94972	5.79577	4.76124	4.8211	4.22324	NA	5.07799	4.67599	4.57269	3.34947	NA	5.40311	NA	6.56324	5.14706	7.25305	7.08213	5.96502	5.83695	7.55696	7.0104	5.87012	4.03185	5.6077	4.64742	5.44047	4.4054	4.82729	4.71352	4.95099	4.27487	5.36952	5.03466	5.25587	4.71919	5.20353	5.07828	5.36468
CA209025-1-201	5.7031	7.41144	6.59317	8.16039	5.06997	4.973	5.06635	4.60178	NA	5.91605	4.75387	4.94658	5.59689	5.02558	4.70625	4.2075	4.00411	5.06221	5.0291	4.73132	3.59759	1.68124	5.51553	NA	6.76536	5.20511	7.29144	7.13158	6.05341	5.82096	7.61879	6.99911	5.92296	4.03258	5.81992	4.78594	5.4379	4.35589	4.68282	4.78706	5.00259	4.57351	5.43801	4.97711	5.25316	4.61576	5.1459	5.02867	5.30293
CA209025-1-110	5.45338	7.63997	6.69694	8.0818	5.1856	4.97959	4.90842	4.95031	4.04254	6.09157	5.32823	4.83212	5.62274	5.31582	4.70932	4.26633	3.86487	5.04894	5.10533	4.59207	3.62408	5.04116	5.38344	1.95904	6.78392	5.19903	7.238	7.04944	5.96701	5.86155	7.57014	7.01569	5.8806	4.16432	5.64195	4.41744	5.29173	4.33451	5.24567	4.95435	5.43248	4.82312	5.82532	5.27381	5.41026	4.64848	5.29604	5.236	5.27219
CA209025-1-1056	5.34481	7.93734	6.80993	8.17174	3.97336	4.9037	5.03321	4.6302	3.82911	5.91771	5.19195	5.00578	5.48135	4.9854	4.53062	4.52507	3.7965	5.14104	5.42038	4.79682	3.65954	4.03003	5.51084	NA	6.74751	5.30275	7.39977	7.22342	6.11547	6.00216	7.71426	7.22159	6.07648	4.23333	5.72766	4.66244	5.4428	4.19167	5.05703	4.98349	5.27289	4.76388	5.75432	5.39265	5.51042	4.83487	5.51132	5.4056	5.44783
CA209025-1-1048	5.47274	7.79322	6.90596	8.17983	4.37912	5.01513	5.09687	4.68943	4.2217	5.88951	5.38044	5.05549	5.51498	4.34811	4.18977	4.43458	3.27784	5.18874	5.08354	4.77352	3.51904	1.69897	5.72185	NA	6.84748	5.20427	7.4476	7.15379	6.09145	6.00486	7.6562	7.26702	6.01971	3.98529	5.61943	4.77363	5.48551	4.27059	5.20267	5.06617	5.29521	4.62059	5.74907	5.22575	5.33682	4.83641	5.41021	5.1071	5.4319
CA209025-1-1023	6.24074	8.20211	6.49825	8.09895	5.11628	4.79049	4.78395	4.76964	3.60541	5.62971	5.01666	4.46583	5.68411	5.07254	4.64731	4.23573	3.25334	4.79421	5.70202	4.43824	3.07591	NA	5.24864	1.32222	6.61305	5.16878	7.36159	6.95178	5.81527	5.63015	7.56379	7.03562	5.90259	3.8038	5.63096	4.29706	5.20565	4.20612	4.4797	4.80714	5.00298	4.56036	5.53288	5.16295	5.23963	4.71548	5.3069	5.08838	5.31453
CA209025-1-1	5.8347	7.98502	6.61065	8.15989	5.00236	4.90119	4.83844	4.70814	3.65225	5.95483	5.27821	4.63961	5.49306	4.08422	4.92645	4.13624	2.24551	4.88052	5.45562	4.64037	3.30643	NA	5.3023	1.43136	6.70078	5.12697	7.33468	7.01091	5.93369	5.74876	7.3367	6.92854	5.6426	3.84677	5.38123	4.35166	5.22399	4.08728	4.85574	4.54331	4.88053	4.46145	5.40312	4.99917	5.2089	4.51652	5.2444	5.03246	5.22616
[truncated: 153 more columns]

## Sheet: week 4
Unique_Subject_Identifier	adenosine	inosine	kynurenine	tryptophan	1,7-dimethyluric acid	1-methyladenosine	1-methylguanosine	1-methylnicotinamide	2-aminooctanoate	3-methylhistidine	3-methylxanthine	4-acetamidobutanoate	4-hydroxy-3-methylacetophenone	4-hydroxyhippurate	4-pyridoxate	5-hydroxytryptophan	5-hydroxytryptophol	7-methylguanine	8-hydroxy-deoxyguanosine	acetyl-galactosamine	allantoin	allopurinol riboside	alpha-glycerophosphocholine	anthranilic acid	arginine	asparagine	betaine	bilirubin	biliverdin	butyrobetaine	carnitine	C2 carnitine	C3 carnitine	C3-DC-CH3 carnitine	C4 carnitine	C4-OH carnitine	C5 carnitine	C5:1 carnitine	C5-DC carnitine	C6 carnitine	C8 carnitine	C9 carnitine	C10 carnitine	C12 carnitine	C12:1 carnitine	C14 carnitine	C14:1 carnitine	C14:2 carnitine	C16 carnitine
CA209025-98-673	5.40996	7.26079	6.69797	8.01748	5.12534	5.01011	4.84305	4.68285	2.4133	5.57139	4.78455	4.97151	4.147	4.6662	4.64272	4.19114	4.03435	5.11123	4.61424	4.81652	3.86906	NA	5.39103	4.52755	6.48227	5.14051	7.41778	7.32023	6.11449	5.76671	7.66078	7.10362	5.90273	4.02457	5.60973	4.55919	5.27913	4.10486	4.72596	4.89376	5.17886	4.92877	5.61978	5.04008	5.37309	4.68818	5.32033	4.99653	5.39848
CA209025-98-547	NA	NA	NA	NA	NA	NA	NA	NA	NA	NA	NA	NA	NA	NA	NA	NA	NA	NA	NA	NA	NA	NA	NA	NA	NA	NA	NA	NA	NA	NA	NA	NA	NA	NA	NA	NA	NA	NA	NA	NA	NA	NA	NA	NA	NA	NA	NA	NA	NA
CA209025-97-765	NA	NA	NA	NA	NA	NA	NA	NA	NA	NA	NA	NA	NA	NA	NA	NA	NA	NA	NA	NA	NA	NA	NA	NA	NA	NA	NA	NA	NA	NA	NA	NA	NA	NA	NA	NA	NA	NA	NA	NA	NA	NA	NA	NA	NA	NA	NA	NA	NA
CA209025-97-569	6.15561	7.23382	6.73981	8.0573	5.13155	5.02135	4.84916	4.25278	3.07664	5.68113	4.96631	4.85213	3.52879	4.8324	4.41654	4.25215	3.26811	5.00617	4.81257	4.85007	3.71391	NA	5.31839	NA	6.59334	5.07432	7.48075	7.03072	5.95278	5.69091	7.58368	7.15533	5.92354	3.85902	5.81205	4.92545	5.43412	4.20333	4.62348	4.99956	5.13913	4.51926	5.45495	4.91938	5.04779	4.61223	5.15075	4.91267	5.35277
CA209025-97-264	NA	NA	NA	NA	NA	NA	NA	NA	NA	NA	NA	NA	NA	NA	NA	NA	NA	NA	NA	NA	NA	NA	NA	NA	NA	NA	NA	NA	NA	NA	NA	NA	NA	NA	NA	NA	NA	NA	NA	NA	NA	NA	NA	NA	NA	NA	NA	NA	NA
CA209025-96-498	NA	NA	NA	NA	NA	NA	NA	NA	NA	NA	NA	NA	NA	NA	NA	NA	NA	NA	NA	NA	NA	NA	NA	NA	NA	NA	NA	NA	NA	NA	NA	NA	NA	NA	NA	NA	NA	NA	NA	NA	NA	NA	NA	NA	NA	NA	NA	NA	NA
CA209025-95-834	NA	NA	NA	NA	NA	NA	NA	NA	NA	NA	NA	NA	NA	NA	NA	NA	NA	NA	NA	NA	NA	NA	NA	NA	NA	NA	NA	NA	NA	NA	NA	NA	NA	NA	NA	NA	NA	NA	NA	NA	NA	NA	NA	NA	NA	NA	NA	NA	NA
CA209025-95-721	5.64115	7.75895	6.674	8.04924	5.04898	4.94897	4.9446	4.38074	3.49693	5.53814	4.90748	4.70108	3.6744	5.25566	4.49783	3.40002	3.50596	4.97958	5.23537	4.66144	3.8206	3.50813	5.73442	NA	6.62768	5.2159	7.40721	6.71473	5.42337	5.6932	7.57389	6.88993	6.09782	3.99216	5.41014	3.98195	5.26754	4.07115	4.65596	4.55063	4.21917	4.28158	4.86623	4.64184	4.51392	4.31414	4.50701	4.2383	5.08586
CA209025-95-706	5.72173	7.55842	6.50538	7.69607	4.78477	5.14071	5.12461	4.44717	2.83378	5.64633	4.50399	5.1233	3.93586	4.79907	4.53351	3.83809	3.85095	5.37138	5.04982	5.0518	3.23223	NA	5.29005	1.99564	6.63336	5.03099	7.13372	6.79614	5.90146	5.71165	7.57488	7.18051	5.95863	4.21466	5.78478	5.00485	5.35066	4.27692	4.68203	5.13085	5.47267	4.80657	5.99853	5.39943	5.70096	4.56673	5.59431	5.25093	5.01721
CA209025-95-681	5.64966	7.13398	6.97349	8.00063	5.23968	5.12456	4.99152	4.74929	2.5682	5.85751	4.69616	5.27735	3.87547	5.02664	5.47729	3.91693	4.51215	5.17423	4.74666	5.09562	3.95679	NA	5.46665	2.18469	6.62536	5.22047	7.26398	7.3806	6.26256	5.76425	7.68276	7.39991	6.19888	4.29321	6.05213	5.1062	5.78857	4.96522	5.32155	4.89983	5.01627	4.36419	5.50631	5.20813	5.27445	4.83791	5.46057	4.99355	5.33038
CA209025-95-331	NA	NA	NA	NA	NA	NA	NA	NA	NA	NA	NA	NA	NA	NA	NA	NA	NA	NA	NA	NA	NA	NA	NA	NA	NA	NA	NA	NA	NA	NA	NA	NA	NA	NA	NA	NA	NA	NA	NA	NA	NA	NA	NA	NA	NA	NA	NA	NA	NA
CA209025-95-320	NA	NA	NA	NA	NA	NA	NA	NA	NA	NA	NA	NA	NA	NA	NA	NA	NA	NA	NA	NA	NA	NA	NA	NA	NA	NA	NA	NA	NA	NA	NA	NA	NA	NA	NA	NA	NA	NA	NA	NA	NA	NA	NA	NA	NA	NA	NA	NA	NA
CA209025-95-318	NA	NA	NA	NA	NA	NA	NA	NA	NA	NA	NA	NA	NA	NA	NA	NA	NA	NA	NA	NA	NA	NA	NA	NA	NA	NA	NA	NA	NA	NA	NA	NA	NA	NA	NA	NA	NA	NA	NA	NA	NA	NA	NA	NA	NA	NA	NA	NA	NA
CA209025-95-167	NA	NA	NA	NA	NA	NA	NA	NA	NA	NA	NA	NA	NA	NA	NA	NA	NA	NA	NA	NA	NA	NA	NA	NA	NA	NA	NA	NA	NA	NA	NA	NA	NA	NA	NA	NA	NA	NA	NA	NA	NA	NA	NA	NA	NA	NA	NA	NA	NA
CA209025-94-851	6.02176	8.20675	6.74318	8.12626	4.58072	4.91153	4.87725	5.20921	2.74429	6.16351	5.03641	4.78171	4.03346	5.05809	4.34268	4.35067	3.4618	5.25271	5.65027	4.68304	3.03902	NA	5.57992	1.80618	6.45186	5.11578	7.23378	7.28216	6.2048	5.87031	7.69144	7.09998	6.04036	3.88818	5.70859	4.77425	5.3886	4.35845	4.62122	4.85798	5.03068	4.46349	5.47734	4.99642	5.15235	4.55205	5.06184	4.68621	5.35555
CA209025-93-836	5.05142	7.522	6.92349	8.23752	4.16699	4.83953	5.06288	4.96526	3.50664	5.66678	4.98108	4.74218	3.43902	4.2901	4.64773	4.2701	4.085	5.01208	4.92616	4.69272	3.86753	5.0928	5.57803	2.38021	6.68985	5.20232	7.40979	6.79843	5.828	5.83788	7.71172	7.24719	6.05829	4.06247	5.74122	4.61101	5.45316	4.3388	4.85232	4.92672	5.17212	4.57313	5.60428	5.10118	5.24969	4.75442	5.25107	5.03165	5.53899
CA209025-93-460	NA	NA	NA	NA	NA	NA	NA	NA	NA	NA	NA	NA	NA	NA	NA	NA	NA	NA	NA	NA	NA	NA	NA	NA	NA	NA	NA	NA	NA	NA	NA	NA	NA	NA	NA	NA	NA	NA	NA	NA	NA	NA	NA	NA	NA	NA	NA	NA	NA
CA209025-90-703	NA	NA	NA	NA	NA	NA	NA	NA	NA	NA	NA	NA	NA	NA	NA	NA	NA	NA	NA	NA	NA	NA	NA	NA	NA	NA	NA	NA	NA	NA	NA	NA	NA	NA	NA	NA	NA	NA	NA	NA	NA	NA	NA	NA	NA	NA	NA	NA	NA
CA209025-90-30	NA	NA	NA	NA	NA	NA	NA	NA	NA	NA	NA	NA	NA	NA	NA	NA	NA	NA	NA	NA	NA	NA	NA	NA	NA	NA	NA	NA	NA	NA	NA	NA	NA	NA	NA	NA	NA	NA	NA	NA	NA	NA	NA	NA	NA	NA	NA	NA	NA
CA209025-90-247	NA	NA	NA	NA	NA	NA	NA	NA	NA	NA	NA	NA	NA	NA	NA	NA	NA	NA	NA	NA	NA	NA	NA	NA	NA	NA	NA	NA	NA	NA	NA	NA	NA	NA	NA	NA	NA	NA	NA	NA	NA	NA	NA	NA	NA	NA	NA	NA	NA
CA209025-90-105	NA	NA	NA	NA	NA	NA	NA	NA	NA	NA	NA	NA	NA	NA	NA	NA	NA	NA	NA	NA	NA	NA	NA	NA	NA	NA	NA	NA	NA	NA	NA	NA	NA	NA	NA	NA	NA	NA	NA	NA	NA	NA	NA	NA	NA	NA	NA	NA	NA
CA209025-9-892	5.76309	7.57751	6.66682	8.0347	4.49136	4.98679	4.91901	5.32424	3.72843	6.17524	5.02545	4.91804	5.34199	4.90767	5.19985	4.79999	3.26482	5.26784	5.00886	4.73073	3.59726	NA	5.54382	2.42651	6.6784	5.19297	7.19279	7.20273	6.08307	5.85018	7.68272	7.11717	5.88055	3.98493	5.69195	4.51268	5.36997	4.11558	4.93445	4.8809	4.96731	4.47797	5.41862	5.04823	5.29198	4.67773	5.2719	5.0586	5.34262
CA209025-9-870	6.32599	7.66896	6.89913	8.00481	5.11528	5.04721	5.07116	4.75486	3.09899	6.12433	5.61012	5.10511	5.52924	4.59707	4.79078	4.23411	4.12924	5.155	5.33813	4.7166	3.80236	NA	5.40571	2.32428	6.67895	5.04876	7.40157	7.17399	6.1307	6.02168	7.59592	7.32164	5.91469	4.2707	5.76604	5.05117	5.43932	4.44632	5.15483	5.15191	5.48103	4.68783	5.84957	5.4004	5.53122	4.89352	5.61749	5.52207	5.50558
CA209025-9-756	5.87361	6.811	6.9208	8.15772	5.00785	4.91262	4.98496	4.63231	2.66464	5.59937	5.01779	4.79017	5.76559	4.34363	5.29221	3.98466	3.95075	5.04019	3.75876	4.80647	3.64355	NA	5.63685	NA	6.38734	5.12779	7.29663	7.05552	5.87213	5.91555	7.66182	7.43511	6.01487	4.40586	5.75284	5.05926	5.56104	4.24383	4.59175	4.99467	5.11182	4.70674	5.58735	5.29721	5.47423	4.9489	5.5845	5.284	5.5913
CA209025-9-754	NA	NA	NA	NA	NA	NA	NA	NA	NA	NA	NA	NA	NA	NA	NA	NA	NA	NA	NA	NA	NA	NA	NA	NA	NA	NA	NA	NA	NA	NA	NA	NA	NA	NA	NA	NA	NA	NA	NA	NA	NA	NA	NA	NA	NA	NA	NA	NA	NA
CA209025-9-589	NA	NA	NA	NA	NA	NA	NA	NA	NA	NA	NA	NA	NA	NA	NA	NA	NA	NA	NA	NA	NA	NA	NA	NA	NA	NA	NA	NA	NA	NA	NA	NA	NA	NA	NA	NA	NA	NA	NA	NA	NA	NA	NA	NA	NA	NA	NA	NA	NA
CA209025-9-1055	6.10869	7.84004	6.70478	8.18216	5.10373	4.91376	5.00371	6.27985	3.68583	6.15812	5.80314	5.01619	5.67853	5.4611	5.50413	4.52771	3.76178	5.12942	5.43796	4.72039	3.35488	5.78998	5.489	1.6721	6.42979	5.13131	7.11218	6.92236	5.82184	5.78616	7.60214	7.13477	6.00171	4.02678	5.82207	4.58433	5.49441	4.22896	4.88232	4.78234	4.87814	4.24487	5.20985	4.74184	4.87855	4.38007	4.96469	4.81925	5.25817
CA209025-89-725	NA	NA	NA	NA	NA	NA	NA	NA	NA	NA	NA	NA	NA	NA	NA	NA	NA	NA	NA	NA	NA	NA	NA	NA	NA	NA	NA	NA	NA	NA	NA	NA	NA	NA	NA	NA	NA	NA	NA	NA	NA	NA	NA	NA	NA	NA	NA	NA	NA
CA209025-89-34	NA	NA	NA	NA	NA	NA	NA	NA	NA	NA	NA	NA	NA	NA	NA	NA	NA	NA	NA	NA	NA	NA	NA	NA	NA	NA	NA	NA	NA	NA	NA	NA	NA	NA	NA	NA	NA	NA	NA	NA	NA	NA	NA	NA	NA	NA	NA	NA	NA
CA209025-89-174	NA	NA	NA	NA	NA	NA	NA	NA	NA	NA	NA	NA	NA	NA	NA	NA	NA	NA	NA	NA	NA	NA	NA	NA	NA	NA	NA	NA	NA	NA	NA	NA	NA	NA	NA	NA	NA	NA	NA	NA	NA	NA	NA	NA	NA	NA	NA	NA	NA
CA209025-89-132	NA	NA	NA	NA	NA	NA	NA	NA	NA	NA	NA	NA	NA	NA	NA	NA	NA	NA	NA	NA	NA	NA	NA	NA	NA	NA	NA	NA	NA	NA	NA	NA	NA	NA	NA	NA	NA	NA	NA	NA	NA	NA	NA	NA	NA	NA	NA	NA	NA
CA209025-89-129	NA	NA	NA	NA	NA	NA	NA	NA	NA	NA	NA	NA	NA	NA	NA	NA	NA	NA	NA	NA	NA	NA	NA	NA	NA	NA	NA	NA	NA	NA	NA	NA	NA	NA	NA	NA	NA	NA	NA	NA	NA	NA	NA	NA	NA	NA	NA	NA	NA
CA209025-87-267	NA	NA	NA	NA	NA	NA	NA	NA	NA	NA	NA	NA	NA	NA	NA	NA	NA	NA	NA	NA	NA	NA	NA	NA	NA	NA	NA	NA	NA	NA	NA	NA	NA	NA	NA	NA	NA	NA	NA	NA	NA	NA	NA	NA	NA	NA	NA	NA	NA
CA209025-87-234	NA	NA	NA	NA	NA	NA	NA	NA	NA	NA	NA	NA	NA	NA	NA	NA	NA	NA	NA	NA	NA	NA	NA	NA	NA	NA	NA	NA	NA	NA	NA	NA	NA	NA	NA	NA	NA	NA	NA	NA	NA	NA	NA	NA	NA	NA	NA	NA	NA
CA209025-85-992	4.39152	7.0466	6.56273	8.01608	4.94473	4.72313	4.87682	4.29159	2.44716	5.78935	4.87139	4.71073	5.77287	4.65596	4.56098	4.37368	2.13354	4.93873	3.80065	4.73543	3.6217	NA	5.50946	1.30103	6.70637	5.1201	7.32593	5.82986	5.98719	5.6822	7.58688	6.95859	5.75982	3.88332	5.28941	4.3267	5.09102	3.65225	4.44066	4.6147	4.65168	3.93671	5.08796	4.7505	5.01405	4.53406	5.12546	4.97653	5.34839
CA209025-85-986	3.9933	7.62004	6.89014	7.93485	5.34806	4.91171	4.95201	4.9775	3.02776	6.10705	5.36023	5.10601	5.22354	6.28026	4.68629	4.03242	3.82814	5.0982	4.21558	4.94566	4.5681	NA	5.71992	2.51188	6.59827	5.32806	7.46372	6.33039	5.8184	6.0477	7.69175	7.37564	6.02478	4.18087	5.97801	4.97292	5.64374	4.73047	4.94442	4.88072	5.29767	4.63645	5.69678	5.2157	5.4544	4.73442	5.42064	5.21101	5.30899
CA209025-85-940	NA	NA	NA	NA	NA	NA	NA	NA	NA	NA	NA	NA	NA	NA	NA	NA	NA	NA	NA	NA	NA	NA	NA	NA	NA	NA	NA	NA	NA	NA	NA	NA	NA	NA	NA	NA	NA	NA	NA	NA	NA	NA	NA	NA	NA	NA	NA	NA	NA
CA209025-84-894	5.26594	6.75019	6.99692	8.00534	5.43725	5.15319	5.31273	5.03162	3.25406	5.67341	5.07277	5.02384	5.43864	5.33948	4.66095	3.08279	3.79337	5.29143	4.01733	4.97312	4.47451	NA	5.56936	2.04532	6.58004	5.18082	7.37122	6.77984	6.22582	6.21679	7.60403	7.28683	6.11699	3.93897	5.62816	5.00518	5.32821	3.99752	4.61186	5.06492	5.20396	4.41283	5.55064	5.06533	5.42582	4.67663	5.42764	5.25032	5.41871
CA209025-84-704	NA	NA	NA	NA	NA	NA	NA	NA	NA	NA	NA	NA	NA	NA	NA	NA	NA	NA	NA	NA	NA	NA	NA	NA	NA	NA	NA	NA	NA	NA	NA	NA	NA	NA	NA	NA	NA	NA	NA	NA	NA	NA	NA	NA	NA	NA	NA	NA	NA
CA209025-84-535	NA	NA	NA	NA	NA	NA	NA	NA	NA	NA	NA	NA	NA	NA	NA	NA	NA	NA	NA	NA	NA	NA	NA	NA	NA	NA	NA	NA	NA	NA	NA	NA	NA	NA	NA	NA	NA	NA	NA	NA	NA	NA	NA	NA	NA	NA	NA	NA	NA
CA209025-84-384	NA	NA	NA	NA	NA	NA	NA	NA	NA	NA	NA	NA	NA	NA	NA	NA	NA	NA	NA	NA	NA	NA	NA	NA	NA	NA	NA	NA	NA	NA	NA	NA	NA	NA	NA	NA	NA	NA	NA	NA	NA	NA	NA	NA	NA	NA	NA	NA	NA
CA209025-84-1041	3.95231	NA	6.8237	8.09327	4.57857	4.51227	4.91306	4.55179	2.10037	5.52441	4.55694	4.92257	4.74762	4.86281	4.3355	4.24961	3.8638	5.22711	3.95665	5.24692	3.65427	2.12057	5.73411	NA	6.80944	5.31254	7.13694	6.23666	5.91786	5.71764	7.48698	7.04579	5.60434	4.08583	5.32604	4.61139	4.94304	2.69984	4.24304	4.74253	5.03096	4.73053	5.42739	5.00528	5.19482	4.69924	5.31997	5.17268	5.53802
CA209025-82-904	NA	NA	NA	NA	NA	NA	NA	NA	NA	NA	NA	NA	NA	NA	NA	NA	NA	NA	NA	NA	NA	NA	NA	NA	NA	NA	NA	NA	NA	NA	NA	NA	NA	NA	NA	NA	NA	NA	NA	NA	NA	NA	NA	NA	NA	NA	NA	NA	NA
CA209025-82-506	NA	NA	NA	NA	NA	NA	NA	NA	NA	NA	NA	NA	NA	NA	NA	NA	NA	NA	NA	NA	NA	NA	NA	NA	NA	NA	NA	NA	NA	NA	NA	NA	NA	NA	NA	NA	NA	NA	NA	NA	NA	NA	NA	NA	NA	NA	NA	NA	NA
CA209025-82-378	NA	NA	NA	NA	NA	NA	NA	NA	NA	NA	NA	NA	NA	NA	NA	NA	NA	NA	NA	NA	NA	NA	NA	NA	NA	NA	NA	NA	NA	NA	NA	NA	NA	NA	NA	NA	NA	NA	NA	NA	NA	NA	NA	NA	NA	NA	NA	NA	NA
CA209025-82-355	NA	NA	NA	NA	NA	NA	NA	NA	NA	NA	NA	NA	NA	NA	NA	NA	NA	NA	NA	NA	NA	NA	NA	NA	NA	NA	NA	NA	NA	NA	NA	NA	NA	NA	NA	NA	NA	NA	NA	NA	NA	NA	NA	NA	NA	NA	NA	NA	NA
CA209025-82-338	NA	NA	NA	NA	NA	NA	NA	NA	NA	NA	NA	NA	NA	NA	NA	NA	NA	NA	NA	NA	NA	NA	NA	NA	NA	NA	NA	NA	NA	NA	NA	NA	NA	NA	NA	NA	NA	NA	NA	NA	NA	NA	NA	NA	NA	NA	NA	NA	NA
CA209025-82-302	NA	NA	NA	NA	NA	NA	NA	NA	NA	NA	NA	NA	NA	NA	NA	NA	NA	NA	NA	NA	NA	NA	NA	NA	NA	NA	NA	NA	NA	NA	NA	NA	NA	NA	NA	NA	NA	NA	NA	NA	NA	NA	NA	NA	NA	NA	NA	NA	NA
CA209025-82-208	NA	NA	NA	NA	NA	NA	NA	NA	NA	NA	NA	NA	NA	NA	NA	NA	NA	NA	NA	NA	NA	NA	NA	NA	NA	NA	NA	NA	NA	NA	NA	NA	NA	NA	NA	NA	NA	NA	NA	NA	NA	NA	NA	NA	NA	NA	NA	NA	NA
CA209025-82-200	NA	NA	NA	NA	NA	NA	NA	NA	NA	NA	NA	NA	NA	NA	NA	NA	NA	NA	NA	NA	NA	NA	NA	NA	NA	NA	NA	NA	NA	NA	NA	NA	NA	NA	NA	NA	NA	NA	NA	NA	NA	NA	NA	NA	NA	NA	NA	NA	NA
CA209025-82-139	NA	NA	NA	NA	NA	NA	NA	NA	NA	NA	NA	NA	NA	NA	NA	NA	NA	NA	NA	NA	NA	NA	NA	NA	NA	NA	NA	NA	NA	NA	NA	NA	NA	NA	NA	NA	NA	NA	NA	NA	NA	NA	NA	NA	NA	NA	NA	NA	NA
CA209025-80-824	NA	NA	NA	NA	NA	NA	NA	NA	NA	NA	NA	NA	NA	NA	NA	NA	NA	NA	NA	NA	NA	NA	NA	NA	NA	NA	NA	NA	NA	NA	NA	NA	NA	NA	NA	NA	NA	NA	NA	NA	NA	NA	NA	NA	NA	NA	NA	NA	NA
CA209025-80-728	NA	NA	NA	NA	NA	NA	NA	NA	NA	NA	NA	NA	NA	NA	NA	NA	NA	NA	NA	NA	NA	NA	NA	NA	NA	NA	NA	NA	NA	NA	NA	NA	NA	NA	NA	NA	NA	NA	NA	NA	NA	NA	NA	NA	NA	NA	NA	NA	NA
CA209025-80-656	NA	NA	NA	NA	NA	NA	NA	NA	NA	NA	NA	NA	NA	NA	NA	NA	NA	NA	NA	NA	NA	NA	NA	NA	NA	NA	NA	NA	NA	NA	NA	NA	NA	NA	NA	NA	NA	NA	NA	NA	NA	NA	NA	NA	NA	NA	NA	NA	NA
CA209025-80-265	NA	NA	NA	NA	NA	NA	NA	NA	NA	NA	NA	NA	NA	NA	NA	NA	NA	NA	NA	NA	NA	NA	NA	NA	NA	NA	NA	NA	NA	NA	NA	NA	NA	NA	NA	NA	NA	NA	NA	NA	NA	NA	NA	NA	NA	NA	NA	NA	NA
CA209025-80-184	NA	NA	NA	NA	NA	NA	NA	NA	NA	NA	NA	NA	NA	NA	NA	NA	NA	NA	NA	NA	NA	NA	NA	NA	NA	NA	NA	NA	NA	NA	NA	NA	NA	NA	NA	NA	NA	NA	NA	NA	NA	NA	NA	NA	NA	NA	NA	NA	NA
CA209025-8-69	NA	NA	NA	NA	NA	NA	NA	NA	NA	NA	NA	NA	NA	NA	NA	NA	NA	NA	NA	NA	NA	NA	NA	NA	NA	NA	NA	NA	NA	NA	NA	NA	NA	NA	NA	NA	NA	NA	NA	NA	NA	NA	NA	NA	NA	NA	NA	NA	NA
CA209025-8-677	NA	NA	NA	NA	NA	NA	NA	NA	NA	NA	NA	NA	NA	NA	NA	NA	NA	NA	NA	NA	NA	NA	NA	NA	NA	NA	NA	NA	NA	NA	NA	NA	NA	NA	NA	NA	NA	NA	NA	NA	NA	NA	NA	NA	NA	NA	NA	NA	NA
CA209025-8-628	NA	NA	NA	NA	NA	NA	NA	NA	NA	NA	NA	NA	NA	NA	NA	NA	NA	NA	NA	NA	NA	NA	NA	NA	NA	NA	NA	NA	NA	NA	NA	NA	NA	NA	NA	NA	NA	NA	NA	NA	NA	NA	NA	NA	NA	NA	NA	NA	NA
CA209025-79-982	6.65176	6.99334	6.85365	8.10278	4.86018	4.42068	4.57602	4.50024	1.91381	5.88107	4.67204	5.54014	5.14192	5.43491	6.0325	4.29017	4.1231	5.19793	4.36175	4.64503	3.94581	NA	4.52353	3.16524	6.31778	5.01051	7.26399	6.8254	6.00779	5.82603	7.72882	7.09722	6.16788	4.42144	5.65248	4.65012	5.35109	3.77386	4.77389	4.78054	4.93674	4.42292	5.31685	4.82261	5.06899	4.71267	5.06155	4.84848	5.48849
CA209025-79-73	NA	NA	NA	NA	NA	NA	NA	NA	NA	NA	NA	NA	NA	NA	NA	NA	NA	NA	NA	NA	NA	NA	NA	NA	NA	NA	NA	NA	NA	NA	NA	NA	NA	NA	NA	NA	NA	NA	NA	NA	NA	NA	NA	NA	NA	NA	NA	NA	NA
CA209025-79-465	NA	NA	NA	NA	NA	NA	NA	NA	NA	NA	NA	NA	NA	NA	NA	NA	NA	NA	NA	NA	NA	NA	NA	NA	NA	NA	NA	NA	NA	NA	NA	NA	NA	NA	NA	NA	NA	NA	NA	NA	NA	NA	NA	NA	NA	NA	NA	NA	NA
CA209025-79-373	NA	NA	NA	NA	NA	NA	NA	NA	NA	NA	NA	NA	NA	NA	NA	NA	NA	NA	NA	NA	NA	NA	NA	NA	NA	NA	NA	NA	NA	NA	NA	NA	NA	NA	NA	NA	NA	NA	NA	NA	NA	NA	NA	NA	NA	NA	NA	NA	NA
CA209025-77-493	NA	NA	NA	NA	NA	NA	NA	NA	NA	NA	NA	NA	NA	NA	NA	NA	NA	NA	NA	NA	NA	NA	NA	NA	NA	NA	NA	NA	NA	NA	NA	NA	NA	NA	NA	NA	NA	NA	NA	NA	NA	NA	NA	NA	NA	NA	NA	NA	NA
CA209025-76-507	NA	NA	NA	NA	NA	NA	NA	NA	NA	NA	NA	NA	NA	NA	NA	NA	NA	NA	NA	NA	NA	NA	NA	NA	NA	NA	NA	NA	NA	NA	NA	NA	NA	NA	NA	NA	NA	NA	NA	NA	NA	NA	NA	NA	NA	NA	NA	NA	NA
CA209025-75-84	NA	NA	NA	NA	NA	NA	NA	NA	NA	NA	NA	NA	NA	NA	NA	NA	NA	NA	NA	NA	NA	NA	NA	NA	NA	NA	NA	NA	NA	NA	NA	NA	NA	NA	NA	NA	NA	NA	NA	NA	NA	NA	NA	NA	NA	NA	NA	NA	NA
CA209025-75-615	NA	NA	NA	NA	NA	NA	NA	NA	NA	NA	NA	NA	NA	NA	NA	NA	NA	NA	NA	NA	NA	NA	NA	NA	NA	NA	NA	NA	NA	NA	NA	NA	NA	NA	NA	NA	NA	NA	NA	NA	NA	NA	NA	NA	NA	NA	NA	NA	NA
CA209025-75-321	NA	NA	NA	NA	NA	NA	NA	NA	NA	NA	NA	NA	NA	NA	NA	NA	NA	NA	NA	NA	NA	NA	NA	NA	NA	NA	NA	NA	NA	NA	NA	NA	NA	NA	NA	NA	NA	NA	NA	NA	NA	NA	NA	NA	NA	NA	NA	NA	NA
CA209025-75-191	NA	NA	NA	NA	NA	NA	NA	NA	NA	NA	NA	NA	NA	NA	NA	NA	NA	NA	NA	NA	NA	NA	NA	NA	NA	NA	NA	NA	NA	NA	NA	NA	NA	NA	NA	NA	NA	NA	NA	NA	NA	NA	NA	NA	NA	NA	NA	NA	NA
CA209025-75-113	NA	NA	NA	NA	NA	NA	NA	NA	NA	NA	NA	NA	NA	NA	NA	NA	NA	NA	NA	NA	NA	NA	NA	NA	NA	NA	NA	NA	NA	NA	NA	NA	NA	NA	NA	NA	NA	NA	NA	NA	NA	NA	NA	NA	NA	NA	NA	NA	NA
CA209025-75-112	NA	NA	NA	NA	NA	NA	NA	NA	NA	NA	NA	NA	NA	NA	NA	NA	NA	NA	NA	NA	NA	NA	NA	NA	NA	NA	NA	NA	NA	NA	NA	NA	NA	NA	NA	NA	NA	NA	NA	NA	NA	NA	NA	NA	NA	NA	NA	NA	NA
CA209025-74-194	NA	NA	NA	NA	NA	NA	NA	NA	NA	NA	NA	NA	NA	NA	NA	NA	NA	NA	NA	NA	NA	NA	NA	NA	NA	NA	NA	NA	NA	NA	NA	NA	NA	NA	NA	NA	NA	NA	NA	NA	NA	NA	NA	NA	NA	NA	NA	NA	NA
CA209025-73-789	NA	NA	NA	NA	NA	NA	NA	NA	NA	NA	NA	NA	NA	NA	NA	NA	NA	NA	NA	NA	NA	NA	NA	NA	NA	NA	NA	NA	NA	NA	NA	NA	NA	NA	NA	NA	NA	NA	NA	NA	NA	NA	NA	NA	NA	NA	NA	NA	NA
CA209025-73-645	NA	NA	NA	NA	NA	NA	NA	NA	NA	NA	NA	NA	NA	NA	NA	NA	NA	NA	NA	NA	NA	NA	NA	NA	NA	NA	NA	NA	NA	NA	NA	NA	NA	NA	NA	NA	NA	NA	NA	NA	NA	NA	NA	NA	NA	NA	NA	NA	NA
CA209025-73-512	NA	NA	NA	NA	NA	NA	NA	NA	NA	NA	NA	NA	NA	NA	NA	NA	NA	NA	NA	NA	NA	NA	NA	NA	NA	NA	NA	NA	NA	NA	NA	NA	NA	NA	NA	NA	NA	NA	NA	NA	NA	NA	NA	NA	NA	NA	NA	NA	NA
CA209025-73-511	NA	NA	NA	NA	NA	NA	NA	NA	NA	NA	NA	NA	NA	NA	NA	NA	NA	NA	NA	NA	NA	NA	NA	NA	NA	NA	NA	NA	NA	NA	NA	NA	NA	NA	NA	NA	NA	NA	NA	NA	NA	NA	NA	NA	NA	NA	NA	NA	NA
CA209025-73-447	NA	NA	NA	NA	NA	NA	NA	NA	NA	NA	NA	NA	NA	NA	NA	NA	NA	NA	NA	NA	NA	NA	NA	NA	NA	NA	NA	NA	NA	NA	NA	NA	NA	NA	NA	NA	NA	NA	NA	NA	NA	NA	NA	NA	NA	NA	NA	NA	NA
CA209025-73-178	NA	NA	NA	NA	NA	NA	NA	NA	NA	NA	NA	NA	NA	NA	NA	NA	NA	NA	NA	NA	NA	NA	NA	NA	NA	NA	NA	NA	NA	NA	NA	NA	NA	NA	NA	NA	NA	NA	NA	NA	NA	NA	NA	NA	NA	NA	NA	NA	NA
CA209025-72-394	NA	NA	NA	NA	NA	NA	NA	NA	NA	NA	NA	NA	NA	NA	NA	NA	NA	NA	NA	NA	NA	NA	NA	NA	NA	NA	NA	NA	NA	NA	NA	NA	NA	NA	NA	NA	NA	NA	NA	NA	NA	NA	NA	NA	NA	NA	NA	NA	NA
CA209025-72-211	NA	NA	NA	NA	NA	NA	NA	NA	NA	NA	NA	NA	NA	NA	NA	NA	NA	NA	NA	NA	NA	NA	NA	NA	NA	NA	NA	NA	NA	NA	NA	NA	NA	NA	NA	NA	NA	NA	NA	NA	NA	NA	NA	NA	NA	NA	NA	NA	NA
CA209025-71-709	NA	NA	NA	NA	NA	NA	NA	NA	NA	NA	NA	NA	NA	NA	NA	NA	NA	NA	NA	NA	NA	NA	NA	NA	NA	NA	NA	NA	NA	NA	NA	NA	NA	NA	NA	NA	NA	NA	NA	NA	NA	NA	NA	NA	NA	NA	NA	NA	NA
CA209025-71-635	NA	NA	NA	NA	NA	NA	NA	NA	NA	NA	NA	NA	NA	NA	NA	NA	NA	NA	NA	NA	NA	NA	NA	NA	NA	NA	NA	NA	NA	NA	NA	NA	NA	NA	NA	NA	NA	NA	NA	NA	NA	NA	NA	NA	NA	NA	NA	NA	NA
CA209025-70-883	5.30429	7.78306	6.95386	7.95811	5.0457	4.93507	4.88112	4.98145	3.38668	5.56896	5.24695	5.00526	3.69679	5.41108	4.75826	4.06104	4.30283	5.05897	5.29256	4.70513	3.68079	1.61278	5.50711	2.24304	6.73867	5.1506	7.2159	6.98742	5.82344	5.82669	7.58254	7.07727	5.87943	4.20496	5.58085	4.46301	5.164	4.11277	4.82505	4.69628	5.02479	4.24254	5.48051	4.91691	5.05056	4.49769	5.0415	4.79282	5.29369
CA209025-70-845	NA	NA	NA	NA	NA	NA	NA	NA	NA	NA	NA	NA	NA	NA	NA	NA	NA	NA	NA	NA	NA	NA	NA	NA	NA	NA	NA	NA	NA	NA	NA	NA	NA	NA	NA	NA	NA	NA	NA	NA	NA	NA	NA	NA	NA	NA	NA	NA	NA
CA209025-70-678	NA	NA	NA	NA	NA	NA	NA	NA	NA	NA	NA	NA	NA	NA	NA	NA	NA	NA	NA	NA	NA	NA	NA	NA	NA	NA	NA	NA	NA	NA	NA	NA	NA	NA	NA	NA	NA	NA	NA	NA	NA	NA	NA	NA	NA	NA	NA	NA	NA
CA209025-70-617	NA	NA	NA	NA	NA	NA	NA	NA	NA	NA	NA	NA	NA	NA	NA	NA	NA	NA	NA	NA	NA	NA	NA	NA	NA	NA	NA	NA	NA	NA	NA	NA	NA	NA	NA	NA	NA	NA	NA	NA	NA	NA	NA	NA	NA	NA	NA	NA	NA
CA209025-70-405	NA	NA	NA	NA	NA	NA	NA	NA	NA	NA	NA	NA	NA	NA	NA	NA	NA	NA	NA	NA	NA	NA	NA	NA	NA	NA	NA	NA	NA	NA	NA	NA	NA	NA	NA	NA	NA	NA	NA	NA	NA	NA	NA	NA	NA	NA	NA	NA	NA
CA209025-70-347	NA	NA	NA	NA	NA	NA	NA	NA	NA	NA	NA	NA	NA	NA	NA	NA	NA	NA	NA	NA	NA	NA	NA	NA	NA	NA	NA	NA	NA	NA	NA	NA	NA	NA	NA	NA	NA	NA	NA	NA	NA	NA	NA	NA	NA	NA	NA	NA	NA
CA209025-69-810	5.79756	6.78562	6.82127	8.01012	5.17582	5.08846	5.18148	4.64491	3.47828	5.95184	5.54233	5.086	3.92028	4.66619	4.4914	4.18281	4.16929	5.32703	3.77873	5.02308	3.54998	5.7339	5.50627	2.69897	6.73174	5.14389	7.3162	6.6845	5.97592	5.91392	7.73716	7.38195	5.98383	4.22318	5.82354	5.49846	5.36155	4.0389	4.86172	5.08537	5.23649	4.41592	5.67746	5.33841	5.54475	5.02035	5.66547	5.37173	5.70059
CA209025-69-539	NA	NA	NA	NA	NA	NA	NA	NA	NA	NA	NA	NA	NA	NA	NA	NA	NA	NA	NA	NA	NA	NA	NA	NA	NA	NA	NA	NA	NA	NA	NA	NA	NA	NA	NA	NA	NA	NA	NA	NA	NA	NA	NA	NA	NA	NA	NA	NA	NA
CA209025-66-544	NA	NA	NA	NA	NA	NA	NA	NA	NA	NA	NA	NA	NA	NA	NA	NA	NA	NA	NA	NA	NA	NA	NA	NA	NA	NA	NA	NA	NA	NA	NA	NA	NA	NA	NA	NA	NA	NA	NA	NA	NA	NA	NA	NA	NA	NA	NA	NA	NA
CA209025-66-488	NA	NA	NA	NA	NA	NA	NA	NA	NA	NA	NA	NA	NA	NA	NA	NA	NA	NA	NA	NA	NA	NA	NA	NA	NA	NA	NA	NA	NA	NA	NA	NA	NA	NA	NA	NA	NA	NA	NA	NA	NA	NA	NA	NA	NA	NA	NA	NA	NA
CA209025-65-553	NA	NA	NA	NA	NA	NA	NA	NA	NA	NA	NA	NA	NA	NA	NA	NA	NA	NA	NA	NA	NA	NA	NA	NA	NA	NA	NA	NA	NA	NA	NA	NA	NA	NA	NA	NA	NA	NA	NA	NA	NA	NA	NA	NA	NA	NA	NA	NA	NA
CA209025-65-340	NA	NA	NA	NA	NA	NA	NA	NA	NA	NA	NA	NA	NA	NA	NA	NA	NA	NA	NA	NA	NA	NA	NA	NA	NA	NA	NA	NA	NA	NA	NA	NA	NA	NA	NA	NA	NA	NA	NA	NA	NA	NA	NA	NA	NA	NA	NA	NA	NA
CA209025-65-329	NA	NA	NA	NA	NA	NA	NA	NA	NA	NA	NA	NA	NA	NA	NA	NA	NA	NA	NA	NA	NA	NA	NA	NA	NA	NA	NA	NA	NA	NA	NA	NA	NA	NA	NA	NA	NA	NA	NA	NA	NA	NA	NA	NA	NA	NA	NA	NA	NA
CA209025-65-306	NA	NA	NA	NA	NA	NA	NA	NA	NA	NA	NA	NA	NA	NA	NA	NA	NA	NA	NA	NA	NA	NA	NA	NA	NA	NA	NA	NA	NA	NA	NA	NA	NA	NA	NA	NA	NA	NA	NA	NA	NA	NA	NA	NA	NA	NA	NA	NA	NA
CA209025-65-301	NA	NA	NA	NA	NA	NA	NA	NA	NA	NA	NA	NA	NA	NA	NA	NA	NA	NA	NA	NA	NA	NA	NA	NA	NA	NA	NA	NA	NA	NA	NA	NA	NA	NA	NA	NA	NA	NA	NA	NA	NA	NA	NA	NA	NA	NA	NA	NA	NA
CA209025-63-790	NA	NA	NA	NA	NA	NA	NA	NA	NA	NA	NA	NA	NA	NA	NA	NA	NA	NA	NA	NA	NA	NA	NA	NA	NA	NA	NA	NA	NA	NA	NA	NA	NA	NA	NA	NA	NA	NA	NA	NA	NA	NA	NA	NA	NA	NA	NA	NA	NA
CA209025-63-607	NA	NA	NA	NA	NA	NA	NA	NA	NA	NA	NA	NA	NA	NA	NA	NA	NA	NA	NA	NA	NA	NA	NA	NA	NA	NA	NA	NA	NA	NA	NA	NA	NA	NA	NA	NA	NA	NA	NA	NA	NA	NA	NA	NA	NA	NA	NA	NA	NA
CA209025-62-552	NA	NA	NA	NA	NA	NA	NA	NA	NA	NA	NA	NA	NA	NA	NA	NA	NA	NA	NA	NA	NA	NA	NA	NA	NA	NA	NA	NA	NA	NA	NA	NA	NA	NA	NA	NA	NA	NA	NA	NA	NA	NA	NA	NA	NA	NA	NA	NA	NA
CA209025-62-523	NA	NA	NA	NA	NA	NA	NA	NA	NA	NA	NA	NA	NA	NA	NA	NA	NA	NA	NA	NA	NA	NA	NA	NA	NA	NA	NA	NA	NA	NA	NA	NA	NA	NA	NA	NA	NA	NA	NA	NA	NA	NA	NA	NA	NA	NA	NA	NA	NA
CA209025-62-225	NA	NA	NA	NA	NA	NA	NA	NA	NA	NA	NA	NA	NA	NA	NA	NA	NA	NA	NA	NA	NA	NA	NA	NA	NA	NA	NA	NA	NA	NA	NA	NA	NA	NA	NA	NA	NA	NA	NA	NA	NA	NA	NA	NA	NA	NA	NA	NA	NA
CA209025-61-146	NA	NA	NA	NA	NA	NA	NA	NA	NA	NA	NA	NA	NA	NA	NA	NA	NA	NA	NA	NA	NA	NA	NA	NA	NA	NA	NA	NA	NA	NA	NA	NA	NA	NA	NA	NA	NA	NA	NA	NA	NA	NA	NA	NA	NA	NA	NA	NA	NA
CA209025-6-586	NA	NA	NA	NA	NA	NA	NA	NA	NA	NA	NA	NA	NA	NA	NA	NA	NA	NA	NA	NA	NA	NA	NA	NA	NA	NA	NA	NA	NA	NA	NA	NA	NA	NA	NA	NA	NA	NA	NA	NA	NA	NA	NA	NA	NA	NA	NA	NA	NA
CA209025-59-159	NA	NA	NA	NA	NA	NA	NA	NA	NA	NA	NA	NA	NA	NA	NA	NA	NA	NA	NA	NA	NA	NA	NA	NA	NA	NA	NA	NA	NA	NA	NA	NA	NA	NA	NA	NA	NA	NA	NA	NA	NA	NA	NA	NA	NA	NA	NA	NA	NA
CA209025-58-74	NA	NA	NA	NA	NA	NA	NA	NA	NA	NA	NA	NA	NA	NA	NA	NA	NA	NA	NA	NA	NA	NA	NA	NA	NA	NA	NA	NA	NA	NA	NA	NA	NA	NA	NA	NA	NA	NA	NA	NA	NA	NA	NA	NA	NA	NA	NA	NA	NA
CA209025-58-739	NA	NA	NA	NA	NA	NA	NA	NA	NA	NA	NA	NA	NA	NA	NA	NA	NA	NA	NA	NA	NA	NA	NA	NA	NA	NA	NA	NA	NA	NA	NA	NA	NA	NA	NA	NA	NA	NA	NA	NA	NA	NA	NA	NA	NA	NA	NA	NA	NA
CA209025-58-462	NA	NA	NA	NA	NA	NA	NA	NA	NA	NA	NA	NA	NA	NA	NA	NA	NA	NA	NA	NA	NA	NA	NA	NA	NA	NA	NA	NA	NA	NA	NA	NA	NA	NA	NA	NA	NA	NA	NA	NA	NA	NA	NA	NA	NA	NA	NA	NA	NA
CA209025-56-791	NA	NA	NA	NA	NA	NA	NA	NA	NA	NA	NA	NA	NA	NA	NA	NA	NA	NA	NA	NA	NA	NA	NA	NA	NA	NA	NA	NA	NA	NA	NA	NA	NA	NA	NA	NA	NA	NA	NA	NA	NA	NA	NA	NA	NA	NA	NA	NA	NA
CA209025-56-522	NA	NA	NA	NA	NA	NA	NA	NA	NA	NA	NA	NA	NA	NA	NA	NA	NA	NA	NA	NA	NA	NA	NA	NA	NA	NA	NA	NA	NA	NA	NA	NA	NA	NA	NA	NA	NA	NA	NA	NA	NA	NA	NA	NA	NA	NA	NA	NA	NA
CA209025-55-172	NA	NA	NA	NA	NA	NA	NA	NA	NA	NA	NA	NA	NA	NA	NA	NA	NA	NA	NA	NA	NA	NA	NA	NA	NA	NA	NA	NA	NA	NA	NA	NA	NA	NA	NA	NA	NA	NA	NA	NA	NA	NA	NA	NA	NA	NA	NA	NA	NA
CA209025-50-902	NA	NA	NA	NA	NA	NA	NA	NA	NA	NA	NA	NA	NA	NA	NA	NA	NA	NA	NA	NA	NA	NA	NA	NA	NA	NA	NA	NA	NA	NA	NA	NA	NA	NA	NA	NA	NA	NA	NA	NA	NA	NA	NA	NA	NA	NA	NA	NA	NA
CA209025-49-828	NA	NA	NA	NA	NA	NA	NA	NA	NA	NA	NA	NA	NA	NA	NA	NA	NA	NA	NA	NA	NA	NA	NA	NA	NA	NA	NA	NA	NA	NA	NA	NA	NA	NA	NA	NA	NA	NA	NA	NA	NA	NA	NA	NA	NA	NA	NA	NA	NA
CA209025-49-79	NA	NA	NA	NA	NA	NA	NA	NA	NA	NA	NA	NA	NA	NA	NA	NA	NA	NA	NA	NA	NA	NA	NA	NA	NA	NA	NA	NA	NA	NA	NA	NA	NA	NA	NA	NA	NA	NA	NA	NA	NA	NA	NA	NA	NA	NA	NA	NA	NA
CA209025-49-664	NA	NA	NA	NA	NA	NA	NA	NA	NA	NA	NA	NA	NA	NA	NA	NA	NA	NA	NA	NA	NA	NA	NA	NA	NA	NA	NA	NA	NA	NA	NA	NA	NA	NA	NA	NA	NA	NA	NA	NA	NA	NA	NA	NA	NA	NA	NA	NA	NA
CA209025-49-66	NA	NA	NA	NA	NA	NA	NA	NA	NA	NA	NA	NA	NA	NA	NA	NA	NA	NA	NA	NA	NA	NA	NA	NA	NA	NA	NA	NA	NA	NA	NA	NA	NA	NA	NA	NA	NA	NA	NA	NA	NA	NA	NA	NA	NA	NA	NA	NA	NA
CA209025-49-39	NA	NA	NA	NA	NA	NA	NA	NA	NA	NA	NA	NA	NA	NA	NA	NA	NA	NA	NA	NA	NA	NA	NA	NA	NA	NA	NA	NA	NA	NA	NA	NA	NA	NA	NA	NA	NA	NA	NA	NA	NA	NA	NA	NA	NA	NA	NA	NA	NA
CA209025-48-736	NA	NA	NA	NA	NA	NA	NA	NA	NA	NA	NA	NA	NA	NA	NA	NA	NA	NA	NA	NA	NA	NA	NA	NA	NA	NA	NA	NA	NA	NA	NA	NA	NA	NA	NA	NA	NA	NA	NA	NA	NA	NA	NA	NA	NA	NA	NA	NA	NA
CA209025-48-582	NA	NA	NA	NA	NA	NA	NA	NA	NA	NA	NA	NA	NA	NA	NA	NA	NA	NA	NA	NA	NA	NA	NA	NA	NA	NA	NA	NA	NA	NA	NA	NA	NA	NA	NA	NA	NA	NA	NA	NA	NA	NA	NA	NA	NA	NA	NA	NA	NA
CA209025-48-501	NA	NA	NA	NA	NA	NA	NA	NA	NA	NA	NA	NA	NA	NA	NA	NA	NA	NA	NA	NA	NA	NA	NA	NA	NA	NA	NA	NA	NA	NA	NA	NA	NA	NA	NA	NA	NA	NA	NA	NA	NA	NA	NA	NA	NA	NA	NA	NA	NA
CA209025-48-500	NA	NA	NA	NA	NA	NA	NA	NA	NA	NA	NA	NA	NA	NA	NA	NA	NA	NA	NA	NA	NA	NA	NA	NA	NA	NA	NA	NA	NA	NA	NA	NA	NA	NA	NA	NA	NA	NA	NA	NA	NA	NA	NA	NA	NA	NA	NA	NA	NA
CA209025-48-285	NA	NA	NA	NA	NA	NA	NA	NA	NA	NA	NA	NA	NA	NA	NA	NA	NA	NA	NA	NA	NA	NA	NA	NA	NA	NA	NA	NA	NA	NA	NA	NA	NA	NA	NA	NA	NA	NA	NA	NA	NA	NA	NA	NA	NA	NA	NA	NA	NA
CA209025-48-284	NA	NA	NA	NA	NA	NA	NA	NA	NA	NA	NA	NA	NA	NA	NA	NA	NA	NA	NA	NA	NA	NA	NA	NA	NA	NA	NA	NA	NA	NA	NA	NA	NA	NA	NA	NA	NA	NA	NA	NA	NA	NA	NA	NA	NA	NA	NA	NA	NA
CA209025-48-282	NA	NA	NA	NA	NA	NA	NA	NA	NA	NA	NA	NA	NA	NA	NA	NA	NA	NA	NA	NA	NA	NA	NA	NA	NA	NA	NA	NA	NA	NA	NA	NA	NA	NA	NA	NA	NA	NA	NA	NA	NA	NA	NA	NA	NA	NA	NA	NA	NA
CA209025-44-944	5.17071	7.72024	7.1144	8.02255	4.85068	5.05086	4.90276	4.8932	3.30514	5.89983	4.5215	5.09634	5.36307	5.00215	4.02959	4.22081	4.00732	5.0813	5.23321	4.83035	3.37346	NA	5.29964	2.0607	6.56614	5.10657	7.18949	6.79952	5.84159	5.68441	7.53437	7.27196	5.72873	4.10931	5.51585	5.37284	5.09536	3.9566	4.84507	4.92637	5.10936	3.987	5.50456	5.07646	5.51196	4.6928	5.54561	5.39138	5.34427
CA209025-44-785	5.44836	7.07405	6.77178	8.11266	4.90826	5.1692	5.09223	5.24198	NA	6.24779	4.62784	5.50841	5.47035	5.41479	4.88362	3.86267	4.43199	5.38433	4.73887	4.89619	3.97424	0.69897	5.50879	NA	6.84342	5.40837	7.59833	6.98789	6.27614	5.9113	7.88715	7.54346	6.10969	4.19904	5.77356	5.49176	5.60942	4.50642	5.10432	5.39871	5.46523	4.35856	5.83471	5.41321	5.66004	4.87133	5.63854	5.35351	5.54296
CA209025-44-643	NA	NA	NA	NA	NA	NA	NA	NA	NA	NA	NA	NA	NA	NA	NA	NA	NA	NA	NA	NA	NA	NA	NA	NA	NA	NA	NA	NA	NA	NA	NA	NA	NA	NA	NA	NA	NA	NA	NA	NA	NA	NA	NA	NA	NA	NA	NA	NA	NA
CA209025-43-941	5.04365	7.5216	6.71452	8.07238	4.85197	4.95101	4.86496	4.40579	3.93029	6.45357	4.67588	4.99974	5.63889	5.00846	4.7796	4.45176	3.60799	5.00248	5.04683	4.63496	3.8557	0.778151	5.40402	NA	6.74935	5.26045	7.39264	7.0209	5.87099	5.78394	7.42683	6.99419	5.68691	3.93003	5.42887	4.77223	5.31903	4.20512	5.13609	4.55912	4.9143	4.2917	5.40866	4.8605	4.95821	4.35543	5.2012	4.97919	5.06878
CA209025-43-743	NA	NA	NA	NA	NA	NA	NA	NA	NA	NA	NA	NA	NA	NA	NA	NA	NA	NA	NA	NA	NA	NA	NA	NA	NA	NA	NA	NA	NA	NA	NA	NA	NA	NA	NA	NA	NA	NA	NA	NA	NA	NA	NA	NA	NA	NA	NA	NA	NA
CA209025-43-567	NA	NA	NA	NA	NA	NA	NA	NA	NA	NA	NA	NA	NA	NA	NA	NA	NA	NA	NA	NA	NA	NA	NA	NA	NA	NA	NA	NA	NA	NA	NA	NA	NA	NA	NA	NA	NA	NA	NA	NA	NA	NA	NA	NA	NA	NA	NA	NA	NA
CA209025-43-248	NA	NA	NA	NA	NA	NA	NA	NA	NA	NA	NA	NA	NA	NA	NA	NA	NA	NA	NA	NA	NA	NA	NA	NA	NA	NA	NA	NA	NA	NA	NA	NA	NA	NA	NA	NA	NA	NA	NA	NA	NA	NA	NA	NA	NA	NA	NA	NA	NA
CA209025-42-919	5.46317	7.45643	6.8601	8.06312	5.48807	5.00866	5.04566	5.05379	3.74935	5.82761	5.08398	5.09059	5.51217	5.66122	5.17686	4.12594	3.37621	5.25996	4.74838	4.97204	3.92148	NA	5.96825	NA	6.62272	5.18312	7.41156	7.07583	6.0856	5.87193	7.62091	7.07094	6.01156	3.97813	5.63107	4.59621	5.41265	4.24105	4.78574	4.70237	4.93017	4.35461	5.42539	5.20535	5.34315	4.87567	5.34132	5.19307	5.54971
CA209025-42-622	NA	NA	NA	NA	NA	NA	NA	NA	NA	NA	NA	NA	NA	NA	NA	NA	NA	NA	NA	NA	NA	NA	NA	NA	NA	NA	NA	NA	NA	NA	NA	NA	NA	NA	NA	NA	NA	NA	NA	NA	NA	NA	NA	NA	NA	NA	NA	NA	NA
CA209025-42-46	NA	NA	NA	NA	NA	NA	NA	NA	NA	NA	NA	NA	NA	NA	NA	NA	NA	NA	NA	NA	NA	NA	NA	NA	NA	NA	NA	NA	NA	NA	NA	NA	NA	NA	NA	NA	NA	NA	NA	NA	NA	NA	NA	NA	NA	NA	NA	NA	NA
CA209025-42-316	NA	NA	NA	NA	NA	NA	NA	NA	NA	NA	NA	NA	NA	NA	NA	NA	NA	NA	NA	NA	NA	NA	NA	NA	NA	NA	NA	NA	NA	NA	NA	NA	NA	NA	NA	NA	NA	NA	NA	NA	NA	NA	NA	NA	NA	NA	NA	NA	NA
CA209025-41-979	NA	NA	NA	NA	NA	NA	NA	NA	NA	NA	NA	NA	NA	NA	NA	NA	NA	NA	NA	NA	NA	NA	NA	NA	NA	NA	NA	NA	NA	NA	NA	NA	NA	NA	NA	NA	NA	NA	NA	NA	NA	NA	NA	NA	NA	NA	NA	NA	NA
CA209025-41-485	NA	NA	NA	NA	NA	NA	NA	NA	NA	NA	NA	NA	NA	NA	NA	NA	NA	NA	NA	NA	NA	NA	NA	NA	NA	NA	NA	NA	NA	NA	NA	NA	NA	NA	NA	NA	NA	NA	NA	NA	NA	NA	NA	NA	NA	NA	NA	NA	NA
CA209025-4-815	5.45676	8.17712	6.64888	8.03841	4.4792	4.97098	4.82098	4.40509	NA	5.58155	5.36504	4.96785	3.72082	5.18336	4.58688	4.55268	3.08135	4.93309	5.58987	4.88817	3.44979	NA	5.64914	3.32634	6.74042	5.06523	7.1667	6.60658	5.56846	5.75686	7.62088	6.99513	6.06542	4.01254	5.51894	4.38586	5.5526	3.88992	4.6257	4.78987	4.72536	4.44677	5.28067	4.9659	4.99639	4.72037	5.07507	4.67098	5.32748
CA209025-4-759	NA	NA	NA	NA	NA	NA	NA	NA	NA	NA	NA	NA	NA	NA	NA	NA	NA	NA	NA	NA	NA	NA	NA	NA	NA	NA	NA	NA	NA	NA	NA	NA	NA	NA	NA	NA	NA	NA	NA	NA	NA	NA	NA	NA	NA	NA	NA	NA	NA
CA209025-4-732	NA	NA	NA	NA	NA	NA	NA	NA	NA	NA	NA	NA	NA	NA	NA	NA	NA	NA	NA	NA	NA	NA	NA	NA	NA	NA	NA	NA	NA	NA	NA	NA	NA	NA	NA	NA	NA	NA	NA	NA	NA	NA	NA	NA	NA	NA	NA	NA	NA
CA209025-4-468	NA	NA	NA	NA	NA	NA	NA	NA	NA	NA	NA	NA	NA	NA	NA	NA	NA	NA	NA	NA	NA	NA	NA	NA	NA	NA	NA	NA	NA	NA	NA	NA	NA	NA	NA	NA	NA	NA	NA	NA	NA	NA	NA	NA	NA	NA	NA	NA	NA
CA209025-4-26	NA	NA	NA	NA	NA	NA	NA	NA	NA	NA	NA	NA	NA	NA	NA	NA	NA	NA	NA	NA	NA	NA	NA	NA	NA	NA	NA	NA	NA	NA	NA	NA	NA	NA	NA	NA	NA	NA	NA	NA	NA	NA	NA	NA	NA	NA	NA	NA	NA
CA209025-39-467	NA	NA	NA	NA	NA	NA	NA	NA	NA	NA	NA	NA	NA	NA	NA	NA	NA	NA	NA	NA	NA	NA	NA	NA	NA	NA	NA	NA	NA	NA	NA	NA	NA	NA	NA	NA	NA	NA	NA	NA	NA	NA	NA	NA	NA	NA	NA	NA	NA
CA209025-39-150	NA	NA	NA	NA	NA	NA	NA	NA	NA	NA	NA	NA	NA	NA	NA	NA	NA	NA	NA	NA	NA	NA	NA	NA	NA	NA	NA	NA	NA	NA	NA	NA	NA	NA	NA	NA	NA	NA	NA	NA	NA	NA	NA	NA	NA	NA	NA	NA	NA
CA209025-39-147	NA	NA	NA	NA	NA	NA	NA	NA	NA	NA	NA	NA	NA	NA	NA	NA	NA	NA	NA	NA	NA	NA	NA	NA	NA	NA	NA	NA	NA	NA	NA	NA	NA	NA	NA	NA	NA	NA	NA	NA	NA	NA	NA	NA	NA	NA	NA	NA	NA
CA209025-39-102	NA	NA	NA	NA	NA	NA	NA	NA	NA	NA	NA	NA	NA	NA	NA	NA	NA	NA	NA	NA	NA	NA	NA	NA	NA	NA	NA	NA	NA	NA	NA	NA	NA	NA	NA	NA	NA	NA	NA	NA	NA	NA	NA	NA	NA	NA	NA	NA	NA
CA209025-38-800	NA	NA	NA	NA	NA	NA	NA	NA	NA	NA	NA	NA	NA	NA	NA	NA	NA	NA	NA	NA	NA	NA	NA	NA	NA	NA	NA	NA	NA	NA	NA	NA	NA	NA	NA	NA	NA	NA	NA	NA	NA	NA	NA	NA	NA	NA	NA	NA	NA
CA209025-38-624	NA	NA	NA	NA	NA	NA	NA	NA	NA	NA	NA	NA	NA	NA	NA	NA	NA	NA	NA	NA	NA	NA	NA	NA	NA	NA	NA	NA	NA	NA	NA	NA	NA	NA	NA	NA	NA	NA	NA	NA	NA	NA	NA	NA	NA	NA	NA	NA	NA
CA209025-37-93	NA	NA	NA	NA	NA	NA	NA	NA	NA	NA	NA	NA	NA	NA	NA	NA	NA	NA	NA	NA	NA	NA	NA	NA	NA	NA	NA	NA	NA	NA	NA	NA	NA	NA	NA	NA	NA	NA	NA	NA	NA	NA	NA	NA	NA	NA	NA	NA	NA
CA209025-37-711	NA	NA	NA	NA	NA	NA	NA	NA	NA	NA	NA	NA	NA	NA	NA	NA	NA	NA	NA	NA	NA	NA	NA	NA	NA	NA	NA	NA	NA	NA	NA	NA	NA	NA	NA	NA	NA	NA	NA	NA	NA	NA	NA	NA	NA	NA	NA	NA	NA
CA209025-35-674	NA	NA	NA	NA	NA	NA	NA	NA	NA	NA	NA	NA	NA	NA	NA	NA	NA	NA	NA	NA	NA	NA	NA	NA	NA	NA	NA	NA	NA	NA	NA	NA	NA	NA	NA	NA	NA	NA	NA	NA	NA	NA	NA	NA	NA	NA	NA	NA	NA
CA209025-34-291	NA	NA	NA	NA	NA	NA	NA	NA	NA	NA	NA	NA	NA	NA	NA	NA	NA	NA	NA	NA	NA	NA	NA	NA	NA	NA	NA	NA	NA	NA	NA	NA	NA	NA	NA	NA	NA	NA	NA	NA	NA	NA	NA	NA	NA	NA	NA	NA	NA
CA209025-33-7	NA	NA	NA	NA	NA	NA	NA	NA	NA	NA	NA	NA	NA	NA	NA	NA	NA	NA	NA	NA	NA	NA	NA	NA	NA	NA	NA	NA	NA	NA	NA	NA	NA	NA	NA	NA	NA	NA	NA	NA	NA	NA	NA	NA	NA	NA	NA	NA	NA
CA209025-33-466	NA	NA	NA	NA	NA	NA	NA	NA	NA	NA	NA	NA	NA	NA	NA	NA	NA	NA	NA	NA	NA	NA	NA	NA	NA	NA	NA	NA	NA	NA	NA	NA	NA	NA	NA	NA	NA	NA	NA	NA	NA	NA	NA	NA	NA	NA	NA	NA	NA
CA209025-33-257	NA	NA	NA	NA	NA	NA	NA	NA	NA	NA	NA	NA	NA	NA	NA	NA	NA	NA	NA	NA	NA	NA	NA	NA	NA	NA	NA	NA	NA	NA	NA	NA	NA	NA	NA	NA	NA	NA	NA	NA	NA	NA	NA	NA	NA	NA	NA	NA	NA
CA209025-33-12	NA	NA	NA	NA	NA	NA	NA	NA	NA	NA	NA	NA	NA	NA	NA	NA	NA	NA	NA	NA	NA	NA	NA	NA	NA	NA	NA	NA	NA	NA	NA	NA	NA	NA	NA	NA	NA	NA	NA	NA	NA	NA	NA	NA	NA	NA	NA	NA	NA
CA209025-31-317	NA	NA	NA	NA	NA	NA	NA	NA	NA	NA	NA	NA	NA	NA	NA	NA	NA	NA	NA	NA	NA	NA	NA	NA	NA	NA	NA	NA	NA	NA	NA	NA	NA	NA	NA	NA	NA	NA	NA	NA	NA	NA	NA	NA	NA	NA	NA	NA	NA
CA209025-30-695	6.18808	7.73303	7.09423	8.01681	4.6269	5.26757	5.00044	4.97555	3.65849	6.35414	4.82918	4.96092	5.58482	4.52773	4.53579	4.24358	4.15412	5.01314	5.30955	4.92895	3.86941	NA	5.37457	2.53529	6.66576	5.20483	7.2102	6.77084	5.69518	5.77966	7.53327	7.06633	5.92218	4.0029	5.58679	5.31578	5.45927	4.27455	4.66534	4.88238	5.15808	4.10745	5.59963	5.09467	5.46285	4.4261	5.304	5.40678	5.04947
CA209025-30-418	NA	NA	NA	NA	NA	NA	NA	NA	NA	NA	NA	NA	NA	NA	NA	NA	NA	NA	NA	NA	NA	NA	NA	NA	NA	NA	NA	NA	NA	NA	NA	NA	NA	NA	NA	NA	NA	NA	NA	NA	NA	NA	NA	NA	NA	NA	NA	NA	NA
CA209025-3-871	5.04062	6.98055	6.8349	8.11609	4.8753	5.13543	5.10825	4.67826	3.38364	5.67928	5.1286	4.99794	3.5164	4.97316	4.59514	3.49234	3.96909	5.06671	4.49632	4.95127	3.3483	NA	5.66684	2.3962	6.72354	5.35268	7.15668	6.93727	6.08221	5.91104	7.60467	7.20416	6.36061	4.27416	6.17616	5.06382	5.24793	4.54067	5.07514	5.05337	5.19314	4.68551	5.54441	5.1132	5.18707	4.83401	5.25894	5.07672	5.42124
CA209025-3-346	NA	NA	NA	NA	NA	NA	NA	NA	NA	NA	NA	NA	NA	NA	NA	NA	NA	NA	NA	NA	NA	NA	NA	NA	NA	NA	NA	NA	NA	NA	NA	NA	NA	NA	NA	NA	NA	NA	NA	NA	NA	NA	NA	NA	NA	NA	NA	NA	NA
CA209025-3-253	NA	NA	NA	NA	NA	NA	NA	NA	NA	NA	NA	NA	NA	NA	NA	NA	NA	NA	NA	NA	NA	NA	NA	NA	NA	NA	NA	NA	NA	NA	NA	NA	NA	NA	NA	NA	NA	NA	NA	NA	NA	NA	NA	NA	NA	NA	NA	NA	NA
CA209025-29-988	5.91443	7.21806	6.92798	8.09911	5.68371	5.06836	5.07527	4.62446	NA	5.82	5.39643	5.08341	5.57544	5.91788	4.51088	4.21067	3.61742	5.11693	4.69361	4.7528	4.0103	0.778151	5.49045	NA	6.60151	5.24208	7.23387	6.97951	5.88197	5.87793	7.62689	7.09209	5.97776	4.1811	5.68514	4.59525	5.4369	4.19184	5.04416	4.92325	5.03929	4.74089	5.484	5.07847	5.29496	4.61221	5.16	4.98933	5.27821
CA209025-29-938	5.76123	7.6974	6.71938	8.11451	4.60937	4.99014	4.97989	4.8093	3.19811	5.80602	4.57401	4.69477	5.44613	4.1577	4.71942	4.26872	3.12189	4.9683	4.89705	4.71958	3.33526	NA	5.45091	1.50515	6.62774	5.1695	7.31434	7.2579	6.14693	5.86584	7.54587	6.92004	5.8198	4.16717	5.59791	4.49066	5.50214	4.13312	4.8584	4.59448	4.7108	4.62126	5.19962	4.77596	4.99851	4.48794	4.92601	4.80934	5.34596
CA209025-29-921	5.94263	7.90319	6.47957	7.80384	5.45844	4.93919	4.87058	4.54864	2.54531	5.99718	5.24214	4.75062	5.21149	5.43889	4.31509	4.25763	NA	4.99487	5.24433	4.37698	3.60347	5.34383	5.32245	1.99564	6.56552	5.08017	7.34861	6.6321	5.32544	5.72436	7.28157	6.77281	5.87351	3.93922	5.60832	4.49828	5.24865	4.45287	4.65771	4.72017	4.98818	4.46401	5.351	5.07667	5.22294	4.79946	5.3856	5.22826	5.25158
CA209025-29-626	5.46736	7.87545	6.98436	8.14363	4.22843	4.99787	4.94765	4.79415	3.96294	5.85128	5.53689	4.93111	5.36078	5.58779	4.45189	4.44801	3.9429	5.06448	5.40546	4.87183	3.94557	NA	5.3835	1.94939	6.76019	5.22366	7.2798	6.98343	5.81081	5.81032	7.53544	6.91699	5.82922	4.02682	5.44234	4.30705	5.21256	4.03056	4.82045	4.75488	4.86736	4.64393	5.34818	4.98739	5.20808	4.61135	5.09498	4.96319	5.32524
CA209025-29-621	6.15586	6.3994	6.86491	8.23195	3.94077	5.16952	4.99734	4.5058	3.69469	6.25035	5.10327	5.18465	5.52003	5.18899	4.36968	3.79113	4.20123	5.19525	3.66342	4.90153	3.82756	NA	5.45438	NA	6.62526	5.21724	7.312	7.0205	6.11642	5.91126	7.68492	7.31404	6.27321	4.32603	6.02129	5.08382	5.89225	4.51866	4.9818	4.87046	4.99664	4.84884	5.31004	4.9729	5.15058	4.49951	5.14869	4.99192	5.27925
CA209025-29-1045	NA	NA	NA	NA	NA	NA	NA	NA	NA	NA	NA	NA	NA	NA	NA	NA	NA	NA	NA	NA	NA	NA	NA	NA	NA	NA	NA	NA	NA	NA	NA	NA	NA	NA	NA	NA	NA	NA	NA	NA	NA	NA	NA	NA	NA	NA	NA	NA	NA
CA209025-29-1021	NA	NA	NA	NA	NA	NA	NA	NA	NA	NA	NA	NA	NA	NA	NA	NA	NA	NA	NA	NA	NA	NA	NA	NA	NA	NA	NA	NA	NA	NA	NA	NA	NA	NA	NA	NA	NA	NA	NA	NA	NA	NA	NA	NA	NA	NA	NA	NA	NA
CA209025-29-1002	6.4566	8.2104	6.71233	8.20074	5.28132	4.83874	5.02088	5.3015	3.68052	5.92652	5.06515	4.87625	5.14157	5.08036	5.20968	4.39094	3.65963	5.18544	5.57226	4.79639	3.49513	NA	5.52684	1.60206	6.51659	5.1652	7.18358	7.19822	5.97273	5.81952	7.68216	7.08164	6.18973	4.04937	5.92136	4.52336	5.37038	4.4391	4.61189	4.96605	5.26526	4.56751	5.70509	5.15326	5.28114	4.69547	5.21042	5.15657	5.25338
CA209025-28-951	5.65432	7.46745	6.87732	7.96333	4.81921	5.15975	5.04538	4.98632	2.15534	5.73752	5.01338	5.02818	5.43317	4.31944	4.42804	4.21125	3.66001	5.00475	5.11464	4.9032	3.41061	NA	5.06721	2.31806	6.69799	5.06822	7.36255	6.51956	5.63925	5.77931	7.60037	7.23212	5.93285	4.0859	5.55825	4.85983	5.23423	4.20287	4.78966	4.86062	5.07318	4.32369	5.57526	5.15359	5.47961	4.67309	5.42447	5.26273	5.32268
CA209025-27-915	5.53472	6.05301	6.83128	8.03959	5.03434	4.84629	4.99568	5.11781	3.37051	6.10691	5.17181	5.1641	5.53814	5.03257	5.7697	4.06882	3.95482	5.10726	3.73576	4.77311	3.96341	1.30103	6.14579	2.18469	6.56608	5.1935	7.35982	7.12876	5.89182	5.84501	7.64634	7.12063	6.16502	4.26949	5.93438	4.47555	5.55016	3.95105	4.95043	4.58047	4.59888	4.73255	5.00794	4.61661	4.67724	4.60243	4.66152	4.51115	5.40874
CA209025-27-906	5.73194	6.79262	6.8155	7.95201	5.43036	5.13688	5.14184	4.80263	2.45025	5.64831	5.55086	5.23111	5.31356	5.08471	5.07695	4.4659	4.31608	5.08033	4.17563	4.97705	3.93917	NA	5.79205	2.71012	6.77686	5.2075	7.29103	6.97556	5.89895	5.85354	7.35997	7.17785	5.85876	4.35482	5.73164	5.12769	5.31226	4.21783	4.95222	4.96371	5.28144	4.56982	5.84063	5.47576	5.73173	4.84135	5.61079	5.59141	5.26908
CA209025-27-566	NA	NA	NA	NA	NA	NA	NA	NA	NA	NA	NA	NA	NA	NA	NA	NA	NA	NA	NA	NA	NA	NA	NA	NA	NA	NA	NA	NA	NA	NA	NA	NA	NA	NA	NA	NA	NA	NA	NA	NA	NA	NA	NA	NA	NA	NA	NA	NA	NA
CA209025-26-965	4.44472	6.98135	6.89736	7.97116	4.4072	4.97753	5.07246	4.95359	3.68869	6.16181	5.61806	4.96834	5.53922	4.47062	5.3513	1.64345	3.71088	5.15283	4.45278	4.79873	3.17984	5.70387	5.4404	1.86332	6.38934	5.01413	7.09152	7.03714	5.80225	5.61493	7.61555	7.12045	5.83431	3.98032	5.71785	4.79135	5.34901	3.85552	4.75517	4.80763	4.93089	4.01966	5.26163	4.80346	5.08911	4.46947	5.02959	4.77963	5.35754
CA209025-26-693	NA	NA	NA	NA	NA	NA	NA	NA	NA	NA	NA	NA	NA	NA	NA	NA	NA	NA	NA	NA	NA	NA	NA	NA	NA	NA	NA	NA	NA	NA	NA	NA	NA	NA	NA	NA	NA	NA	NA	NA	NA	NA	NA	NA	NA	NA	NA	NA	NA
CA209025-26-559	NA	NA	NA	NA	NA	NA	NA	NA	NA	NA	NA	NA	NA	NA	NA	NA	NA	NA	NA	NA	NA	NA	NA	NA	NA	NA	NA	NA	NA	NA	NA	NA	NA	NA	NA	NA	NA	NA	NA	NA	NA	NA	NA	NA	NA	NA	NA	NA	NA
CA209025-26-491	NA	NA	NA	NA	NA	NA	NA	NA	NA	NA	NA	NA	NA	NA	NA	NA	NA	NA	NA	NA	NA	NA	NA	NA	NA	NA	NA	NA	NA	NA	NA	NA	NA	NA	NA	NA	NA	NA	NA	NA	NA	NA	NA	NA	NA	NA	NA	NA	NA
CA209025-25-987	5.34791	7.24379	6.61632	8.01084	3.8101	4.97748	4.90858	4.5241	3.9234	6.29882	5.31105	5.00615	5.43563	4.95046	4.67833	4.55298	3.76477	4.98952	4.81287	4.71786	3.65466	NA	5.37248	NA	6.6297	5.06472	7.33385	6.95607	6.02298	5.73435	7.53644	7.23648	5.83027	4.02061	5.67595	5.103	5.03488	4.14464	4.76155	4.91335	5.04648	4.05584	5.49231	5.09186	5.30568	4.75133	5.38935	5.20165	5.4643
CA209025-25-930	5.81539	7.82834	6.75115	7.98815	2.01284	5.01338	4.89438	4.52116	2.81158	5.85077	4.64061	4.84413	5.27834	4.41666	4.36141	4.88452	4.21144	4.88853	5.34758	4.95087	4.0707	NA	5.70779	1.9345	6.72386	5.11701	7.41281	6.67906	5.57958	5.81245	7.42673	7.03616	5.80511	4.08966	5.71779	4.6972	5.35894	4.37462	4.71642	4.86856	5.13485	4.41347	5.65258	5.18355	5.50074	4.69823	5.44889	5.16037	5.37622
CA209025-25-396	NA	NA	NA	NA	NA	NA	NA	NA	NA	NA	NA	NA	NA	NA	NA	NA	NA	NA	NA	NA	NA	NA	NA	NA	NA	NA	NA	NA	NA	NA	NA	NA	NA	NA	NA	NA	NA	NA	NA	NA	NA	NA	NA	NA	NA	NA	NA	NA	NA
CA209025-25-197	NA	NA	NA	NA	NA	NA	NA	NA	NA	NA	NA	NA	NA	NA	NA	NA	NA	NA	NA	NA	NA	NA	NA	NA	NA	NA	NA	NA	NA	NA	NA	NA	NA	NA	NA	NA	NA	NA	NA	NA	NA	NA	NA	NA	NA	NA	NA	NA	NA
CA209025-25-166	NA	NA	NA	NA	NA	NA	NA	NA	NA	NA	NA	NA	NA	NA	NA	NA	NA	NA	NA	NA	NA	NA	NA	NA	NA	NA	NA	NA	NA	NA	NA	NA	NA	NA	NA	NA	NA	NA	NA	NA	NA	NA	NA	NA	NA	NA	NA	NA	NA
CA209025-25-165	NA	NA	NA	NA	NA	NA	NA	NA	NA	NA	NA	NA	NA	NA	NA	NA	NA	NA	NA	NA	NA	NA	NA	NA	NA	NA	NA	NA	NA	NA	NA	NA	NA	NA	NA	NA	NA	NA	NA	NA	NA	NA	NA	NA	NA	NA	NA	NA	NA
CA209025-25-130	NA	NA	NA	NA	NA	NA	NA	NA	NA	NA	NA	NA	NA	NA	NA	NA	NA	NA	NA	NA	NA	NA	NA	NA	NA	NA	NA	NA	NA	NA	NA	NA	NA	NA	NA	NA	NA	NA	NA	NA	NA	NA	NA	NA	NA	NA	NA	NA	NA
CA209025-25-1042	5.18416	7.12596	6.89283	8.14699	NA	4.92956	4.90222	4.84955	3.48001	6.06917	4.33824	4.87705	5.31922	4.35455	4.93363	3.96974	3.86688	4.98877	4.68486	4.86123	3.73127	NA	5.4821	1.75587	6.70784	5.10149	7.27465	7.01566	5.90595	5.7033	7.3675	6.92049	5.71759	3.96558	5.39889	4.5967	5.13537	4.1179	4.74419	4.69861	5.0707	4.38901	5.53761	5.14058	5.26637	4.71351	5.3234	5.12787	5.47552
CA209025-24-887	5.71324	7.22669	6.83646	8.16441	2.55751	4.84688	4.80686	4.85301	3.95976	6.3572	4.05019	4.94012	5.53198	4.61469	4.46054	4.44666	3.91429	5.09133	4.33666	4.74826	3.35545	NA	6.05465	NA	6.67852	5.31352	7.4992	7.29025	6.16903	5.9493	7.50131	6.94971	5.89826	3.79211	5.57016	4.26174	5.37547	4.53079	4.65114	4.58042	4.90152	4.34382	5.36843	4.85595	5.1274	4.40997	5.09008	5.03103	5.35058
CA209025-24-840	4.96837	7.19791	6.70077	8.13785	5.00096	4.82539	4.94057	4.74599	3.53807	5.34674	4.80724	4.85821	5.38072	4.80572	4.8998	4.47743	3.16435	5.07242	4.55633	4.67231	3.14176	NA	5.66503	NA	6.72173	5.41099	7.44631	6.94504	5.83007	5.6092	7.4799	6.91167	5.68315	3.84386	5.46505	4.2217	5.12221	4.02007	4.61678	4.59149	4.73315	4.1865	5.15342	4.61935	4.82982	4.2447	4.77692	4.95936	5.05779
CA209025-23-953	5.78351	7.88724	6.79769	8.06415	4.8533	4.94904	4.83667	4.69534	3.56549	5.82613	5.12607	4.8837	5.56308	5.33202	4.93012	4.53661	3.19312	5.1258	5.31656	4.71705	3.90639	NA	5.37864	1.75587	6.66471	5.07637	7.291	7.02987	5.96404	5.83927	7.62374	7.04519	5.84437	4.05584	5.60185	4.45346	5.13179	3.72884	4.54179	4.60497	4.39665	4.05023	4.93268	4.62397	4.87604	4.44588	4.91745	4.78979	5.25823
CA209025-23-922	5.75112	7.69847	6.64586	8.15192	3.8677	4.7973	4.92891	4.82268	NA	5.93959	4.07456	4.82657	5.67344	4.12103	6.0665	3.57322	4.24356	4.9214	5.11798	4.83181	3.5649	NA	5.56018	NA	6.64868	5.17209	7.35836	7.08402	5.86328	5.8922	7.57413	7.06299	5.82813	4.01803	5.56936	4.39874	5.19852	4.15682	4.75579	4.76057	5.14099	4.36909	5.63474	5.13842	5.33362	4.68608	5.27328	5.13158	5.40736
CA209025-23-9	NA	NA	NA	NA	NA	NA	NA	NA	NA	NA	NA	NA	NA	NA	NA	NA	NA	NA	NA	NA	NA	NA	NA	NA	NA	NA	NA	NA	NA	NA	NA	NA	NA	NA	NA	NA	NA	NA	NA	NA	NA	NA	NA	NA	NA	NA	NA	NA	NA
CA209025-23-8	NA	NA	NA	NA	NA	NA	NA	NA	NA	NA	NA	NA	NA	NA	NA	NA	NA	NA	NA	NA	NA	NA	NA	NA	NA	NA	NA	NA	NA	NA	NA	NA	NA	NA	NA	NA	NA	NA	NA	NA	NA	NA	NA	NA	NA	NA	NA	NA	NA
CA209025-23-72	NA	NA	NA	NA	NA	NA	NA	NA	NA	NA	NA	NA	NA	NA	NA	NA	NA	NA	NA	NA	NA	NA	NA	NA	NA	NA	NA	NA	NA	NA	NA	NA	NA	NA	NA	NA	NA	NA	NA	NA	NA	NA	NA	NA	NA	NA	NA	NA	NA
CA209025-23-684	NA	NA	NA	NA	NA	NA	NA	NA	NA	NA	NA	NA	NA	NA	NA	NA	NA	NA	NA	NA	NA	NA	NA	NA	NA	NA	NA	NA	NA	NA	NA	NA	NA	NA	NA	NA	NA	NA	NA	NA	NA	NA	NA	NA	NA	NA	NA	NA	NA
CA209025-23-671	NA	NA	NA	NA	NA	NA	NA	NA	NA	NA	NA	NA	NA	NA	NA	NA	NA	NA	NA	NA	NA	NA	NA	NA	NA	NA	NA	NA	NA	NA	NA	NA	NA	NA	NA	NA	NA	NA	NA	NA	NA	NA	NA	NA	NA	NA	NA	NA	NA
CA209025-23-20	NA	NA	NA	NA	NA	NA	NA	NA	NA	NA	NA	NA	NA	NA	NA	NA	NA	NA	NA	NA	NA	NA	NA	NA	NA	NA	NA	NA	NA	NA	NA	NA	NA	NA	NA	NA	NA	NA	NA	NA	NA	NA	NA	NA	NA	NA	NA	NA	NA
CA209025-23-124	NA	NA	NA	NA	NA	NA	NA	NA	NA	NA	NA	NA	NA	NA	NA	NA	NA	NA	NA	NA	NA	NA	NA	NA	NA	NA	NA	NA	NA	NA	NA	NA	NA	NA	NA	NA	NA	NA	NA	NA	NA	NA	NA	NA	NA	NA	NA	NA	NA
CA209025-22-935	6.30679	7.08213	6.81632	8.30434	4.76362	4.89578	4.8975	4.54235	2.4133	5.90083	5.05465	4.8735	5.7889	4.44381	4.71834	4.60472	2.64147	5.09189	4.58322	4.83443	4.17557	NA	6.23796	2.58092	6.74835	5.42097	7.16582	7.26869	6.11185	5.88405	7.68707	7.08453	5.93596	4.12685	5.64642	4.32617	5.33425	4.02144	5.01157	4.54115	4.44229	4.21315	4.98966	4.81887	4.861	4.65137	4.93757	4.60979	5.37823
CA209025-22-1000	5.3315	6.8389	6.78024	8.19213	4.47034	4.89905	4.88771	4.87436	3.51348	6.22094	5.21909	4.71702	5.7276	4.69834	4.24593	4.16203	3.50447	5.08264	3.99374	4.22861	3.87535	2.69197	5.61496	NA	6.5671	5.1506	7.27576	7.39609	6.25419	5.68665	7.51409	7.13433	5.82553	3.99568	5.94856	4.87052	5.28582	4.36988	4.95476	4.76493	5.05701	4.27623	5.5463	5.17282	5.30745	4.87175	5.42565	5.21877	5.49513
CA209025-21-967	NA	NA	NA	NA	NA	NA	NA	NA	NA	NA	NA	NA	NA	NA	NA	NA	NA	NA	NA	NA	NA	NA	NA	NA	NA	NA	NA	NA	NA	NA	NA	NA	NA	NA	NA	NA	NA	NA	NA	NA	NA	NA	NA	NA	NA	NA	NA	NA	NA
[truncated: 543 more rows]
[truncated: 153 more columns]

## Sheet: week 8
Unique_Subject_Identifier	adenosine	inosine	kynurenine	tryptophan	1,7-dimethyluric acid	1-methyladenosine	1-methylguanosine	1-methylnicotinamide	2-aminooctanoate	3-methylhistidine	3-methylxanthine	4-acetamidobutanoate	4-hydroxy-3-methylacetophenone	4-hydroxyhippurate	4-pyridoxate	5-hydroxytryptophan	5-hydroxytryptophol	7-methylguanine	8-hydroxy-deoxyguanosine	acetyl-galactosamine	allantoin	allopurinol riboside	alpha-glycerophosphocholine	anthranilic acid	arginine	asparagine	betaine	bilirubin	biliverdin	butyrobetaine	carnitine	C2 carnitine	C3 carnitine	C3-DC-CH3 carnitine	C4 carnitine	C4-OH carnitine	C5 carnitine	C5:1 carnitine	C5-DC carnitine	C6 carnitine	C8 carnitine	C9 carnitine	C10 carnitine	C12 carnitine	C12:1 carnitine	C14 carnitine	C14:1 carnitine	C14:2 carnitine	C16 carnitine
[truncated: 743 more rows]
[truncated: 153 more columns]

[truncated: 1 more sheets: absolute quantification]
